# Supplementary material for: Quantitative proteomics defines mechanisms of antiviral defence and cell death during modified vaccinia Ankara infection
Source: Nat Commun. 2023 Dec 8;14:8134. doi: 10.1038/s41467-023-43299-8 (PMC10709566; doi:10.1038/s41467-023-43299-8)
Supplement: Supplementary file 3 — Supplementary Data 1 [file 41467_2023_43299_MOESM3_ESM.xlsx]

## Sheet: Data
Protein Id		Uniprot-l	Species	Gene Symbol	Description	M1 HFFF Peptides	M2 HFFF Peptides	M1 and M2	M1 or M2	M1, M2 THP Peptides	V1 Peptides	V2 Peptides	V3 Peptides	VM Peptides	Mock1 HFFF	MVA1 HFFF 2h	MVA1 HFFF 4h	MVA1 HFFF 8h	MVA1 HFFF 12h	MVA1 HFFF 18h	MVA1 HFFF + AraC 2h	MVA1 HFFF + AraC 4h	MVA1 HFFF + AraC 8h	MVA1 HFFF + AraC 12h	MVA1 HFFF + AraC 18h	MVA1 HFFF HI 2h	MVA1 HFFF HI 4h	MVA1 HFFF HI 8h	MVA1 HFFF HI 12h	MVA1 HFFF HI 18h	Mock2 HFFF	MVA2 HFFF 2h	MVA2 HFFF 4h	MVA2 HFFF 8h	MVA2 HFFF 12h	MVA2 HFFF 18h	MVA2 HFFF + AraC 2h	MVA2 HFFF + AraC 4h	MVA2 HFFF + AraC 8h	MVA2 HFFF + AraC 12h	MVA2 HFFF + AraC 18h	MVA2 HFFF HI 2h	MVA2 HFFF HI 4h	MVA2 HFFF HI 8h	MVA2 HFFF HI 12h	MVA2 HFFF HI 18h	Mock 4h rep1	Mock 4h rep2	Mock 12h rep1
sp|P20929-2|NEBU_HUMAN		P20929-2	HUMAN	NEB	Isoform 2 of Nebulin	0	1	0	1	1	6	1	1	3	0	0	0	0	0	0	0	0	0	0	0	0	0	0	0	0	48.8342	44.5318	33.206	40.9268	40.8347	43.808	40.6938	37.7956	34.1391	35.3436	47.2786	32.6232	36.8099	38.6797	43.7048	42.869	109.814	108.832	100.064
sp|Q8WZ42-12|TITIN_HUMAN		Q8WZ42-12	HUMAN	TTN	Isoform 12 of Titin	1	4	1	0	6	0	5	2	1	46.068	51.1316	36.6702	36.5932	37.9299	37.793	38.148	54.7393	47.2869	38.8664	39.6305	35.1714	37.2069	38.6682	28.222	37.2642	307.287	277.136	290.024	273.783	285.429	290.412	267.98	272.541	264.06	298.495	283.968	272.722	265.44	278.029	294.632	267.841	378.997	287.866	222.733
sp|Q8NEZ4-3|KMT2C_HUMAN		Q8NEZ4-3	HUMAN	KMT2C	Isoform 3 of Histone-lysine N-methyltransferase 2C	0	1	0	1	9	6	8	3	6	0	0	0	0	0	0	0	0	0	0	0	0	0	0	0	0	59.8737	64.6498	51.4544	57.7228	54.2644	48.8928	65.4565	63.1413	48.9825	51.4097	47.1383	68.8328	70.9658	56.4464	60.9416	55.6234	611.774	596.761	552.772
sp|Q96M86|DNHD1_HUMAN		Q96M86	HUMAN	DNHD1	Dynein heavy chain domain-containing protein 1	1	0	0	1	1	1	0	1	0	151.986	159.843	219.414	330.415	442.176	377.309	163.839	157.125	277.878	421.483	340.167	173.918	157.08	141.916	158.041	139.56	0	0	0	0	0	0	0	0	0	0	0	0	0	0	0	0	196.249	186.593	148.797
sp|Q9P2P6|STAR9_HUMAN		Q9P2P6	HUMAN	STARD9	StAR-related lipid transfer protein 9	1	0	0	1	1	4	2	1	5	331.177	333.922	345.191	330.78	332.708	321.304	326.686	313.395	323.521	286.407	284.065	329.625	344.538	347.306	345.257	313.076	0	0	0	0	0	0	0	0	0	0	0	0	0	0	0	0	38.5561	40.3643	36.4708
sp|P98164|LRP2_HUMAN		P98164	HUMAN	LRP2	Low-density lipoprotein receptor-related protein 2	0	1	0	1	2	1	1	0	0	0	0	0	0	0	0	0	0	0	0	0	0	0	0	0	0	20.6365	13.0894	18.8664	16.9663	18.212	18.2155	17.9851	17.2774	20.5207	17.3433	16.8399	16.9487	16.2301	15.4183	15.4624	17.1556	288.144	286.315	292.508
sp|Q8TDW7|FAT3_HUMAN		Q8TDW7	HUMAN	FAT3	Protocadherin Fat 3	0	1	0	1	0	1	3	0	1	0	0	0	0	0	0	0	0	0	0	0	0	0	0	0	0	33.7769	26.029	27.9742	20.9083	28.5823	24.6702	25.5438	30.1782	27.8964	23.4485	27.5066	22.9134	27.3371	28.8324	26.9445	31.5756	0	0	0
sp|Q15149-4|PLEC_HUMAN		Q15149-4	HUMAN	PLEC	Isoform 4 of Plectin	1	0	0	1	2	1	2	2	4	30.5452	31.0859	31.7426	35.7482	28.0237	27.272	31.1055	30.7147	24.5287	31.5459	25.2405	30.029	25.6642	20.5482	25.9414	25.8275	0	0	0	0	0	0	0	0	0	0	0	0	0	0	0	0	161.881	133.769	185.634
sp|Q96DT5|DYH11_HUMAN		Q96DT5	HUMAN	DNAH11	Dynein heavy chain 11, axonemal	1	0	0	1	4	0	0	1	1	357.136	396.697	385.297	438.837	618.028	750.809	369.065	468.04	445.924	505.436	739.194	419.451	539.932	487.943	477.866	603.711	0	0	0	0	0	0	0	0	0	0	0	0	0	0	0	0	771.247	730.675	753.352
sp|Q5THJ4|VP13D_HUMAN		Q5THJ4	HUMAN	VPS13D	Vacuolar protein sorting-associated protein 13D	0	1	0	1	23	6	5	5	7	0	0	0	0	0	0	0	0	0	0	0	0	0	0	0	0	131.025	120.83	109.44	118.332	106.266	122.65	121.636	117.686	110.038	117.091	123.067	118.6	126.454	115.132	122.695	116.174	3351.78	3579.38	3321.62
sp|Q8TD57|DYH3_HUMAN		Q8TD57	HUMAN	DNAH3	Dynein heavy chain 3, axonemal	1	0	0	1	0	0	0	0	0	212.207	248.291	206.295	213.612	211.666	206.493	215.725	209.296	226.272	215.933	222.923	267.326	217.555	231.042	237.251	256.976	0	0	0	0	0	0	0	0	0	0	0	0	0	0	0	0	0	0	0
sp|Q8WXX0|DYH7_HUMAN		Q8WXX0	HUMAN	DNAH7	Dynein heavy chain 7, axonemal	1	0	0	1	0	1	2	0	0	184.456	159.799	161.639	171.225	150.829	147.525	158.256	188.489	172.726	177.609	161.417	160.764	159.861	160.859	163.06	156.109	0	0	0	0	0	0	0	0	0	0	0	0	0	0	0	0	0	0	0
sp|Q7Z7G8|VP13B_HUMAN		Q7Z7G8	HUMAN	VPS13B	Vacuolar protein sorting-associated protein 13B	1	0	0	1	21	6	5	4	3	15.9025	25.7255	17.0333	18.6582	14.6241	16.7644	20.9263	28.714	15.9381	16.3356	14.2342	27.7012	18.9645	22.8271	31.1112	30.1773	0	0	0	0	0	0	0	0	0	0	0	0	0	0	0	0	2338.8	2460.3	2155.83
sp|Q86UP3-5|ZFHX4_HUMAN		Q86UP3-5	HUMAN	ZFHX4	Isoform 5 of Zinc finger homeobox protein 4	1	0	0	1	0	5	5	3	2	18.9851	17.7277	13.7177	14.1177	18.551	15.8918	14.5391	19.6029	13.2864	11.172	11.5795	14.9262	18.647	14.5251	14.4428	15.0066	0	0	0	0	0	0	0	0	0	0	0	0	0	0	0	0	0	0	0
sp|P13611|CSPG2_HUMAN		P13611	HUMAN	VCAN	Versican core protein	1	0	0	1	0	47	18	11	14	37.0958	38.3985	46.0645	45.3418	53.3726	47.5244	40.3965	34.5961	29.8016	47.6438	33.7937	39.8471	43.4012	34.4817	46.1771	31.0402	0	0	0	0	0	0	0	0	0	0	0	0	0	0	0	0	0	0	0
sp|Q9NYQ7-2|CELR3_HUMAN		Q9NYQ7-2	HUMAN	CELSR3	Isoform 2 of Cadherin EGF LAG seven-pass G-type receptor 3	0	1	0	1	0	0	0	1	1	0	0	0	0	0	0	0	0	0	0	0	0	0	0	0	0	50.6086	67.4957	51.8796	46.0506	57.4691	56.9785	61.9409	58.094	57.2998	58.3785	52.7493	58.2182	53.5757	50.1182	51.8025	51.4852	0	0	0
sp|Q5TBA9|FRY_HUMAN		Q5TBA9	HUMAN	FRY	Protein furry homolog	0	1	0	1	29	12	5	2	8	0	0	0	0	0	0	0	0	0	0	0	0	0	0	0	0	21.215	11.2522	16.5732	12.1097	21.6503	17.3717	15.1359	17.1626	17.7268	21.1033	15.846	19.4624	17.6845	17.413	20.4664	16.3381	3928.5	3698.27	3398.62
sp|O15417|TNC18_HUMAN		O15417	HUMAN	TNRC18	Trinucleotide repeat-containing gene 18 protein	0	1	0	1	3	3	8	2	7	0	0	0	0	0	0	0	0	0	0	0	0	0	0	0	0	31.8506	10.3909	8.67938	3.65903	6.58523	3.6212	12.5844	2.73975	2.77319	0	6.88164	35.4491	31.129	28.6279	29.4349	24.6425	276.19	254.925	236.057
sp|Q3L8U1|CHD9_HUMAN		Q3L8U1	HUMAN	CHD9	Chromodomain-helicase-DNA-binding protein 9	1	0	0	1	15	10	9	6	7	22.5333	18.7391	18.5771	21.4067	17.6428	12.5987	21.8201	16.1204	18.99	19.8446	13.923	25.8096	15.6209	14.6672	18.9557	13.4396	0	0	0	0	0	0	0	0	0	0	0	0	0	0	0	0	1590.27	1640.03	1540.61
sp|P25054|APC_HUMAN		P25054	HUMAN	APC	Adenomatous polyposis coli protein	0	1	0	1	10	16	8	6	10	0	0	0	0	0	0	0	0	0	0	0	0	0	0	0	0	34.4152	23.8199	34.6465	29.6309	34.4859	27.3179	29.7506	29.8021	28.5012	45.1009	36.9427	34.343	35.6234	31.3174	30.4276	27.9905	973.349	871.939	892.46
sp|Q12802-4|AKP13_HUMAN		Q12802-4	HUMAN	AKAP13	Isoform 3 of A-kinase anchor protein 13	0	1	0	1	0	1	0	0	0	0	0	0	0	0	0	0	0	0	0	0	0	0	0	0	0	10.3554	16.5409	22.722	23.6121	25.3004	27.9974	21.0092	14.936	25.5224	28.5835	30.8893	12.941	10.9546	10.0764	13.6434	18.4741	0	0	0
sp|Q9Y6V0-5|PCLO_HUMAN		Q9Y6V0-5	HUMAN	PCLO	Isoform 5 of Protein piccolo	2	0	0	1	2	0	0	1	0	312.293	339.766	284.939	320.723	331.523	275.409	302.98	313.305	306.984	313.917	285.768	344.996	308.363	318.092	352.178	319.914	0	0	0	0	0	0	0	0	0	0	0	0	0	0	0	0	43.747	54.1011	56.1978
sp|O00507|USP9Y_HUMAN		O00507	HUMAN	USP9Y	Probable ubiquitin carboxyl-terminal hydrolase FAF-Y	0	1	0	1	0	0	2	0	2	0	0	0	0	0	0	0	0	0	0	0	0	0	0	0	0	34.5333	32.4169	36.7409	30.0244	27.6321	21.2481	35.9119	35.3613	32.5653	28.864	26.3025	38.6872	40.1245	32.9881	34.8234	28.5469	0	0	0
sp|Q92508|PIEZ1_HUMAN		Q92508	HUMAN	PIEZO1	Piezo-type mechanosensitive ion channel component 1	1	0	0	1	5	6	3	4	7	33.4277	37.9662	34.9874	34.6843	35.0167	38.6097	28.4638	44.8031	38.4316	40.6598	35.837	30.1103	33.2745	36.466	40.0967	41.6002	0	0	0	0	0	0	0	0	0	0	0	0	0	0	0	0	400.999	456.361	431.36
sp|P21817|RYR1_HUMAN		P21817	HUMAN	RYR1	Ryanodine receptor 1	1	1	1	0	1	0	2	0	1	44.0571	62.3333	47.1423	48.7706	58.1111	53.0443	56.738	53.9055	50.6854	56.5532	51.4505	53.2154	59.9684	41.9416	45.6015	48.8552	42.5048	38.9423	37.487	33.2551	45.2357	42.7005	39.3043	33.2471	37.8638	41.5629	44.0051	46.4266	40.9823	44.421	43.4702	39.636	147.482	152.764	147.528
sp|Q8IWT3|CUL9_HUMAN		Q8IWT3	HUMAN	CUL9	Cullin-9	0	1	0	1	11	1	0	1	0	0	0	0	0	0	0	0	0	0	0	0	0	0	0	0	0	20.8137	12.7961	16.4804	16.2889	14.8514	17.7423	14.3245	17.187	15.513	14.4625	11.636	21.8358	15.215	14.9532	21.1406	14.3721	769.419	741.761	698.177
sp|Q6V0I7|FAT4_HUMAN		Q6V0I7	HUMAN	FAT4	Protocadherin Fat 4	2	0	0	1	0	16	6	4	8	98.2237	78.9357	81.4517	94.1729	79.0764	90.5172	87.175	99.3894	91.893	73.2768	78.3541	73.517	80.3262	80.0972	82.8186	86.4417	0	0	0	0	0	0	0	0	0	0	0	0	0	0	0	0	0	0	0
sp|Q8IVL1|NAV2_HUMAN		Q8IVL1	HUMAN	NAV2	Neuron navigator 2	1	0	0	1	0	19	9	7	7	108.992	118.496	110.893	110.825	96.5932	79.0042	118.775	113.435	108.514	117.458	85.1251	118.631	114.051	103.457	101.473	103.079	0	0	0	0	0	0	0	0	0	0	0	0	0	0	0	0	0	0	0
sp|Q5JWR5|DOP1_HUMAN		Q5JWR5	HUMAN	DOPEY1	Protein dopey-1	1	0	0	1	2	2	2	1	1	73.9699	86.1511	75.8012	74.6807	89.6808	80.2586	556.394	100.972	74.966	81.281	64.1631	90.084	76.5162	90.2283	98.8397	334.424	0	0	0	0	0	0	0	0	0	0	0	0	0	0	0	0	68.4856	71.1732	71.1708
sp|Q13813-3|SPTN1_HUMAN		Q13813-3	HUMAN	SPTAN1	Isoform 3 of Spectrin alpha chain, non-erythrocytic 1	1	0	0	1	0	1	0	0	1	17.8809	17.7991	15.3829	19.6618	9.73671	15.7435	18.5386	17.2513	15.8326	16.4188	13.4564	18.609	20.655	15.941	15.5343	17.3796	0	0	0	0	0	0	0	0	0	0	0	0	0	0	0	0	0	0	0
sp|Q9NZR2|LRP1B_HUMAN		Q9NZR2	HUMAN	LRP1B	Low-density lipoprotein receptor-related protein 1B	1	1	1	0	0	1	1	2	3	131.425	97.3237	100.321	86.4923	65.1678	86.2354	88.8549	92.639	80.5359	87.6336	83.1427	94.8422	99.403	79.869	71.9909	61.5857	44.0514	31.2071	39.0557	32.5371	26.4848	15.9965	37.9688	27.5612	27.1883	26.3193	21.7483	33.7011	37.177	32.7557	39.523	22.5389	0	0	0
sp|Q15149-6|PLEC_HUMAN		Q15149-6	HUMAN	PLEC	Isoform 6 of Plectin	1	1	1	0	0	2	1	0	1	21.0895	20.9793	18.6053	16.1623	17.9225	16.4424	18.5163	17.9321	12.875	18.8095	17.8516	22.0528	23.7565	18.5268	15.0966	15.6787	22.6381	18.4875	18.4585	19.781	22.5109	27.1764	18.6744	21.6486	19.8115	22.6065	25.6586	21.16	26.4288	20.8527	19.6926	24.8743	0	0	0
sp|Q3T8J9|GON4L_HUMAN		Q3T8J9	HUMAN	GON4L	GON-4-like protein	1	0	0	1	10	4	2	1	3	146.358	132.425	124.752	107.2	108.547	91.2402	120.602	109.09	110.274	114.39	106.842	152.115	126.855	83.9919	86.7069	141.387	0	0	0	0	0	0	0	0	0	0	0	0	0	0	0	0	1084.99	1090.59	1084.19
sp|Q14667|K0100_HUMAN		Q14667	HUMAN	KIAA0100	Protein KIAA0100	0	1	0	1	11	2	3	4	3	0	0	0	0	0	0	0	0	0	0	0	0	0	0	0	0	19.325	25.6035	18.8191	20.1339	28.4716	20.5524	19.1414	20.2226	18.0273	21.5578	20.3339	22.6755	23.4717	23.8604	19.3201	19.0057	1241.6	1230.57	1197.65
sp|Q86VV8|RTTN_HUMAN		Q86VV8	HUMAN	RTTN	Rotatin	1	0	0	1	1	0	2	3	0	38.0169	33.1697	38.833	46.9545	33.3089	32.8403	31.4019	28.442	39.0661	36.753	34.044	44.1618	36.4104	40.3799	43.9567	40.1421	0	0	0	0	0	0	0	0	0	0	0	0	0	0	0	0	129.093	113.529	107.938
sp|Q9Y6J0|CABIN_HUMAN		Q9Y6J0	HUMAN	CABIN1	Calcineurin-binding protein cabin-1	1	0	0	1	10	7	7	9	11	151.816	148.283	131.509	121.056	125.652	112.756	142.69	123.048	120.336	108.716	108.614	157.721	135.398	119.355	120.038	125.568	0	0	0	0	0	0	0	0	0	0	0	0	0	0	0	0	987.896	915.143	939.745
sp|Q13402|MYO7A_HUMAN		Q13402	HUMAN	MYO7A	Unconventional myosin-VIIa	0	1	0	1	0	1	0	2	2	0	0	0	0	0	0	0	0	0	0	0	0	0	0	0	0	66.635	41.9712	57.1965	54.6055	57.6463	45.3047	50.7316	42.1252	53.3999	50.8047	72.9047	48.2114	58.5763	67.4617	67.7836	67.3416	0	0	0
sp|Q71F56|MD13L_HUMAN		Q71F56	HUMAN	MED13L	Mediator of RNA polymerase II transcription subunit 13-like	1	0	0	1	6	10	4	4	6	144.619	159.326	149.528	134.019	138.338	131.287	148.372	128.008	135.7	122.564	113.887	167.845	151.188	155.176	138.477	139.64	0	0	0	0	0	0	0	0	0	0	0	0	0	0	0	0	470.155	458.158	383.613
sp|Q9UIF8|BAZ2B_HUMAN		Q9UIF8	HUMAN	BAZ2B	Bromodomain adjacent to zinc finger domain protein 2B	1	0	0	1	0	1	1	2	1	252.754	284.041	246.639	267.413	266.74	268.463	236.431	294.135	312.054	233.955	277.13	263.216	277.605	286.088	246.985	282.62	0	0	0	0	0	0	0	0	0	0	0	0	0	0	0	0	0	0	0
sp|Q5THK1|PR14L_HUMAN		Q5THK1	HUMAN	PRR14L	Protein PRR14L	0	1	0	1	9	4	2	0	1	0	0	0	0	0	0	0	0	0	0	0	0	0	0	0	0	28.6251	28.9084	23.4724	22.5475	17.6458	12.1437	26.7467	20.6899	16.1813	13.2508	11.4511	34.858	35.9859	25.3765	25.0606	20.8241	1283.51	1237.37	1292.91
sp|P24821-4|TENA_HUMAN		P24821-4	HUMAN	TNC	Isoform 4 of Tenascin	1	0	0	1	0	0	1	1	1	18.3686	19.9633	17.8556	18.8825	16.4903	19.91	22.2935	21.1352	26.0625	18.0336	19.6545	19.549	18.5095	12.6827	13.7691	15.8807	0	0	0	0	0	0	0	0	0	0	0	0	0	0	0	0	0	0	0
sp|P35658-4|NU214_HUMAN		P35658-4	HUMAN	NUP214	Isoform 4 of Nuclear pore complex protein Nup214	0	1	0	1	0	3	2	2	2	0	0	0	0	0	0	0	0	0	0	0	0	0	0	0	0	31.2026	27.2047	20.2813	13.7732	8.71942	5.29494	25.8239	26.6002	28.2448	34.9496	30.1725	24.9238	28.7729	27.0569	32.8783	27.7268	0	0	0
sp|O75970|MPDZ_HUMAN		O75970	HUMAN	MPDZ	Multiple PDZ domain protein	0	1	0	1	0	16	16	11	17	0	0	0	0	0	0	0	0	0	0	0	0	0	0	0	0	129.518	117.656	106.538	101.547	99.5374	119.743	102.964	115.712	109.557	115.882	126.326	113.907	109.454	109.267	118.951	123.889	0	0	0
sp|O00468|AGRIN_HUMAN		O00468	HUMAN	AGRN	Agrin	1	0	0	1	6	20	17	14	17	49.0551	35.9164	39.6056	31.7847	36.4222	31.7978	48.4214	39.5326	38.9239	25.7427	37.0067	43.6417	32.9933	32.9094	28.8128	33.0443	0	0	0	0	0	0	0	0	0	0	0	0	0	0	0	0	395.602	358.001	382.684
sp|Q96HP0|DOCK6_HUMAN		Q96HP0	HUMAN	DOCK6	Dedicator of cytokinesis protein 6	0	1	0	1	14	6	6	6	5	0	0	0	0	0	0	0	0	0	0	0	0	0	0	0	0	44.473	33.5128	34.9233	31.6659	34.7274	37.2039	32.8208	39.624	41.363	40.287	36.4915	33.6351	36.4988	38.9763	43.1426	43.9674	703.883	788.588	677.711
sp|Q38SD2|LRRK1_HUMAN		Q38SD2	HUMAN	LRRK1	Leucine-rich repeat serine/threonine-protein kinase 1	0	1	0	1	3	0	0	0	0	0	0	0	0	0	0	0	0	0	0	0	0	0	0	0	0	25.3096	24.8533	25.814	21.7686	22.8808	15.0749	26.2705	24.1058	17.1884	20.2353	13.8596	33.562	29.7809	21.2544	18.215	19.2695	280.003	290.672	246.217
sp|Q6N021|TET2_HUMAN		Q6N021	HUMAN	TET2	Methylcytosine dioxygenase TET2	1	0	0	1	1	0	1	1	0	102.822	124.371	97.0118	111.416	139.897	119.287	109.083	101.026	98.5592	111.05	121.824	114.208	126.479	101.556	134.918	201.458	0	0	0	0	0	0	0	0	0	0	0	0	0	0	0	0	211.961	236.019	226.714
sp|Q8N1I0-3|DOCK4_HUMAN		Q8N1I0-3	HUMAN	DOCK4	Isoform 3 of Dedicator of cytokinesis protein 4	0	1	0	1	16	0	0	1	0	0	0	0	0	0	0	0	0	0	0	0	0	0	0	0	0	19.1869	20.8442	15.4035	17.3588	17.9935	19.1595	14.5111	18.7403	13.0608	16.542	23.8578	14.2272	17.5207	17.3249	15.46	20.1921	1658.6	1863.1	1652.82
sp|Q562E7|WDR81_HUMAN		Q562E7	HUMAN	WDR81	WD repeat-containing protein 81	1	0	0	1	28	9	7	4	4	215.859	229.584	205.29	213.868	205.369	232.443	244.17	231.375	214.517	218.303	232.552	235.681	236.651	233.567	216.449	257.514	0	0	0	0	0	0	0	0	0	0	0	0	0	0	0	0	2267.89	2380.47	2254.22
sp|Q2TAZ0-3|ATG2A_HUMAN		Q2TAZ0-3	HUMAN	ATG2A	Isoform 2 of Autophagy-related protein 2 homolog A	0	1	0	1	9	3	5	2	1	0	0	0	0	0	0	0	0	0	0	0	0	0	0	0	0	22.6281	14.8697	11.707	14.0814	17.8804	12.682	16.0787	16.118	14.0917	21.0101	17.2603	16.3014	18.6104	16.5042	17.661	21.2883	665.23	740.879	689.489
sp|Q7Z2Z1|TICRR_HUMAN		Q7Z2Z1	HUMAN	TICRR	Treslin	1	0	0	1	0	0	1	0	0	23.5925	24.8159	29.5847	21.9775	21.8224	21.7546	23.9619	27.582	28.1796	25.4536	24.1101	22.5669	19.1547	15.487	10.511	10.8882	0	0	0	0	0	0	0	0	0	0	0	0	0	0	0	0	0	0	0
sp|O75051|PLXA2_HUMAN		O75051	HUMAN	PLXNA2	Plexin-A2	0	1	0	1	0	4	1	1	3	0	0	0	0	0	0	0	0	0	0	0	0	0	0	0	0	48.1106	44.1032	46.2734	45.531	51.115	43.5249	52.6825	36.0526	43.1577	47.6152	42.6402	40.8796	48.0608	44.8999	44.7246	41.6168	0	0	0
sp|Q96QT4|TRPM7_HUMAN		Q96QT4	HUMAN	TRPM7	Transient receptor potential cation channel subfamily M member 7	0	1	0	1	13	9	3	2	1	0	0	0	0	0	0	0	0	0	0	0	0	0	0	0	0	28.5635	39.1036	31.9365	26.4902	22.4618	24.8499	35.2011	23.0288	23.3045	31.1051	21.9	27.6239	33.0975	31.9072	31.373	29.7748	1862.2	1978.38	1775.92
sp|Q8NI35|INADL_HUMAN		Q8NI35	HUMAN	PATJ	InaD-like protein	0	1	0	1	0	2	0	1	4	0	0	0	0	0	0	0	0	0	0	0	0	0	0	0	0	57.6653	48.6396	59.4346	62.3847	51.7625	51.6259	64.2843	53.4958	55.8323	45.6023	62.7184	71.4506	62.6551	56.3324	60.3467	44.7841	0	0	0
sp|Q5H9F3-3|BCORL_HUMAN		Q5H9F3-3	HUMAN	BCORL1	Isoform 3 of BCL-6 corepressor-like protein 1	0	1	0	1	0	3	0	0	1	0	0	0	0	0	0	0	0	0	0	0	0	0	0	0	0	60.887	73.3418	69.3328	55.9248	55.9597	52.9921	62.4965	70.6897	72.4445	64.2054	61.012	67.1805	62.8335	66.0113	66.6731	60.9575	0	0	0
sp|A4UGR9-8|XIRP2_HUMAN		A4UGR9-8	HUMAN	XIRP2	Isoform 8 of Xin actin-binding repeat-containing protein 2	0	2	0	1	1	1	1	1	0	0	0	0	0	0	0	0	0	0	0	0	0	0	0	0	0	97.572	78.7984	93.3992	99.4789	87.8123	93.2205	78.8892	85.2998	81.3332	89.1142	84.6422	86.1579	90.0656	91.2711	90.4048	78.1866	99.6087	96.7273	92.9429
sp|Q8N6G6|ATL1_HUMAN		Q8N6G6	HUMAN	ADAMTSL1	ADAMTS-like protein 1	1	0	0	1	0	1	3	2	0	76.107	72.2045	63.8153	52.3319	44.4318	58.1655	55.5051	74.1617	58.3695	56.1511	66.2686	82.0011	81.8398	83.9433	57.7419	55.3511	0	0	0	0	0	0	0	0	0	0	0	0	0	0	0	0	0	0	0
sp|O60437|PEPL_HUMAN		O60437	HUMAN	PPL	Periplakin	1	0	0	1	7	1	0	0	2	301.978	258.138	255.054	246.316	258.925	222.947	244.52	256.859	267.539	238.231	225.653	283.756	294.737	272.372	256.051	260.003	0	0	0	0	0	0	0	0	0	0	0	0	0	0	0	0	514.802	584.485	612.63
sp|Q6W2J9|BCOR_HUMAN		Q6W2J9	HUMAN	BCOR	BCL-6 corepressor	1	0	0	1	8	3	2	1	4	48.869	47.3582	41.9214	27.1353	23.8242	23.3959	48.0378	32.6193	38.1395	29.4903	23.6972	69.3631	50.9169	34.9687	34.4251	41.177	0	0	0	0	0	0	0	0	0	0	0	0	0	0	0	0	1501.35	1463.55	1326.29
sp|Q03001-8|DYST_HUMAN		Q03001-8	HUMAN	DST	Isoform 2 of Dystonin	3	0	0	1	0	1	0	0	1	350.159	363.532	354.632	351.781	398.925	406.561	329.488	360.105	345.319	383.551	386.981	376.7	386.678	322.163	369.142	308.551	0	0	0	0	0	0	0	0	0	0	0	0	0	0	0	0	0	0	0
sp|Q13029|PRDM2_HUMAN		Q13029	HUMAN	PRDM2	PR domain zinc finger protein 2	0	1	0	1	8	6	6	4	6	0	0	0	0	0	0	0	0	0	0	0	0	0	0	0	0	28.2374	31.8953	31.6283	29.0152	26.9976	26.429	34.4098	33.4098	23.7653	31.7807	29.6535	36.373	41.8157	33.7994	32.9397	25.8504	884.417	1012.89	872.814
sp|P08572|CO4A2_HUMAN		P08572	HUMAN	COL4A2	Collagen alpha-2(IV) chain	1	0	0	1	0	17	17	10	8	619.356	485.22	319.632	258.752	241.352	188.25	438.088	330.22	227.526	246.794	226.415	598.831	456.09	418.714	327.407	637.881	0	0	0	0	0	0	0	0	0	0	0	0	0	0	0	0	0	0	0
sp|Q9UPS8-3|ANR26_HUMAN		Q9UPS8-3	HUMAN	ANKRD26	Isoform 3 of Ankyrin repeat domain-containing protein 26	0	1	0	1	1	6	8	8	8	0	0	0	0	0	0	0	0	0	0	0	0	0	0	0	0	72.9025	72.9497	64.1539	61.5148	60.1663	47.4564	65.9505	69.5494	56.0303	60.4512	50.2995	73.957	81.1616	65.9887	61.7709	56.6078	35.907	29.1991	31.7978
sp|Q5H9U9|DDX6L_HUMAN		Q5H9U9	HUMAN	DDX60L	Probable ATP-dependent RNA helicase DDX60-like	1	0	0	1	52	1	3	3	3	186.565	161.936	155.477	143.074	141.135	186.139	159.194	162.632	163.212	177.873	201.855	164.273	170.84	177.148	197.334	271.364	0	0	0	0	0	0	0	0	0	0	0	0	0	0	0	0	8414.96	7759.35	6768.59
sp|Q96Q42|ALS2_HUMAN		Q96Q42	HUMAN	ALS2	Alsin	1	0	0	1	15	8	10	7	11	438.614	388.766	372.305	370.763	369.287	390.007	401.867	367.463	360.626	358.371	355.911	413.153	412.642	422.8	427.031	423.811	0	0	0	0	0	0	0	0	0	0	0	0	0	0	0	0	1036.33	1032.24	1018.85
sp|Q9P1Y6|PHRF1_HUMAN		Q9P1Y6	HUMAN	PHRF1	PHD and RING finger domain-containing protein 1	0	1	0	1	11	5	6	10	6	0	0	0	0	0	0	0	0	0	0	0	0	0	0	0	0	65.3375	63.0844	65.2444	54.3589	47.5814	53.2441	65.9438	59.2083	60.312	62.8197	56.0618	58.6059	72.7892	66.8082	65.4882	66.5626	746.161	691.456	721.001
sp|Q02880-2|TOP2B_HUMAN		Q02880-2	HUMAN	TOP2B	Isoform Beta-1 of DNA topoisomerase 2-beta	0	1	0	1	1	0	0	0	0	0	0	0	0	0	0	0	0	0	0	0	0	0	0	0	0	30.7006	18.1154	21.3085	20.2861	19.0106	18.8665	20.6008	18.2945	20.8005	23.2746	19.6256	24.4506	27.0027	22.3525	28.2544	25.9025	82.4236	77.4498	80.3772
sp|O75197|LRP5_HUMAN		O75197	HUMAN	LRP5	Low-density lipoprotein receptor-related protein 5	0	1	0	1	0	1	0	0	0	0	0	0	0	0	0	0	0	0	0	0	0	0	0	0	0	17.1757	18.8398	16.0513	19.5047	15.749	12.6194	24.7975	17.1684	17.4535	19.4635	18.0806	19.7859	21.3128	20.1067	21.1023	15.8964	0	0	0
sp|Q5SYE7|NHSL1_HUMAN		Q5SYE7	HUMAN	NHSL1	NHS-like protein 1	0	1	0	1	2	6	5	3	2	0	0	0	0	0	0	0	0	0	0	0	0	0	0	0	0	27.2028	32.2618	20.4765	24.8125	25.4791	21.0559	20.8655	24.4298	21.724	23.9783	22.5087	26.2206	29.1531	21.8372	26.4333	24.5903	290.317	257.174	282.687
sp|Q9UGL1-2|KDM5B_HUMAN		Q9UGL1-2	HUMAN	KDM5B	Isoform 2 of Lysine-specific demethylase 5B	1	0	0	1	18	7	5	3	10	27.6452	23.6568	16.8643	14.7027	8.27032	7.85017	16.0417	15.5134	15.3036	20.9433	29.3865	25.5652	21.2404	10.5995	10.721	18.002	0	0	0	0	0	0	0	0	0	0	0	0	0	0	0	0	2466.02	2444.72	2724.04
sp|P10071|GLI3_HUMAN		P10071	HUMAN	GLI3	Transcriptional activator GLI3	1	0	0	1	0	2	0	2	2	25.532	27.4638	25.2251	24.5575	24.1751	24.6141	24.566	28.4277	19.6549	22.7447	21.4988	30.9254	26.5022	29.1088	21.5819	26.3143	0	0	0	0	0	0	0	0	0	0	0	0	0	0	0	0	0	0	0
sp|O94916-4|NFAT5_HUMAN		O94916-4	HUMAN	NFAT5	Isoform D of Nuclear factor of activated T-cells 5	1	0	0	1	0	1	1	0	1	19.0081	18.208	23.3421	17.3184	21.6054	16.204	18.7071	19.2145	24.3658	26.9348	27.363	18.6043	21.2369	14.2092	26.8614	35.0164	0	0	0	0	0	0	0	0	0	0	0	0	0	0	0	0	0	0	0
sp|Q6ZR08|DYH12_HUMAN		Q6ZR08	HUMAN	DNAH12	Dynein heavy chain 12, axonemal	1	1	1	0	0	0	2	0	0	0	26.1831	16.1065	19.1333	23.1163	15.532	15.6165	18.6954	19.2092	13.1977	14.9917	12.6684	10.6389	14.3878	16.1457	12.0687	52.2831	50.3513	48.0128	52.1165	40.5415	41.625	47.9706	44.4106	45.4736	46.8061	40.9139	46.1192	49.2856	46.8907	50.2883	46.6191	0	0	0
sp|Q12766|HMGX3_HUMAN		Q12766	HUMAN	HMGXB3	HMG domain-containing protein 3	1	0	0	1	3	1	1	1	3	381.215	447.851	457.589	447.133	444.6	385.294	435.479	444.001	425.659	442.322	425.829	455.949	420.07	387.237	436.899	388.89	0	0	0	0	0	0	0	0	0	0	0	0	0	0	0	0	359.264	399.25	424.318
sp|O75094-4|SLIT3_HUMAN		O75094-4	HUMAN	SLIT3	Isoform 4 of Slit homolog 3 protein	0	1	0	1	0	18	8	6	8	0	0	0	0	0	0	0	0	0	0	0	0	0	0	0	0	66.7437	55.989	46.261	37.5124	27.2467	27.6522	56.6729	47.1445	38.3553	32.6329	30.4971	63.2909	57.2	60.7659	59.6474	60.8051	0	0	0
sp|Q15149-2|PLEC_HUMAN		Q15149-2	HUMAN	PLEC	Isoform 2 of Plectin	2	1	1	0	1	4	2	2	2	52.3431	44.6069	39.623	38.8689	26.9208	30.3589	37.8997	36.0743	35.4565	36.2515	36.2834	43.3588	56.8424	54.488	47.1973	49.9627	17.5391	14.569	14.9274	17.8861	14.7543	13.3579	19.7292	17.1164	15.8072	14.6369	11.628	16.5601	18.7209	17.9865	15.6019	18.1745	156.317	143.949	170.424
sp|Q96F81|DISP1_HUMAN		Q96F81	HUMAN	DISP1	Protein dispatched homolog 1	1	0	0	1	2	0	0	0	0	32.7382	33.9756	32.4718	33.7253	25.545	30.2707	30.7215	32.6185	36.0673	30.6856	30.9281	28.807	27.5631	39.7129	29.927	36.7463	0	0	0	0	0	0	0	0	0	0	0	0	0	0	0	0	116.347	163.695	109.821
sp|P57071|PRD15_HUMAN		P57071	HUMAN	PRDM15	PR domain zinc finger protein 15	1	0	0	1	2	0	1	0	1	27.9887	32.4645	30.6291	31.1276	21.9137	29.9712	28.1858	30.5401	26.234	22.8762	24.7695	30.1153	29.5358	27.3852	26.9458	24.7581	0	0	0	0	0	0	0	0	0	0	0	0	0	0	0	0	173.876	172.868	189.057
sp|Q8IWU2|LMTK2_HUMAN		Q8IWU2	HUMAN	LMTK2	Serine/threonine-protein kinase LMTK2	0	1	0	1	0	2	0	0	2	0	0	0	0	0	0	0	0	0	0	0	0	0	0	0	0	35.3335	67.8515	55.4693	54.8281	51.2843	34.6919	49.4899	50.6911	43.1161	49.2671	33.9372	52.5434	46.5215	46.8792	41.1174	33.0882	0	0	0
sp|Q9P2D1|CHD7_HUMAN		Q9P2D1	HUMAN	CHD7	Chromodomain-helicase-DNA-binding protein 7	1	1	1	0	20	5	3	1	5	62.1661	65.1888	71.811	73.0354	67.5284	54.6963	67.9137	58.3247	58.0959	56.9882	53.4998	74.7293	81.3275	58.8881	50.4787	44.6022	67.117	59.4655	59.5934	56.9361	57.1453	63.981	66.3255	71.0034	67.8375	63.4939	64.3257	70.1181	68.7261	53.0236	58.4767	66.9295	1484.08	1315.29	1401.1
sp|Q7Z460-3|CLAP1_HUMAN		Q7Z460-3	HUMAN	CLASP1	Isoform 3 of CLIP-associating protein 1	0	1	0	1	0	0	0	1	0	0	0	0	0	0	0	0	0	0	0	0	0	0	0	0	0	15.9098	15.0784	18.8237	13.9186	13.7121	16.8191	16.6615	18.332	17.1957	13.8498	13.81	15.1619	15.7453	17.1094	17.0927	17.2066	0	0	0
sp|Q9ULL8|SHRM4_HUMAN		Q9ULL8	HUMAN	SHROOM4	Protein Shroom4	1	0	0	1	0	1	0	0	0	117.502	101.36	104.769	97.2066	105.801	97.7933	98.7674	94.9588	98.9316	99.6295	96.1853	111.503	107.22	102.986	120.084	82.8622	0	0	0	0	0	0	0	0	0	0	0	0	0	0	0	0	0	0	0
sp|Q5SW79-3|CE170_HUMAN		Q5SW79-3	HUMAN	CEP170	Isoform 3 of Centrosomal protein of 170 kDa	0	1	0	1	0	0	1	1	1	0	0	0	0	0	0	0	0	0	0	0	0	0	0	0	0	21.7493	16.7258	21.1108	20.3956	18.7041	26.7801	22.2655	28.9596	21.0783	23.4958	18.4632	22.8293	24.4631	20.098	21.1785	22.727	0	0	0
sp|Q9C000|NLRP1_HUMAN		Q9C000	HUMAN	NLRP1	NACHT, LRR and PYD domains-containing protein 1	1	0	0	1	0	2	3	0	2	196.904	193.443	165.847	200.761	116.598	155.114	194.248	182.424	175.528	205.229	162.189	209.193	183.059	179.952	158.318	218.106	0	0	0	0	0	0	0	0	0	0	0	0	0	0	0	0	0	0	0
sp|Q5SXM2|SNPC4_HUMAN		Q5SXM2	HUMAN	SNAPC4	snRNA-activating protein complex subunit 4	1	0	0	1	0	0	1	2	1	35.9247	29.7712	23.2762	30.5623	34.1233	27.3653	32.8971	27.135	35.5263	26.7944	27.5544	36.3169	32.0324	24.994	23.3715	27.1127	0	0	0	0	0	0	0	0	0	0	0	0	0	0	0	0	0	0	0
sp|Q76L83|ASXL2_HUMAN		Q76L83	HUMAN	ASXL2	Putative Polycomb group protein ASXL2	1	0	0	1	3	6	3	3	5	18.5363	24.4132	23.7575	18.5252	12.0761	18.2989	16.2632	21.531	15.7717	17.8495	18.8257	18.5126	19.7398	19.1876	15.2261	19.5075	0	0	0	0	0	0	0	0	0	0	0	0	0	0	0	0	390.388	397.577	354.722
sp|Q6PFW1|VIP1_HUMAN		Q6PFW1	HUMAN	PPIP5K1	Inositol hexakisphosphate and diphosphoinositol-pentakisphosphate kinase 1	0	1	0	1	7	5	6	4	9	0	0	0	0	0	0	0	0	0	0	0	0	0	0	0	0	54.1271	45.0465	40.5521	45.9106	42.7544	51.1281	47.1099	47.9534	38.1068	44.0111	37.6682	50.6405	51.6914	42.1667	48.0449	44.1471	656.197	647.16	636.909
sp|Q14207|NPAT_HUMAN		Q14207	HUMAN	NPAT	Protein NPAT	0	1	0	1	2	6	3	4	6	0	0	0	0	0	0	0	0	0	0	0	0	0	0	0	0	166.072	68.5277	106.22	127.909	172.997	153.609	83.903	91.6207	123.812	165.169	162.701	79.449	123.831	153.337	163.864	132.885	76.3397	79.764	75.6464
sp|O95405|ZFYV9_HUMAN		O95405	HUMAN	ZFYVE9	Zinc finger FYVE domain-containing protein 9	1	0	0	1	0	7	3	4	6	22.5573	23.0226	23.0306	21.1867	15.3733	19.8162	20.6243	26.7052	21.6873	18.8308	17.7548	18.6296	15.9767	21.6204	14.2547	23.8655	0	0	0	0	0	0	0	0	0	0	0	0	0	0	0	0	0	0	0
sp|O15014|ZN609_HUMAN		O15014	HUMAN	ZNF609	Zinc finger protein 609	1	0	0	1	4	7	10	7	8	49.7637	41.3828	45.3321	46.6703	51.2291	48.313	45.6467	38.5134	44.1027	56.5384	42.3246	54.1819	53.2243	40.3051	45.9293	50.7329	0	0	0	0	0	0	0	0	0	0	0	0	0	0	0	0	343.329	319.937	354.28
sp|Q9BXT5|TEX15_HUMAN		Q9BXT5	HUMAN	TEX15	Testis-expressed sequence 15 protein	0	2	0	1	0	1	1	3	1	0	0	0	0	0	0	0	0	0	0	0	0	0	0	0	0	86.5863	81.4498	92.7905	79.2995	92.9968	97.6582	88.2067	90.5346	95.6935	97.9172	96.5808	85.2271	86.1795	84.9882	102.37	72.0697	0	0	0
sp|Q9C0G6|DYH6_HUMAN		Q9C0G6	HUMAN	DNAH6	Dynein heavy chain 6, axonemal	3	0	0	1	0	0	2	0	2	316.956	295.242	343.954	328.9	314.929	340.269	301.108	328.305	333.944	362.407	342.647	269.909	305.376	296.4	318.37	278.626	0	0	0	0	0	0	0	0	0	0	0	0	0	0	0	0	0	0	0
sp|O14686-3|KMT2D_HUMAN		O14686-3	HUMAN	KMT2D	Isoform 3 of Histone-lysine N-methyltransferase 2D	3	1	1	0	11	10	11	4	11	211.796	203.647	201.75	192.895	181.954	173.72	222.364	190.78	194.412	195.033	175.562	197.381	189.969	204.74	189.445	184.571	20.3009	23.3921	21.6104	26.2281	22.4754	19.3626	28.6599	25.5347	27.3212	30.7855	29.1257	25.4215	21.1385	24.2946	32.2493	24.5508	1167.8	1103.62	1110.12
sp|O60281|ZN292_HUMAN		O60281	HUMAN	ZNF292	Zinc finger protein 292	0	2	0	1	2	12	7	10	12	0	0	0	0	0	0	0	0	0	0	0	0	0	0	0	0	70.9244	69.232	76.0482	74.1315	63.8394	67.5763	79.1233	72.2403	74.527	74.708	82.7243	69.8693	74.2002	74.4548	64.8255	51.5107	153.322	129.351	108.212
sp|P15822|ZEP1_HUMAN		P15822	HUMAN	HIVEP1	Zinc finger protein 40	2	0	0	1	0	1	3	1	1	185.743	182.65	183.401	153.538	145.907	128.251	189.127	162.959	159.219	175.851	198.538	204.799	197.428	183.58	141.976	133.5	0	0	0	0	0	0	0	0	0	0	0	0	0	0	0	0	0	0	0
sp|Q9P273|TEN3_HUMAN		Q9P273	HUMAN	TENM3	Teneurin-3	1	1	1	0	0	0	5	2	1	75.9285	73.4023	82.8949	73.7264	73.0693	66.973	79.8036	75.2821	74.7095	89.2094	72.7313	70.9382	70.7681	74.4048	71.1431	62.6706	23.2958	26.2504	29.9199	24.8528	27.5153	7.92362	25.2621	25.7248	28.417	19.3051	24.1234	28.5836	22.7866	25.495	26.2758	29.09	0	0	0
sp|Q96L73|NSD1_HUMAN		Q96L73	HUMAN	NSD1	Histone-lysine N-methyltransferase, H3 lysine-36 and H4 lysine-20 specific	1	1	1	0	1	6	2	3	4	324.514	338.421	281.269	250.727	213.761	181.308	315.389	266.629	202.666	167.947	121.03	371.787	315.761	221.513	173.708	131.794	384.426	299.351	262.73	272.648	227.147	206.38	327.033	249.681	214.189	186.998	139.304	346.47	338.968	357.497	299.93	190.644	76.1779	74.5428	68.2595
sp|Q6ZS30|NBEL1_HUMAN		Q6ZS30	HUMAN	NBEAL1	Neurobeachin-like protein 1	1	1	1	0	4	7	4	7	5	111.944	95.1268	107.236	97.7339	82.76	87.0982	88.2576	97.697	103.046	119.325	104.216	84.1225	99.3574	95.6715	109.313	93.2154	7.828	39.1779	16.7446	14.6474	18.2742	21.8191	18.6983	26.5151	17.6356	15.5749	21.4725	18.4407	14.8521	14.6624	17.5184	17.6361	374.697	392.083	337.999
sp|O94856|NFASC_HUMAN		O94856	HUMAN	NFASC	Neurofascin	0	1	0	1	0	2	0	0	4	0	0	0	0	0	0	0	0	0	0	0	0	0	0	0	0	39.8449	45.5125	44.8821	37.4604	33.4221	24.2309	46.2656	39.4221	37.1213	28.5169	29.2534	43.7275	41.3123	41.0738	37.2938	41.1399	0	0	0
sp|Q9HAW4|CLSPN_HUMAN		Q9HAW4	HUMAN	CLSPN	Claspin	1	0	0	1	1	6	2	4	2	130.117	139.172	130.946	112.478	100.536	78.8587	139.592	108.583	107.153	86.9751	62.2182	153.637	100.061	90.2578	78.1463	63.6541	0	0	0	0	0	0	0	0	0	0	0	0	0	0	0	0	94.2999	94.1601	86.6627
sp|Q96RG2-2|PASK_HUMAN		Q96RG2-2	HUMAN	PASK	Isoform 2 of PAS domain-containing serine/threonine-protein kinase	1	0	0	1	12	1	0	1	1	24.408	19.9537	26.025	20.6174	20.618	19.0064	22.3009	22.9197	17.4127	19.9146	16.9342	26.849	22.9411	22.7309	30.8618	16.4702	0	0	0	0	0	0	0	0	0	0	0	0	0	0	0	0	913.967	858.884	791.89
sp|Q9Y4D8-5|HECD4_HUMAN		Q9Y4D8-5	HUMAN	HECTD4	Isoform 5 of Probable E3 ubiquitin-protein ligase HECTD4	0	1	0	1	6	5	0	1	2	0	0	0	0	0	0	0	0	0	0	0	0	0	0	0	0	64.6014	65.935	51.3778	54.1032	45.9957	56.4848	68.3088	50.1068	51.8549	44.3737	42.0003	65.1562	64.0519	61.1803	58.9742	51.3237	245.626	271.15	250.204
sp|Q6ZUT9-2|DEN5B_HUMAN		Q6ZUT9-2	HUMAN	DENND5B	Isoform 2 of DENN domain-containing protein 5B	0	1	0	1	4	6	2	2	0	0	0	0	0	0	0	0	0	0	0	0	0	0	0	0	0	120.414	54.4256	72.539	72.9756	91.3113	76.3276	79.3916	68.0911	104.741	116.622	120.085	79.4686	84.4112	100.995	127.551	111.202	379.702	409.59	330.371
sp|Q9C0D2-3|CE295_HUMAN		Q9C0D2-3	HUMAN	CEP295	Isoform 3 of Centrosomal protein of 295 kDa	0	2	0	1	0	2	1	1	1	0	0	0	0	0	0	0	0	0	0	0	0	0	0	0	0	127.807	107.514	103.87	101.932	119.536	115.391	122.388	102.805	124.449	118.967	126.334	118.684	107.748	123.31	130.416	114.592	0	0	0
sp|O75369|FLNB_HUMAN		O75369	HUMAN	FLNB	Filamin-B	1	1	1	0	0	7	0	0	1	33.5215	31.3175	29.3704	37.6729	34.0758	34.4578	34.2509	32.0481	34.5656	39.5205	38.6404	28.2139	30.9466	33.0507	34.5436	47.0996	17.4971	23.6416	20.8371	15.3923	22.6379	25.9212	18.4258	24.7082	23.3182	21.9382	19.0583	18.4377	21.0113	20.5584	18.3141	20.9095	0	0	0
sp|Q9C0C7-5|AMRA1_HUMAN		Q9C0C7-5	HUMAN	AMBRA1	Isoform 5 of Activating molecule in BECN1-regulated autophagy protein 1	0	1	0	1	4	1	1	1	2	0	0	0	0	0	0	0	0	0	0	0	0	0	0	0	0	223.46	249.988	189.357	189.95	186.063	190.93	213.679	221.357	193.329	176.517	198.27	219.745	245.868	218.049	294.401	233.158	493.658	487.383	443.391
sp|O14841|OPLA_HUMAN		O14841	HUMAN	OPLAH	5-oxoprolinase	0	1	0	1	27	1	3	4	4	0	0	0	0	0	0	0	0	0	0	0	0	0	0	0	0	29.3915	24.8275	23.7167	30.3609	25.1825	22.3242	28.8602	23.9179	22.4035	23.8462	20.5165	26.0025	27.3843	27.7261	27.7669	29.0327	1888.45	2155.65	2084.65
sp|Q96N96-6|SPT13_HUMAN		Q96N96-6	HUMAN	SPATA13	Isoform 6 of Spermatogenesis-associated protein 13	0	1	0	1	2	0	0	1	0	0	0	0	0	0	0	0	0	0	0	0	0	0	0	0	0	20.0118	19.5547	20.5937	16.0261	24.481	31.9874	24.9129	21.9183	18.9709	23.924	22.3172	19.2398	23.6975	17.9662	21.943	24.4121	57.1711	104.063	71.834
sp|Q9HCH5-8|SYTL2_HUMAN		Q9HCH5-8	HUMAN	SYTL2	Isoform 6 of Synaptotagmin-like protein 2	1	0	0	1	1	7	5	6	8	44.5805	53.5543	39.351	46.2111	44.1053	42.9423	45.4091	44.9685	45.8303	35.9092	48.8109	45.2938	44.7978	40.6541	45.0387	54.5308	0	0	0	0	0	0	0	0	0	0	0	0	0	0	0	0	44.5748	33.1188	39.6615
sp|Q68DK2|ZFY26_HUMAN		Q68DK2	HUMAN	ZFYVE26	Zinc finger FYVE domain-containing protein 26	1	1	1	0	16	12	5	4	2	34.0901	32.7346	25.0919	28.8315	30.2301	24.5373	36.3849	37.1493	29.1125	34.3446	26.4785	36.9855	36.172	31.6238	29.2433	35.5621	93.2015	117.584	97.4576	87.0843	98.4205	103.403	89.7047	102.071	90.5014	108.79	114.921	86.2596	88.9682	92.3653	108.194	104.608	1739.55	1887.34	1783.74
sp|Q8TEP8-3|CE192_HUMAN		Q8TEP8-3	HUMAN	CEP192	Isoform 3 of Centrosomal protein of 192 kDa	1	1	1	0	4	8	12	11	12	77.6508	87.7036	68.7331	73.1962	53.3538	51.2695	78.9483	68.9537	67.1802	56.6907	57.8405	78.1893	82.1807	55.469	47.576	49.5967	77.2466	86.5763	63.4297	53.7624	46.7529	43.7935	74.42	56.9789	58.6574	50.1686	39.7383	84.7024	75.616	76.9393	68.5829	52.2447	353.309	321.643	318.073
sp|Q9Y2K2|SIK3_HUMAN		Q9Y2K2	HUMAN	SIK3	Serine/threonine-protein kinase SIK3	0	1	0	1	11	2	4	9	8	0	0	0	0	0	0	0	0	0	0	0	0	0	0	0	0	69.6826	51.1761	75.1817	57.177	64.6983	53.6363	63.5839	67.043	61.8268	61.4188	66.8396	69.2054	70.9554	56.1123	65.7309	58.3113	885.827	874.72	836.591
sp|Q9UM54-2|MYO6_HUMAN		Q9UM54-2	HUMAN	MYO6	Isoform 2 of Unconventional myosin-VI	1	0	0	1	2	1	1	1	2	51.4496	68.0347	49.6778	47.4969	45.5457	49.57	42.6531	50.3667	37.6091	54.1726	47.4098	76.9724	48.9885	49.0532	52.1237	53.6802	0	0	0	0	0	0	0	0	0	0	0	0	0	0	0	0	201.463	95.2922	163.13
sp|Q8N655|CJ012_HUMAN		Q8N655	HUMAN	C10orf12	Uncharacterized protein C10orf12	1	0	0	1	4	4	5	4	6	80.483	105.524	91.949	83.0268	78.8581	76.8765	97.5526	89.2824	81.1352	78.3957	58.8512	97.9071	90.8214	81.9551	84.9249	67.2454	0	0	0	0	0	0	0	0	0	0	0	0	0	0	0	0	400.388	347.558	337.799
sp|P54098|DPOG1_HUMAN		P54098	HUMAN	POLG	DNA polymerase subunit gamma-1	1	0	0	1	8	1	5	3	7	41.8664	30.21	29.9249	36.0385	19.8857	24.8567	34.0971	31.4283	29.762	34.7068	27.1121	36.2977	37.8503	36.1618	34.7146	33.5608	0	0	0	0	0	0	0	0	0	0	0	0	0	0	0	0	993.513	976.45	925.873
sp|Q8IWY9|CDAN1_HUMAN		Q8IWY9	HUMAN	CDAN1	Codanin-1	1	0	0	1	4	0	3	3	1	95.6431	86.273	90.5037	83.8297	87.5124	78.6233	70.5342	82.1774	81.8835	86.1182	78.2802	87.6012	87.1992	83.3525	79.4558	75.8561	0	0	0	0	0	0	0	0	0	0	0	0	0	0	0	0	252.738	235.331	219.957
sp|Q8WXS8-4|ATS14_HUMAN		Q8WXS8-4	HUMAN	ADAMTS14	Isoform D of A disintegrin and metalloproteinase with thrombospondin motifs 14	1	0	0	1	0	2	0	0	0	16.8019	17.6089	13.8377	13.3458	17.5444	18.0601	16.2513	16.0762	15.3915	17.6921	14.8278	20.1645	20.5	15.9529	19.298	17.8234	0	0	0	0	0	0	0	0	0	0	0	0	0	0	0	0	0	0	0
sp|Q9H7F0|AT133_HUMAN		Q9H7F0	HUMAN	ATP13A3	Probable cation-transporting ATPase 13A3	0	1	0	1	23	7	9	7	9	0	0	0	0	0	0	0	0	0	0	0	0	0	0	0	0	21.7865	22.5727	24.0145	29.702	22.6097	14.1447	18.1824	22.8202	26.0084	22.6201	25.2779	25.7001	27.75	23.6672	24.0307	18.7148	2550.13	3157.58	2956.93
sp|Q8TE57|ATS16_HUMAN		Q8TE57	HUMAN	ADAMTS16	A disintegrin and metalloproteinase with thrombospondin motifs 16	0	1	0	1	0	1	1	1	1	0	0	0	0	0	0	0	0	0	0	0	0	0	0	0	0	100.7	94.4965	104.297	91.0064	94.0656	87.0702	90.3691	93.1927	92.9746	96.4317	94.3993	114.354	106.861	102.313	94.418	102.429	0	0	0
sp|P98198-3|AT8B2_HUMAN		P98198-3	HUMAN	ATP8B2	Isoform 3 of Phospholipid-transporting ATPase ID	0	1	0	1	4	4	2	4	3	0	0	0	0	0	0	0	0	0	0	0	0	0	0	0	0	20.7231	41.0612	28.1373	22.2134	18.4052	15.6257	27.559	26.9191	20.9098	25.1496	21.004	24.9346	26.5037	23.78	21.0925	24.3442	366.613	485.028	395.15
sp|P55201-2|BRPF1_HUMAN		P55201-2	HUMAN	BRPF1	Isoform 2 of Peregrin	1	0	0	1	11	5	9	8	6	57.0192	45.9079	62.7264	57.282	50.6394	51.7975	62.2989	63.7882	51.3278	54.31	51.4796	64.2646	67.6994	57.2479	59.1223	49.0869	0	0	0	0	0	0	0	0	0	0	0	0	0	0	0	0	844.66	788.618	755.288
sp|Q14687|GSE1_HUMAN		Q14687	HUMAN	GSE1	Genetic suppressor element 1	0	1	0	1	2	3	3	3	5	0	0	0	0	0	0	0	0	0	0	0	0	0	0	0	0	86.7223	83.7977	78.8079	67.5957	74.3512	64.0254	80.6947	73.219	59.2383	68.0998	54.1716	100.536	97.5766	90.4353	88.6293	64.9707	447.408	438.788	435.489
sp|P49796|RGS3_HUMAN		P49796	HUMAN	RGS3	Regulator of G-protein signaling 3	1	0	0	1	3	7	5	4	7	30.4633	38.8344	35.6309	38.8538	38.2117	41.7443	40.2801	38.2893	31.6884	27.4101	53.3723	46.3101	40.4602	49.9097	23.2457	56.6773	0	0	0	0	0	0	0	0	0	0	0	0	0	0	0	0	235.476	219.133	302.017
sp|Q13615|MTMR3_HUMAN		Q13615	HUMAN	MTMR3	Myotubularin-related protein 3	1	0	0	1	10	9	6	5	7	47.0417	37.4647	42.2751	35.381	33.6631	34.2696	40.2834	38.0784	32.7362	35.0015	33.2531	49.6912	40.333	35.1893	32.9347	50.1684	0	0	0	0	0	0	0	0	0	0	0	0	0	0	0	0	876.417	885.379	778.791
sp|Q8N157|AHI1_HUMAN		Q8N157	HUMAN	AHI1	Jouberin	1	0	0	1	1	1	1	0	1	36.5034	36.145	34.1678	41.4934	79.1535	74.4074	26.4098	34.0803	39.5244	39.587	65.6642	43.7208	46.9017	45.8892	49.5426	54.6405	0	0	0	0	0	0	0	0	0	0	0	0	0	0	0	0	22.2121	28.5892	35.2035
sp|Q9C0B9|ZCHC2_HUMAN		Q9C0B9	HUMAN	ZCCHC2	Zinc finger CCHC domain-containing protein 2	0	1	0	1	6	0	1	0	1	0	0	0	0	0	0	0	0	0	0	0	0	0	0	0	0	52.5952	53.9426	54.3491	64.9169	51.5931	61.0435	50.0544	54.074	59.9467	50.5698	53.5174	43.5982	51.3808	47.8209	50.935	58.7512	338.119	469.459	429.957
sp|Q5TEA3|CT194_HUMAN		Q5TEA3	HUMAN	C20orf194	Uncharacterized protein C20orf194	0	1	0	1	1	1	0	0	1	0	0	0	0	0	0	0	0	0	0	0	0	0	0	0	0	154.161	147.295	143.108	66.1273	50.4116	54.1591	133.238	151.184	71.5596	55.2524	66.0276	146.755	154.8	157.589	137.534	106.475	70.3509	92.9252	56.7526
sp|Q9UKN7|MYO15_HUMAN		Q9UKN7	HUMAN	MYO15A	Unconventional myosin-XV	1	2	1	0	0	6	2	3	2	242.491	130.151	199.558	190.687	238.577	234.493	173.138	186.772	240.337	263.657	219.345	132.512	210.698	212.71	344.469	212.436	296.618	159.783	224.681	214.152	277.598	236.718	188.63	188.908	284.443	292.482	359.219	180.355	223.213	266.293	311.791	293.026	0	0	0
sp|Q16825|PTN21_HUMAN		Q16825	HUMAN	PTPN21	Tyrosine-protein phosphatase non-receptor type 21	0	1	0	1	0	3	6	5	8	0	0	0	0	0	0	0	0	0	0	0	0	0	0	0	0	66.1626	58.0085	72.0615	66.9516	68.0074	51.5288	69.0166	61.2107	65.0321	55.4107	54.1651	63.4725	63.8965	72.5939	60.5787	56.0707	0	0	0
sp|Q7Z6L1-4|TCPR1_HUMAN		Q7Z6L1-4	HUMAN	TECPR1	Isoform 4 of Tectonin beta-propeller repeat-containing protein 1	1	0	0	1	0	6	1	4	5	102.426	98.7625	90.1377	81.8861	67.944	85.7248	106.713	86.0874	74.9693	69.4968	74.6336	102.316	112.509	90.4566	84.6664	88.987	0	0	0	0	0	0	0	0	0	0	0	0	0	0	0	0	0	0	0
sp|Q8TF40|FNIP1_HUMAN		Q8TF40	HUMAN	FNIP1	Folliculin-interacting protein 1	0	1	0	1	8	5	3	5	5	0	0	0	0	0	0	0	0	0	0	0	0	0	0	0	0	22.7998	19.0209	13.7358	10.4788	12.8692	13.5805	25.0993	17.9111	20.8463	16.3215	23.056	23.1679	30.2052	23.9441	20.5798	21.4705	584.134	579.342	558.015
sp|Q9H7Z3|NRDE2_HUMAN		Q9H7Z3	HUMAN	NRDE2	Protein NRDE2 homolog	0	1	0	1	3	6	4	3	4	0	0	0	0	0	0	0	0	0	0	0	0	0	0	0	0	26.6905	35.4892	23.5588	22.3593	29.5642	26.7537	31.1419	25.8384	22.0938	23.936	30.1634	25.2055	34.5682	28.2437	28.3269	24.3776	96.3007	81.8298	84.7873
sp|Q92618|ZN516_HUMAN		Q92618	HUMAN	ZNF516	Zinc finger protein 516	0	1	0	1	11	9	5	5	4	0	0	0	0	0	0	0	0	0	0	0	0	0	0	0	0	80.5586	86.1488	69.8287	77.0198	79.5964	64.8441	77.3842	69.2792	69.1108	79.4334	76.6959	75.1495	90.6482	71.8428	83.9922	59.9054	1609.87	1246.91	1259.45
sp|Q7Z7A1|CNTRL_HUMAN		Q7Z7A1	HUMAN	CNTRL	Centriolin	1	1	1	0	7	3	2	0	2	160.482	161.629	129.291	123.548	108.705	91.6536	167.52	135.94	126.493	109.562	91.9615	187.887	152.982	131.443	122.544	108.689	24.4321	19.6355	20.0513	17.1509	14.8676	10.599	24.2997	17.9409	23.4065	15.2234	7.93118	26.8807	19.3241	24.6896	19.1466	16.1213	850.344	896.669	707.972
sp|Q8IUX7|AEBP1_HUMAN		Q8IUX7	HUMAN	AEBP1	Adipocyte enhancer-binding protein 1	0	1	0	1	0	7	6	8	2	0	0	0	0	0	0	0	0	0	0	0	0	0	0	0	0	48.853	44.2105	51.233	41.9849	40.0739	45.9768	45.5238	54.7858	48.3951	47.0158	48.1001	41.8619	42.6644	46.5929	44.3258	44.9429	0	0	0
sp|Q8WW38|FOG2_HUMAN		Q8WW38	HUMAN	ZFPM2	Zinc finger protein ZFPM2	1	0	0	1	0	1	2	3	2	21.647	21.287	23.4962	22.0735	16.6316	18.4343	26.6243	23.2258	20.3354	17.8801	17.5335	27.9664	23.5861	18.1634	18.3192	22.3956	0	0	0	0	0	0	0	0	0	0	0	0	0	0	0	0	0	0	0
sp|P51587|BRCA2_HUMAN		P51587	HUMAN	BRCA2	Breast cancer type 2 susceptibility protein	2	1	1	0	0	2	2	0	0	76.1282	81.0933	60.7559	51.8037	37.7447	23.2878	87.4439	63.7405	61.2189	49.6324	36.5164	97.9222	79.7474	51.8384	39.3176	26.4503	26.5212	20.2139	14.2501	13.4729	9.70303	4.71889	23.1886	15.3651	13.8734	8.25387	8.4188	23.6877	21.5292	22.9797	28.6928	18.574	0	0	0
sp|O60287|NPA1P_HUMAN		O60287	HUMAN	URB1	Nucleolar pre-ribosomal-associated protein 1	2	0	0	1	14	7	10	8	8	112.563	116.286	108.649	104.408	110.936	106.914	116.704	119.838	112.708	111.725	116.713	111.751	103.757	104.419	89.916	88.9592	0	0	0	0	0	0	0	0	0	0	0	0	0	0	0	0	1391.08	1507.19	1303.23
sp|Q9Y2F5|ICE1_HUMAN		Q9Y2F5	HUMAN	ICE1	Little elongation complex subunit 1	2	0	0	1	1	2	4	4	2	221.154	238.582	225.729	207.861	210.151	202.877	218.766	205.392	222.391	199.412	204.6	232.506	216.061	221.28	215.515	206.306	0	0	0	0	0	0	0	0	0	0	0	0	0	0	0	0	82.8286	83.121	74.7813
sp|O60674|JAK2_HUMAN		O60674	HUMAN	JAK2	Tyrosine-protein kinase JAK2	0	1	0	1	11	1	1	0	3	0	0	0	0	0	0	0	0	0	0	0	0	0	0	0	0	64.6683	69.1526	72.2727	71.0203	69.2154	61.8364	70.2572	65.3884	74.8602	79.8469	64.1541	72.6381	61.5966	72.1855	72.1252	65.6414	1269.61	1161.48	1195.29
sp|Q9UFH2|DYH17_HUMAN		Q9UFH2	HUMAN	DNAH17	Dynein heavy chain 17, axonemal	2	2	1	0	2	0	1	0	0	484.627	474.303	467.938	458.298	492.88	513.815	455.894	473.006	477.735	493.875	486.918	496.641	502.984	500.65	499.73	485.553	413.07	262.393	265.613	252.924	303.33	283.488	236.957	260.687	265.638	281.843	278.505	271.412	265.705	314.787	420.948	331.791	499.437	474.188	438.837
sp|Q6UXM1|LRIG3_HUMAN		Q6UXM1	HUMAN	LRIG3	Leucine-rich repeats and immunoglobulin-like domains protein 3	0	1	0	1	0	1	4	5	1	0	0	0	0	0	0	0	0	0	0	0	0	0	0	0	0	39.2474	58.4129	43.1586	39.0179	23.4677	18.152	61.5424	52.0907	44.3471	37.0977	26.7765	59.2001	65.5291	45.7783	46.5563	46.4255	0	0	0
sp|Q8IVF4|DYH10_HUMAN		Q8IVF4	HUMAN	DNAH10	Dynein heavy chain 10, axonemal	2	2	1	0	1	1	3	0	1	235.58	229.982	243.371	224.988	223.907	219.866	228.606	228.23	212.578	227.565	216.164	271.294	248.569	237.275	252.043	228.232	132.323	148.572	123.945	128.861	127.728	137.455	117.795	135.447	126.419	116.749	132.672	128.808	125.912	138.055	126.015	140.844	99.7981	85.4572	93.792
sp|Q13574|DGKZ_HUMAN		Q13574	HUMAN	DGKZ	Diacylglycerol kinase zeta	0	1	0	1	15	5	7	3	5	0	0	0	0	0	0	0	0	0	0	0	0	0	0	0	0	97.2503	63.994	83.1571	86.0717	81.8257	83.7114	75.4171	71.0846	78.5035	68.0907	90.7898	83.3009	88.4863	88.8994	94.0528	82.6812	1622.16	1777.27	1718.33
sp|Q13127|REST_HUMAN		Q13127	HUMAN	REST	RE1-silencing transcription factor	1	0	0	1	2	4	2	4	8	34.5837	26.1404	14.4755	8.27384	11.9565	7.31485	23.7211	15.2534	12.2664	16.2546	11.6554	32.9139	35.1092	10.6087	12.68	17.0398	0	0	0	0	0	0	0	0	0	0	0	0	0	0	0	0	294.81	294.931	306.607
sp|Q8NFZ0-2|FBH1_HUMAN		Q8NFZ0-2	HUMAN	FBXO18	Isoform 2 of F-box DNA helicase 1	1	0	0	1	1	3	2	2	2	72.365	71.4267	72.865	53.4652	41.766	44.1252	83.2657	65.7912	55.6868	43.5445	33.9605	92.4158	61.2316	43.7823	39.0988	27.7446	0	0	0	0	0	0	0	0	0	0	0	0	0	0	0	0	52.2113	53.6542	55.0389
sp|Q96JA1|LRIG1_HUMAN		Q96JA1	HUMAN	LRIG1	Leucine-rich repeats and immunoglobulin-like domains protein 1	0	1	0	1	1	0	1	2	1	0	0	0	0	0	0	0	0	0	0	0	0	0	0	0	0	95.7154	92.726	90.0721	73.8069	80.2036	69.2051	87.6993	80.8959	69.1303	75.2429	76.7225	93.1772	98.2529	94.2742	93.4809	108.9	33.1317	35.7592	27.9473
sp|Q8N0W3-2|FUK_HUMAN		Q8N0W3-2	HUMAN	FUK	Isoform 2 of L-fucose kinase	0	1	0	1	9	1	1	1	0	0	0	0	0	0	0	0	0	0	0	0	0	0	0	0	0	27.5231	25.5679	25.2408	27.8766	23.1417	24.5127	22.7785	23.0354	19.9473	27.1875	26.5936	24.8855	26.9674	30.184	29.1327	29.5885	1305.92	1433.59	1375.13
sp|O43156|TTI1_HUMAN		O43156	HUMAN	TTI1	TELO2-interacting protein 1 homolog	1	0	0	1	9	3	9	6	7	38.5016	34.938	37.432	40.3046	33.0568	29.8576	30.7322	30.9005	28.8653	34.5473	31.8433	35.6767	37.3695	34.0889	34.3098	29.012	0	0	0	0	0	0	0	0	0	0	0	0	0	0	0	0	913.188	914.479	851.816
sp|Q9NRM7|LATS2_HUMAN		Q9NRM7	HUMAN	LATS2	Serine/threonine-protein kinase LATS2	0	1	0	1	2	2	3	1	1	0	0	0	0	0	0	0	0	0	0	0	0	0	0	0	0	22.8628	19.0045	20.8626	15.5734	19.6725	16.0285	20.0166	22.8152	17.243	15.7005	13.3691	22.3265	27.1837	25.2006	26.0033	23.2274	65.0075	64.6147	67.4339
sp|Q14789|GOGB1_HUMAN		Q14789	HUMAN	GOLGB1	Golgin subfamily B member 1	2	1	1	0	2	0	1	0	1	124.963	111.63	140.565	129.773	126.295	121.256	113.688	137.936	142.835	137.407	124.285	84.9782	120.594	131.7	114.999	132.117	33.6165	61.6496	52.4036	41.9072	36.7345	37.7164	40.127	48.099	47.4362	39.6739	45.3237	39.831	39.9657	45.6352	41.0411	45.2583	85.4416	107.701	95.8984
sp|P54289-3|CA2D1_HUMAN		P54289-3	HUMAN	CACNA2D1	Isoform 3 of Voltage-dependent calcium channel subunit alpha-2/delta-1	0	1	0	1	0	0	0	1	1	0	0	0	0	0	0	0	0	0	0	0	0	0	0	0	0	91.9747	83.7295	100.866	89.193	93.2486	86.795	88.2806	90.8368	76.3395	84.4997	73.8331	95.4909	96.3887	105.586	89.9324	87.04	0	0	0
sp|Q5FWF4|ZRAB3_HUMAN		Q5FWF4	HUMAN	ZRANB3	DNA annealing helicase and endonuclease ZRANB3	0	1	0	1	1	0	2	1	1	0	0	0	0	0	0	0	0	0	0	0	0	0	0	0	0	82.83	66.125	69.0141	72.1076	74.9682	64.8529	67.1264	67.9529	63.4083	69.0272	58.01	70.5257	65.1787	68.1788	77.1772	70.1121	20.6079	21.3685	23.6007
sp|Q9Y4D1|DAAM1_HUMAN		Q9Y4D1	HUMAN	DAAM1	Disheveled-associated activator of morphogenesis 1	0	1	0	1	3	9	3	4	6	0	0	0	0	0	0	0	0	0	0	0	0	0	0	0	0	20.4488	40.5765	36.0348	30.6293	28.0224	20.1724	33.002	36.8722	27.7483	38.9521	37.4667	24.2173	32.0969	29.8127	32.3416	24.9743	1022.83	978.476	1097.96
sp|Q05469|LIPS_HUMAN		Q05469	HUMAN	LIPE	Hormone-sensitive lipase	1	0	0	1	0	0	0	0	0	17.2468	24.4192	22.0606	24.7997	15.1684	21.0131	24.7887	19.3835	17.9542	20.2154	22.5342	24.7423	26.3422	23.0333	19.9032	17.9946	0	0	0	0	0	0	0	0	0	0	0	0	0	0	0	0	0	0	0
sp|Q8N4C6-7|NIN_HUMAN		Q8N4C6-7	HUMAN	NIN	Isoform 7 of Ninein	1	1	1	0	9	4	6	10	8	137.485	134.37	120.28	87.9355	82.7491	70.7661	133.647	100.998	99.8027	73.1366	66.1013	162.722	126.275	104.631	80.6644	87.0523	44.7484	35.2311	40.0385	29.8832	21.0154	19.1966	37.2825	30.118	32.6402	23.2041	23.3192	46.8135	47.4749	48.8139	38.8169	34.2773	982.616	995.687	943.053
sp|O75164|KDM4A_HUMAN		O75164	HUMAN	KDM4A	Lysine-specific demethylase 4A	0	1	0	1	11	1	3	3	3	0	0	0	0	0	0	0	0	0	0	0	0	0	0	0	0	22.2011	14.9501	17.5276	21.4197	18.4113	15.5034	19.3084	21.1704	16.8663	17.752	19.1082	22.1849	18.8798	23.495	24.1461	18.6961	1701.03	1473.11	1720.87
sp|P53708|ITA8_HUMAN		P53708	HUMAN	ITGA8	Integrin alpha-8	1	0	0	1	0	4	0	0	1	24.7773	17.7482	23.3438	21.7121	15.5952	14.9489	21.516	19.4274	19.5828	20.1928	22.7386	16.9356	19.9655	24.0015	19.2908	13.7755	0	0	0	0	0	0	0	0	0	0	0	0	0	0	0	0	0	0	0
sp|Q14789-4|GOGB1_HUMAN		Q14789-4	HUMAN	GOLGB1	Isoform 4 of Golgin subfamily B member 1	1	2	1	0	1	1	0	0	1	40.739	37.7689	44.0878	47.016	38.3659	38.492	35.2237	47.3963	48.9638	42.3707	48.5701	31.6295	38.5756	42.0803	38.2496	46.7339	37.0264	49.2487	42.4313	41.4606	43.0595	32.8793	40.5721	45.2459	47.5353	46.6108	37.1896	39.802	42.8514	41.2925	34.8577	45.1932	35.7908	38.5968	33.4795
sp|Q9UPP1|PHF8_HUMAN		Q9UPP1	HUMAN	PHF8	Histone lysine demethylase PHF8	1	0	0	1	3	2	2	2	2	34.4542	39.9781	25.6853	24.65	26.9132	14.4114	36.5586	21.7133	15.9857	11.5141	18.6959	47.4621	37.3794	21.6684	20.9719	28.8204	0	0	0	0	0	0	0	0	0	0	0	0	0	0	0	0	172.052	171.401	168.556
sp|Q96RL7|VP13A_HUMAN		Q96RL7	HUMAN	VPS13A	Vacuolar protein sorting-associated protein 13A	1	2	1	0	22	3	0	1	1	80.6093	78.3446	91.9738	74.0861	76.637	70.3397	71.9162	84.4406	89.7614	81.1466	85.1543	82.2491	82.1229	88.8268	84.0675	86.2161	67.8219	58.2899	67.9025	64.8866	63.7294	50.0618	66.5614	71.5318	60.1295	68.8143	79.2854	69.2178	62.4949	67.6222	75.8802	76.8476	2003.42	2120.22	1799.43
sp|Q9NTJ4-4|MA2C1_HUMAN		Q9NTJ4-4	HUMAN	MAN2C1	Isoform 4 of Alpha-mannosidase 2C1	0	1	0	1	9	1	5	2	2	0	0	0	0	0	0	0	0	0	0	0	0	0	0	0	0	55.5436	42.417	54.4924	51.5193	49.7062	38.0576	50.2065	46.5321	58.7907	49.5119	48.7814	46.1759	55.1784	56.626	61.6533	58.1174	1007.16	1090.2	953.687
sp|Q15034|HERC3_HUMAN		Q15034	HUMAN	HERC3	Probable E3 ubiquitin-protein ligase HERC3	0	1	0	1	4	0	2	0	0	0	0	0	0	0	0	0	0	0	0	0	0	0	0	0	0	26.506	19.7964	19.2859	21.1292	13.041	14.3475	22.7648	19.5744	19.6891	17.8403	12.3099	23.0239	22.2603	20.5019	19.8776	18.3558	403.719	360.622	328.088
sp|O75362|ZN217_HUMAN		O75362	HUMAN	ZNF217	Zinc finger protein 217	1	0	0	1	5	3	6	3	2	86.615	75.964	80.6126	73.4042	74.4279	72.3648	80.8814	81.1068	75.0983	73.6039	74.5721	84.5102	72.4548	95.3007	90.0224	85.0635	0	0	0	0	0	0	0	0	0	0	0	0	0	0	0	0	562.394	591.159	616.95
sp|Q9NS56|TOPRS_HUMAN		Q9NS56	HUMAN	TOPORS	E3 ubiquitin-protein ligase Topors	0	1	0	1	3	0	1	1	2	0	0	0	0	0	0	0	0	0	0	0	0	0	0	0	0	130.675	143.457	124.669	123.714	123.907	135.997	125.062	137.066	123.49	119.615	123.9	132.803	128.458	144.094	135.337	131.298	225.161	214.622	205.252
sp|A7KAX9|RHG32_HUMAN		A7KAX9	HUMAN	ARHGAP32	Rho GTPase-activating protein 32	1	1	1	0	10	0	1	0	2	41.1091	43.9559	39.4844	47.2904	48.216	41.9139	43.0633	38.6997	44.7298	41.0065	40.721	50.4113	47.4913	45.3559	44.5147	35.4541	23.1094	14.9785	16.1659	14.5489	13.692	14.0713	17.661	20.0765	19.7744	15.3183	14.3303	22.8788	23.2166	15.3771	21.9509	21.4055	729.69	859.903	771.978
sp|Q13873|BMPR2_HUMAN		Q13873	HUMAN	BMPR2	Bone morphogenetic protein receptor type-2	0	1	0	1	1	6	3	2	3	0	0	0	0	0	0	0	0	0	0	0	0	0	0	0	0	15.1424	28.5522	23.1023	17.3303	12.1874	8.61411	26.1806	19.3113	15.1265	12.9155	11.633	31.3123	24.0625	25.0226	19.773	17.937	26.0458	29.8276	36.1478
sp|Q8WYB5|KAT6B_HUMAN		Q8WYB5	HUMAN	KAT6B	Histone acetyltransferase KAT6B	1	1	1	0	3	3	3	0	6	248.178	217.372	211.494	203.617	189.935	188.915	212.436	191.103	204.398	195.843	181.451	232.507	215.625	197.882	184.55	188.672	114.541	99.1859	102.564	92.0211	78.7933	81.1279	104.993	91.0406	90.9721	97.2478	88.3333	114.421	102.335	111.167	103.862	100.398	511.388	478.958	437.464
sp|Q14686|NCOA6_HUMAN		Q14686	HUMAN	NCOA6	Nuclear receptor coactivator 6	1	1	1	0	6	4	1	2	6	67.9896	66.6974	58.6334	56.9413	48.8379	36.7901	65.7083	45.767	58.6368	51.7622	47.0417	75.9649	68.0318	58.003	53.8652	59.864	188.28	189.236	189.452	165.422	163.217	115.523	183.888	175.69	172.945	175.932	145.207	212.972	207.595	189.768	190.457	171.03	1289.74	1248.28	1176.78
sp|P59923|ZN445_HUMAN		P59923	HUMAN	ZNF445	Zinc finger protein 445	0	1	0	1	0	0	0	0	0	0	0	0	0	0	0	0	0	0	0	0	0	0	0	0	0	95.1097	66.7487	42.3715	33.8516	31.8567	32.2884	59.3872	40.9682	28.3274	25.9614	18.3473	72.9979	79.6285	77.2051	64.8513	46.051	0	0	0
sp|Q53GL7|PAR10_HUMAN		Q53GL7	HUMAN	PARP10	Poly [ADP-ribose] polymerase 10	0	1	0	1	18	0	1	0	0	0	0	0	0	0	0	0	0	0	0	0	0	0	0	0	0	17.196	8.8879	17.9524	18.5802	14.0782	16.4641	18.4068	18.3765	12.5417	20.8926	15.5252	21.6188	17.8617	17.2407	29.1892	44.9283	1396.65	1629.7	1317.35
sp|Q69YH5|CDCA2_HUMAN		Q69YH5	HUMAN	CDCA2	Cell division cycle-associated protein 2	1	0	0	1	0	5	7	6	2	220.596	239.979	222.788	207.789	203.112	173.699	249.748	208.42	201.217	166.929	148.95	252.025	219.814	166.403	140.954	118.984	0	0	0	0	0	0	0	0	0	0	0	0	0	0	0	0	0	0	0
sp|Q6P4F7|RHGBA_HUMAN		Q6P4F7	HUMAN	ARHGAP11A	Rho GTPase-activating protein 11A	0	1	0	1	0	2	3	1	0	0	0	0	0	0	0	0	0	0	0	0	0	0	0	0	0	272.969	86.8484	267.348	261.102	257.025	256.022	249.199	267.827	281.22	259.4	289.942	289.659	251.28	286.934	259.47	249.057	0	0	0
sp|P23508-2|CRCM_HUMAN		P23508-2	HUMAN	MCC	Isoform 2 of Colorectal mutant cancer protein	1	0	0	1	1	1	2	0	2	44.9926	38.1109	37.7987	35.9388	32.7951	37.5114	40.4083	42.8225	37.6851	32.7198	38.5078	41.7638	44.729	48.9582	35.6265	54.0367	0	0	0	0	0	0	0	0	0	0	0	0	0	0	0	0	20.1122	36.3571	42.882
sp|Q6P9B9|INT5_HUMAN		Q6P9B9	HUMAN	INTS5	Integrator complex subunit 5	1	0	0	1	2	1	0	1	0	14.0159	21.5465	17.017	23.0359	13.2772	20.9848	19.1585	26.0101	18.9351	20.4737	20.0776	23.4663	18.3071	21.8261	25.8677	21.5783	0	0	0	0	0	0	0	0	0	0	0	0	0	0	0	0	250.006	231.286	232.494
sp|Q9ULL5-3|PRR12_HUMAN		Q9ULL5-3	HUMAN	PRR12	Isoform 3 of Proline-rich protein 12	1	1	1	0	1	4	8	4	12	19.68	21.9458	20.5691	19.2068	17.2972	12.8447	24.2842	16.6816	20.3571	21.4227	17.5218	25.3224	18.6224	20.4788	12.6833	19.7196	21.2481	21.0258	27.1311	27.0204	22.9512	22.9536	20.0717	20.044	22.6969	21.2928	16.5652	26.4423	24.1076	20.8822	30.0686	19.6262	47.6471	45.0633	45.7352
sp|Q9P1Z0|ZBTB4_HUMAN		Q9P1Z0	HUMAN	ZBTB4	Zinc finger and BTB domain-containing protein 4	0	1	0	1	0	1	1	4	8	0	0	0	0	0	0	0	0	0	0	0	0	0	0	0	0	260.568	238.898	214.281	208.781	187.607	173.676	234.488	202.003	174.056	147.837	131.103	278.789	267.147	260.595	210.37	165.618	0	0	0
sp|Q9BVI0|PHF20_HUMAN		Q9BVI0	HUMAN	PHF20	PHD finger protein 20	0	1	0	1	1	2	0	0	1	0	0	0	0	0	0	0	0	0	0	0	0	0	0	0	0	36.0781	35.3562	29.7661	26.7822	22.056	25.7622	32.5516	35.0992	37.1693	37.747	42.4035	38.4517	47.0933	32.2581	25.2891	27.3536	181.09	170.473	168.773
sp|Q9ULE3|DEN2A_HUMAN		Q9ULE3	HUMAN	DENND2A	DENN domain-containing protein 2A	0	1	0	1	0	2	3	4	5	0	0	0	0	0	0	0	0	0	0	0	0	0	0	0	0	16.5313	17.4317	13.4706	12.7056	15.208	11.7695	21.6553	14.5892	12.9288	14.3193	15.755	18.5299	18.5859	14.9766	13.8855	13.5475	0	0	0
sp|Q13472|TOP3A_HUMAN		Q13472	HUMAN	TOP3A	DNA topoisomerase 3-alpha	0	1	0	1	4	0	3	6	5	0	0	0	0	0	0	0	0	0	0	0	0	0	0	0	0	24.7243	23.8028	20.394	32.2279	39.0956	36.3887	25.7916	20.9879	19.4158	23.9419	18.8202	24.6021	21.5662	23.3548	21.8322	28.5737	295.402	275.775	286.399
sp|Q9HCD6-2|TANC2_HUMAN		Q9HCD6-2	HUMAN	TANC2	Isoform 2 of Protein TANC2	2	0	0	1	2	9	12	10	3	246.003	215.092	219.437	220.577	195.418	206.547	226.194	202.243	217.612	215.522	209.197	234.992	244.94	214.244	217.83	205.833	0	0	0	0	0	0	0	0	0	0	0	0	0	0	0	0	144.657	155.001	131
sp|Q9Y4D8|HECD4_HUMAN		Q9Y4D8	HUMAN	HECTD4	Probable E3 ubiquitin-protein ligase HECTD4	2	2	1	0	15	15	5	4	7	121.468	114.064	118.471	108.287	102.906	109.857	121.474	99.5565	101.241	98.4893	97.0183	121.583	131.205	115.118	109.457	121.054	80.4646	73.4001	73.8823	73.8775	61.8467	81.2787	73.2049	78.3947	78.7613	65.3826	85.7283	77.6783	70.8086	85.0148	76.0472	102.453	1607.15	1757.14	1558.84
sp|Q8NDX5-7|PHC3_HUMAN		Q8NDX5-7	HUMAN	PHC3	Isoform 7 of Polyhomeotic-like protein 3	0	1	0	1	0	2	5	3	5	0	0	0	0	0	0	0	0	0	0	0	0	0	0	0	0	152.768	139.365	120.915	93.5072	83.3661	80.5606	125.719	114.104	93.3244	103.652	117.199	139.211	142.998	144.795	145.695	128.892	0	0	0
sp|Q8IX30|SCUB3_HUMAN		Q8IX30	HUMAN	SCUBE3	Signal peptide, CUB and EGF-like domain-containing protein 3	0	1	0	1	0	10	9	2	12	0	0	0	0	0	0	0	0	0	0	0	0	0	0	0	0	36.2223	20.0046	38.9028	26.8801	22.186	26.7995	29.6183	23.1079	26.9744	23.1553	29.1895	32.4428	25.3848	28.8867	28.8842	41.9462	0	0	0
sp|P32019|I5P2_HUMAN		P32019	HUMAN	INPP5B	Type II inositol 1,4,5-trisphosphate 5-phosphatase	0	1	0	1	11	1	4	1	0	0	0	0	0	0	0	0	0	0	0	0	0	0	0	0	0	72.8016	56.8875	73.0402	66.4109	62.3029	48.9756	75.2674	69.6462	65.8647	67.0906	66.0012	81.762	73.1831	67.5848	71.391	58.5937	910.767	917.727	829.617
sp|Q92543|SNX19_HUMAN		Q92543	HUMAN	SNX19	Sorting nexin-19	1	0	0	1	2	4	6	2	3	231.367	192.778	226.452	176.325	165.877	137.413	194.308	201.53	187.724	171.691	157.285	168.919	223.49	192.486	174.501	179.329	0	0	0	0	0	0	0	0	0	0	0	0	0	0	0	0	89.7817	92.7175	109.484
sp|P54760|EPHB4_HUMAN		P54760	HUMAN	EPHB4	Ephrin type-B receptor 4	1	0	0	1	0	7	5	4	2	72.8772	51.4522	61.7459	71.03	51.2565	80.2391	54.7879	59.2086	57.8081	59.8758	81.5017	56.3506	64.9707	72.407	57.2826	68.1613	0	0	0	0	0	0	0	0	0	0	0	0	0	0	0	0	0	0	0
sp|Q8N960|CE120_HUMAN		Q8N960	HUMAN	CEP120	Centrosomal protein of 120 kDa	0	1	0	1	2	2	2	2	3	0	0	0	0	0	0	0	0	0	0	0	0	0	0	0	0	40.2352	22.6787	32.8358	35.687	30.9664	37.4482	35.2312	46.4093	35.0998	36.2833	38.3756	39.3506	42.3283	41.3807	44.0855	33.3477	104.526	105.794	100.435
sp|P13497|BMP1_HUMAN		P13497	HUMAN	BMP1	Bone morphogenetic protein 1	1	0	0	1	2	5	5	9	3	24.2293	21.8917	12.6422	17.5781	13.625	18.6702	20.6126	20.626	17.3289	13.8141	16.7357	29.1125	29.5497	26.3049	19.6455	19.1164	0	0	0	0	0	0	0	0	0	0	0	0	0	0	0	0	719.115	737.149	884.273
sp|Q6ZN55-2|ZN574_HUMAN		Q6ZN55-2	HUMAN	ZNF574	Isoform 2 of Zinc finger protein 574	0	1	0	1	2	4	4	8	1	0	0	0	0	0	0	0	0	0	0	0	0	0	0	0	0	31.1658	30.9699	22.6769	31.9575	24.4271	25.8207	36.684	27.1787	24.7051	19.0969	18.4465	28.7973	29.6355	27.0794	34.033	27.2731	138.154	134.818	130.295
sp|Q9UPS6|SET1B_HUMAN		Q9UPS6	HUMAN	SETD1B	Histone-lysine N-methyltransferase SETD1B	1	1	1	0	1	4	2	3	1	47.0719	52.2624	58.5596	54.5341	55.1889	54.3758	60.1025	52.0514	52.8563	54.9081	52.8617	54.9014	45.6498	58.4721	46.903	54.7817	70.061	48.2985	59.8383	48.8933	53.1602	48.016	57.1762	56.1128	50.2117	54.5057	55.0811	59.0278	57.2051	55.3118	70.3883	60.85	96.6141	74.4204	86.0557
sp|O60237|MYPT2_HUMAN		O60237	HUMAN	PPP1R12B	Protein phosphatase 1 regulatory subunit 12B	1	0	0	1	0	2	2	0	3	17.9553	19.3054	19.4135	13.9985	18.1347	18.3307	41.7384	23.7512	29.9304	39.8474	37.1899	16.6189	12.4404	35.59	19.4146	69.0324	0	0	0	0	0	0	0	0	0	0	0	0	0	0	0	0	0	0	0
sp|Q8NDV7|TNR6A_HUMAN		Q8NDV7	HUMAN	TNRC6A	Trinucleotide repeat-containing gene 6A protein	2	0	0	1	1	6	17	12	15	55.9951	53.2741	55.7814	48.8867	59.1746	52.5282	59.3712	51.4357	46.5485	43.5282	49.2299	58.6459	55.3948	32.5032	31.83	36.2064	0	0	0	0	0	0	0	0	0	0	0	0	0	0	0	0	53.1298	53.478	57.8679
sp|Q9BYT9|ANO3_HUMAN		Q9BYT9	HUMAN	ANO3	Anoctamin-3	1	0	0	1	0	1	0	0	1	49.6254	41.6359	35.2624	40.7027	44.4034	40.4045	47.3012	38.7594	40.6404	46.851	43.4572	42.362	48.217	44.0103	45.4314	58.4915	0	0	0	0	0	0	0	0	0	0	0	0	0	0	0	0	0	0	0
sp|P86452|ZBED6_HUMAN		P86452	HUMAN	ZBED6	Zinc finger BED domain-containing protein 6	1	0	0	1	2	0	3	2	0	58.7104	54.7013	62.2809	55.9006	55.6983	58.5737	62.1592	57.3851	58.4247	53.1437	66.5336	68.9591	56.2601	59.994	65.6411	65.3538	0	0	0	0	0	0	0	0	0	0	0	0	0	0	0	0	190.686	177.784	169.279
sp|Q86T82|UBP37_HUMAN		Q86T82	HUMAN	USP37	Ubiquitin carboxyl-terminal hydrolase 37	1	0	0	1	0	1	0	0	0	97.275	96.1074	87.6321	83.1452	83.868	78.759	84.7494	74.8879	87.7537	82.2882	91.013	93.0838	93.7948	88.1382	95.6358	103.288	0	0	0	0	0	0	0	0	0	0	0	0	0	0	0	0	0	0	0
sp|Q86UT6|NLRX1_HUMAN		Q86UT6	HUMAN	NLRX1	NLR family member X1	1	0	0	1	14	3	4	2	2	29.131	18.9407	25.0282	18.5923	19.7564	28.2357	20.5071	21.2064	21.4305	20.1296	19.9606	25.7109	26.268	25.9773	31.51	26.8056	0	0	0	0	0	0	0	0	0	0	0	0	0	0	0	0	1690.34	1674.72	1622
sp|P19021-5|AMD_HUMAN		P19021-5	HUMAN	PAM	Isoform 5 of Peptidyl-glycine alpha-amidating monooxygenase	1	0	0	1	4	3	2	7	4	60.6842	26.2203	9.14856	6.63177	7.87402	6.00647	31.0289	19.533	11.3023	10.6969	13.7605	48.8225	34.5463	11.9071	12.5185	19.6775	0	0	0	0	0	0	0	0	0	0	0	0	0	0	0	0	1181.26	1152.64	1603.66
sp|Q6PJI9|WDR59_HUMAN		Q6PJI9	HUMAN	WDR59	WD repeat-containing protein 59	1	0	0	1	6	4	5	5	5	15.0154	18.2348	12.1715	15.215	9.50945	15.929	16.6954	15.0498	13.7632	14.3926	20.8723	14.3498	14.9242	19.0979	13.0353	22.1621	0	0	0	0	0	0	0	0	0	0	0	0	0	0	0	0	350.435	389.331	322.125
sp|Q92622|RUBIC_HUMAN		Q92622	HUMAN	RUBCN	Run domain Beclin-1-interacting and cysteine-rich domain-containing protein	0	1	0	1	11	0	1	2	0	0	0	0	0	0	0	0	0	0	0	0	0	0	0	0	0	26.1005	31.1696	26.461	29.4773	23.81	23.0403	29.9281	28.0168	26.9533	26.8791	24.9248	27.0874	27.4694	25.1178	35.425	45.2503	719.069	812.74	800.593
sp|Q8WYQ9-2|ZCH14_HUMAN		Q8WYQ9-2	HUMAN	ZCCHC14	Isoform 2 of Zinc finger CCHC domain-containing protein 14	0	1	0	1	1	1	0	0	0	0	0	0	0	0	0	0	0	0	0	0	0	0	0	0	0	24.6084	18.8811	16.0065	16.2937	18.8739	17.5101	24.897	26.5322	24.771	20.7839	15.3608	18.8756	24.9981	29.0997	21.6637	17.8488	239.667	226.112	229.688
sp|O00192|ARVC_HUMAN		O00192	HUMAN	ARVCF	Armadillo repeat protein deleted in velo-cardio-facial syndrome	0	1	0	1	0	1	1	1	0	0	0	0	0	0	0	0	0	0	0	0	0	0	0	0	0	16.4238	29.1881	76.6601	73.1565	122.843	68.8162	39.6967	63.4697	64.4834	68.523	73.6844	28.7616	36.3508	36.5628	31.5042	21.7756	0	0	0
sp|Q86Y38|XYLT1_HUMAN		Q86Y38	HUMAN	XYLT1	Xylosyltransferase 1	1	0	0	1	2	4	3	4	4	15.85	10.9276	18.8591	19.2275	12.6344	16.992	13.2754	10.8484	15.2735	19.3247	17.7885	13.4315	15.3398	16.8562	16.9062	17.0682	0	0	0	0	0	0	0	0	0	0	0	0	0	0	0	0	201.979	170.123	196.4
sp|Q8N8E3|CE112_HUMAN		Q8N8E3	HUMAN	CEP112	Centrosomal protein of 112 kDa	0	1	0	1	1	1	2	1	3	0	0	0	0	0	0	0	0	0	0	0	0	0	0	0	0	54.3989	44.8078	48.2189	44.0607	44.3318	52.6828	50.3324	55.1194	48.2137	46.6156	44.0794	56.6997	51.2071	54.5097	50.3254	54.3896	17.8165	25.6824	18.2608
sp|Q86XK2-5|FBX11_HUMAN		Q86XK2-5	HUMAN	FBXO11	Isoform 5 of F-box only protein 11	0	1	0	1	4	3	7	3	5	0	0	0	0	0	0	0	0	0	0	0	0	0	0	0	0	21.3313	18.1652	14.7982	14.3698	11.6333	11.513	22.378	17.829	17.5284	28.1143	23.2715	19.8223	20.7406	19.6242	31.3768	25.5086	443.749	459.304	424.567
sp|P21675-4|TAF1_HUMAN		P21675-4	HUMAN	TAF1	Isoform 4 of Transcription initiation factor TFIID subunit 1	1	1	1	0	3	7	9	7	11	28.9718	25.5395	27.7926	30.8282	23.4	26.5033	22.2544	32.1928	22.9516	25.4367	30.2769	31.0487	27.1814	20.4601	24.1739	31.3922	31.5132	30.7636	27.9153	30.2939	23.6515	27.2675	30.4984	30.7565	25.0575	25.4833	27.7227	26.899	28.3893	27.9133	26.6665	23.4562	253.293	234.628	227.7
sp|Q6EKJ0|GTD2B_HUMAN		Q6EKJ0	HUMAN	GTF2IRD2B	General transcription factor II-I repeat domain-containing protein 2B	1	0	0	1	0	1	1	1	1	36.2847	27.5421	36.0883	27.4388	34.9125	36.2392	30.8976	33.7971	31.0932	35.0107	31.5395	36.637	35.7575	35.6444	37.0578	38.1448	0	0	0	0	0	0	0	0	0	0	0	0	0	0	0	0	0	0	0
sp|O75147|OBSL1_HUMAN		O75147	HUMAN	OBSL1	Obscurin-like protein 1	1	1	1	0	1	8	9	7	8	80.7801	85.6118	74.2598	77.0254	69.7199	74.932	70.704	77.2224	70.9527	82.2337	83.1389	71.7178	77.7725	86.5994	76.3004	78.5001	46.7546	33.6697	36.9751	30.1682	27.1766	24.1036	33.8499	28.4467	28.6357	21.9887	26.3018	40.8387	41.7018	37.6308	39.2461	31.5824	99.5631	94.8305	106.542
sp|Q5TF21|SOGA3_HUMAN		Q5TF21	HUMAN	SOGA3	Protein SOGA3	1	0	0	1	0	4	1	1	0	37.2499	51.0386	45.9956	53.0349	49.8229	42.0411	42.9608	59.3895	50.4151	60.829	60.2856	37.0772	32.4011	38.4217	36.5717	43.0651	0	0	0	0	0	0	0	0	0	0	0	0	0	0	0	0	0	0	0
sp|Q8IZJ1|UNC5B_HUMAN		Q8IZJ1	HUMAN	UNC5B	Netrin receptor UNC5B	0	1	0	1	0	12	5	3	8	0	0	0	0	0	0	0	0	0	0	0	0	0	0	0	0	30.0894	44.3418	32.8825	27.125	18.9705	22.6771	26.5269	29.1645	21.5953	20.7631	23.5675	31.8525	36.0811	36.607	34.8368	25.1786	0	0	0
sp|Q2PPJ7|RGPA2_HUMAN		Q2PPJ7	HUMAN	RALGAPA2	Ral GTPase-activating protein subunit alpha-2	1	1	1	0	4	2	1	1	3	38.4266	166.386	167.451	112.933	35.1615	27.5526	160.256	150.581	58.824	35.9126	28.8323	156.1	125.921	56.7906	39.5318	32.6416	98.0727	100.594	98.3758	104.343	88.6099	94.4962	96.2171	101.339	101.375	99.856	100.656	104.533	91.0314	96.2007	91.3206	96.3571	596.989	600.04	554.335
sp|P51805|PLXA3_HUMAN		P51805	HUMAN	PLXNA3	Plexin-A3	1	1	1	0	7	3	4	3	7	17.0935	32.4865	48.0567	42.5992	13.8412	15.8026	37.9991	45.7681	23.6219	13.9956	12.397	31.783	31.8815	22.9436	17.0215	18.7751	61.5901	75.5521	71.2559	53.6289	38.335	30.1909	65.6037	55.5487	50.2813	43.0915	39.4127	72.2502	67.8128	70.7546	63.3391	57.4249	582.624	563.707	610.475
sp|Q9Y5G9|PCDG4_HUMAN		Q9Y5G9	HUMAN	PCDHGA4	Protocadherin gamma-A4	1	0	0	1	0	1	0	0	0	19.0757	19.7016	19.1743	11.9276	12.1816	13.878	14.5545	22.9155	15.8205	11.4988	7.31498	21.0463	17.6577	15.5934	13.7148	13.1144	0	0	0	0	0	0	0	0	0	0	0	0	0	0	0	0	0	0	0
sp|Q9NY74|ETAA1_HUMAN		Q9NY74	HUMAN	ETAA1	Ewing's tumor-associated antigen 1	0	1	0	1	0	0	0	0	3	0	0	0	0	0	0	0	0	0	0	0	0	0	0	0	0	22.559	21.4929	20.71	13.5155	10.7802	6.3697	24.4463	14.6183	19.162	14.0443	10.2371	22.5083	22.906	22.8249	15.6619	16.2653	0	0	0
sp|Q15911|ZFHX3_HUMAN		Q15911	HUMAN	ZFHX3	Zinc finger homeobox protein 3	3	1	1	0	2	11	12	13	9	162.415	176.461	172.857	167.246	161.421	135.957	157.283	174.421	157.856	127.152	127.956	167.746	192.304	158.57	132.572	123.148	251.538	241.949	273.938	285.607	276.401	237.02	279.014	263.677	276.135	262.712	227.386	265.284	272.234	248.417	255.474	211.288	310.686	323.718	303.58
sp|Q9NT68|TEN2_HUMAN		Q9NT68	HUMAN	TENM2	Teneurin-2	1	2	1	0	0	5	12	14	5	31.4298	18.7596	18.533	19.1199	17.1898	18.8985	21.8447	14.3466	21.2885	19.116	23.2996	20.07	25.5038	19.3573	17.3802	13.837	47.1338	39.7467	36.3641	31.6927	31.9889	22.6746	35.5875	43.3281	33.4793	32.7646	34.8589	45.5673	37.5907	46.9532	34.0689	19.0955	0	0	0
sp|Q6ZVL6|K154L_HUMAN		Q6ZVL6	HUMAN	KIAA1549L	UPF0606 protein KIAA1549L	1	1	1	0	0	0	0	0	0	69.4226	63.0078	63.9134	70.3614	60.0689	74.5474	73.1767	71.6788	75.5902	61.4697	55.843	76.4243	71.3587	61.7854	63.1472	49.8607	20.0853	33.7748	22.5894	25.8181	25.6557	20.1059	29.1096	26.1465	22.2875	19.6391	20.9929	26.3268	31.0791	22.0002	24.3641	17.7282	0	0	0
sp|Q9UMF0|ICAM5_HUMAN		Q9UMF0	HUMAN	ICAM5	Intercellular adhesion molecule 5	1	0	0	1	4	9	4	4	7	101.267	99.3117	101.163	109.604	108.717	99.2171	98.9453	119.211	104.813	104.384	88.4464	109.441	102.595	101.862	103.069	91.9317	0	0	0	0	0	0	0	0	0	0	0	0	0	0	0	0	342.977	419.944	417.235
sp|Q9UN71|PCDGG_HUMAN		Q9UN71	HUMAN	PCDHGB4	Protocadherin gamma-B4	0	1	0	1	0	1	5	2	1	0	0	0	0	0	0	0	0	0	0	0	0	0	0	0	0	18.6786	32.0622	30.2377	24.9886	22.1597	13.7976	31.0156	24.0032	19.112	20.292	18.1834	31.5815	28.487	21.0961	23.6267	23.2913	0	0	0
sp|Q96QE3|ATAD5_HUMAN		Q96QE3	HUMAN	ATAD5	ATPase family AAA domain-containing protein 5	1	1	1	0	1	1	4	4	1	17.7461	24.3455	25.834	18.0592	11.9565	8.71281	20.7084	28.2547	25.8248	14.0746	11.5812	19.2242	25.9249	16.0932	12.5666	8.5601	57.3886	39.5175	50.3361	31.0977	35.6686	22.2396	36.8641	32.5563	38.0725	38.0968	36.7024	57.247	42.614	62.9814	47.9918	57.1582	57.2003	73.3241	56.5903
sp|P11532|DMD_HUMAN		P11532	HUMAN	DMD	Dystrophin	3	1	1	0	2	11	7	6	5	77.445	78.8555	77.2001	69.6486	69.9196	92.0651	95.6592	98.4135	66.2871	82.4588	71.7082	73.3159	82.4577	84.2233	68.5226	91.582	58.9658	70.8121	60.7841	63.833	61.0951	57.1406	65.4315	62.9608	57.8057	68.0095	61.8387	68.0296	73.2547	72.3118	75.3721	74.658	75.6396	73.8231	69.0574
sp|Q9Y2K6|UBP20_HUMAN		Q9Y2K6	HUMAN	USP20	Ubiquitin carboxyl-terminal hydrolase 20	0	1	0	1	9	1	1	1	3	0	0	0	0	0	0	0	0	0	0	0	0	0	0	0	0	36.2112	46.0978	40.8573	38.5361	31.6985	30.2401	32.9432	44.2358	28.8809	28.1162	30.9556	47.4703	42.7924	45.1227	37.7792	32.5988	1132.13	1038.41	1118.36
sp|Q16363|LAMA4_HUMAN		Q16363	HUMAN	LAMA4	Laminin subunit alpha-4	0	2	0	1	0	31	18	22	27	0	0	0	0	0	0	0	0	0	0	0	0	0	0	0	0	186.139	131.532	97.5253	68.8896	63.7794	53.9388	147.361	92.2059	68.4772	70.2835	55.5999	177.458	171.195	156.252	165.384	117.185	0	0	0
sp|Q9HCH5-6|SYTL2_HUMAN		Q9HCH5-6	HUMAN	SYTL2	Isoform 4 of Synaptotagmin-like protein 2	0	1	0	1	0	12	2	7	7	0	0	0	0	0	0	0	0	0	0	0	0	0	0	0	0	97.5161	68.1754	88.1192	77.1954	71.1125	63.8925	77.7881	81.527	80.7339	80.5211	84.2783	90.0754	79.5339	86.2848	84.9833	89.2575	0	0	0
sp|Q8IYU2|HACE1_HUMAN		Q8IYU2	HUMAN	HACE1	E3 ubiquitin-protein ligase HACE1	1	0	0	1	4	2	6	4	2	29.9581	28.1604	22.3145	28.734	30.5563	29.9209	24.2894	29.6545	28.7159	31.7381	32.5876	25.477	27.7058	27.2031	27.586	27.0233	0	0	0	0	0	0	0	0	0	0	0	0	0	0	0	0	134.918	146.974	127.695
sp|Q9UMN6|KMT2B_HUMAN		Q9UMN6	HUMAN	KMT2B	Histone-lysine N-methyltransferase 2B	1	2	1	0	16	2	3	2	2	22.5724	20.2799	22.2099	18.6989	20.0878	20.8345	20.3739	20.4508	16.9303	25.2706	19.3736	19.604	22.7135	20.3446	16.5931	21.5712	59.0967	56.5637	54.7613	51.882	65.2593	47.7872	48.589	51.1841	46.3026	45.1385	47.7269	50.9199	64.6259	51.5359	54.5483	53.7708	1366.08	1345.75	1238.49
sp|Q15361|TTF1_HUMAN		Q15361	HUMAN	TTF1	Transcription termination factor 1	0	1	0	1	5	7	4	5	3	0	0	0	0	0	0	0	0	0	0	0	0	0	0	0	0	89.5554	87.9608	88.3309	46.7377	32.5916	18.8905	86.2906	80.3069	71.5313	68.9662	70.5097	84.6614	88.8241	83.7153	83.5374	76.2838	744.319	673.546	659.616
sp|Q9P2N6|KANL3_HUMAN		Q9P2N6	HUMAN	KANSL3	KAT8 regulatory NSL complex subunit 3	1	0	0	1	1	2	4	2	3	196.826	120.411	139.519	131.708	159.508	178.392	129.826	136.96	170.556	177.221	188.477	122.775	147.373	174.457	211.131	184.817	0	0	0	0	0	0	0	0	0	0	0	0	0	0	0	0	105.605	99.2241	92.2684
sp|Q99708-2|CTIP_HUMAN		Q99708-2	HUMAN	RBBP8	Isoform 2 of DNA endonuclease RBBP8	1	0	0	1	0	3	2	2	1	164.435	189.689	174.238	169.965	187.578	177.941	170.784	174.218	170.154	129.737	167.07	180.26	175.383	181.17	182.679	172.303	0	0	0	0	0	0	0	0	0	0	0	0	0	0	0	0	0	0	0
sp|Q9BVN2|RUSC1_HUMAN		Q9BVN2	HUMAN	RUSC1	RUN and SH3 domain-containing protein 1	0	1	0	1	3	3	0	2	1	0	0	0	0	0	0	0	0	0	0	0	0	0	0	0	0	18.512	22.7763	19.7393	20.077	22.867	16.328	17.184	19.8296	19.5763	16.0965	13.8613	22.7266	22.9377	19.287	20.048	25.1434	211.702	256.746	150.282
sp|O75113|N4BP1_HUMAN		O75113	HUMAN	N4BP1	NEDD4-binding protein 1	0	1	0	1	16	4	5	4	10	0	0	0	0	0	0	0	0	0	0	0	0	0	0	0	0	28.4921	35.2145	24.285	32.2962	20.952	21.3114	33.0461	28.5322	28.6583	21.2326	21.1942	32.7365	29.0952	30.6447	41.6361	46.976	1669.16	1910.42	1620.79
sp|Q2TBE0|C19L2_HUMAN		Q2TBE0	HUMAN	CWF19L2	CWF19-like protein 2	1	0	0	1	3	8	3	5	5	103.616	77.572	90.4761	97.4383	73.7009	76.943	94.4097	88.4271	90.8372	85.9296	89.7048	90.4543	104.742	96.0735	82.7474	72.8091	0	0	0	0	0	0	0	0	0	0	0	0	0	0	0	0	208.268	207.557	192.842
sp|Q8IUR5|TMTC1_HUMAN		Q8IUR5	HUMAN	TMTC1	Transmembrane and TPR repeat-containing protein 1	0	1	0	1	11	6	0	0	1	0	0	0	0	0	0	0	0	0	0	0	0	0	0	0	0	259.682	195.634	217.146	205.83	166.549	200.182	219.872	218.803	184.775	190.167	214.583	236.623	242.051	270.596	242.726	320.742	1719.98	1684.06	1888.45
sp|Q8TEJ3|SH3R3_HUMAN		Q8TEJ3	HUMAN	SH3RF3	SH3 domain-containing RING finger protein 3	0	1	0	1	0	3	3	5	4	0	0	0	0	0	0	0	0	0	0	0	0	0	0	0	0	40.1	43.5295	34.7664	31.0089	32.9295	35.421	40.4088	38.364	34.0305	33.5224	33.7622	40.6385	50.8983	49.7697	41.1514	40.3482	0	0	0
sp|Q9UJA3-4|MCM8_HUMAN		Q9UJA3-4	HUMAN	MCM8	Isoform 4 of DNA helicase MCM8	1	0	0	1	1	4	4	4	1	75.9425	67.5664	64.0414	55.7818	52.1127	39.8176	67.0439	54.1959	43.5265	34.6943	15.8546	86.2068	74.4698	33.1704	19.5299	19.941	0	0	0	0	0	0	0	0	0	0	0	0	0	0	0	0	114.265	89.356	66.6533
sp|O00462|MANBA_HUMAN		O00462	HUMAN	MANBA	Beta-mannosidase	1	0	0	1	5	8	3	5	1	99.6971	77.0857	65.0634	62.3822	51.9655	52.5323	72.2852	64.1006	62.7562	55.945	62.0913	95.5407	73.0798	66.9382	61.4766	60.9711	0	0	0	0	0	0	0	0	0	0	0	0	0	0	0	0	540.805	525.881	563.228
sp|O15021|MAST4_HUMAN		O15021	HUMAN	MAST4	Microtubule-associated serine/threonine-protein kinase 4	2	1	1	0	3	8	5	3	1	109.469	111.954	95.3571	87.2553	82.8828	91.0737	114.724	98.0774	101.041	111.396	108.189	119.424	122.817	102.439	103.421	110.335	70.9795	53.3233	48.6582	51.136	42.4072	56.1574	48.609	37.6621	48.6018	44.2023	47.7052	58.9355	62.7155	67.9348	60.5017	63.4523	374.856	352.878	410.089
sp|Q68DC2-4|ANKS6_HUMAN		Q68DC2-4	HUMAN	ANKS6	Isoform 3 of Ankyrin repeat and SAM domain-containing protein 6	0	1	0	1	0	3	0	0	3	0	0	0	0	0	0	0	0	0	0	0	0	0	0	0	0	75.1345	51.7715	64.9717	53.0509	58.873	64.6532	64.1307	55.0292	67.849	52.5251	61.4625	71.0752	72.9863	72.383	76.8617	66.5963	0	0	0
sp|Q9HBA0|TRPV4_HUMAN		Q9HBA0	HUMAN	TRPV4	Transient receptor potential cation channel subfamily V member 4	1	0	0	1	0	2	0	0	0	159.671	122.816	97.7345	103.674	91.8324	91.5566	116.132	94.3518	93.1774	108.505	89.6471	180.715	177.03	144.065	149.503	129.55	0	0	0	0	0	0	0	0	0	0	0	0	0	0	0	0	0	0	0
sp|Q96GP6|SREC2_HUMAN		Q96GP6	HUMAN	SCARF2	Scavenger receptor class F member 2	1	0	0	1	0	7	12	7	9	31.4795	33.8473	39.7191	32.6708	26.4206	31.3862	33.1672	38.1774	27.5549	26.5056	25.857	34.7455	32.1634	38.8785	28.1678	19.925	0	0	0	0	0	0	0	0	0	0	0	0	0	0	0	0	0	0	0
sp|P02671|FIBA_HUMAN		P02671	HUMAN	FGA	Fibrinogen alpha chain	1	0	0	1	0	1	0	1	1	19.5221	27.0983	26.6746	38.5064	58.7009	66.8616	22.7031	38.5506	48.5015	63.747	65.8767	18.8914	25.1836	26.2246	22.9933	22.7393	0	0	0	0	0	0	0	0	0	0	0	0	0	0	0	0	0	0	0
sp|P51790-2|CLCN3_HUMAN		P51790-2	HUMAN	CLCN3	Isoform 2 of H(+)/Cl(-) exchange transporter 3	0	1	0	1	2	0	3	1	0	0	0	0	0	0	0	0	0	0	0	0	0	0	0	0	0	43.0198	55.1696	53.8731	47.6889	41.0961	29.7805	54.1124	48.5882	44.5514	42.8456	39.413	54.2106	47.6627	47.6421	44.5024	35.4419	131.764	143.74	152.745
sp|Q9HCJ0-2|TNR6C_HUMAN		Q9HCJ0-2	HUMAN	TNRC6C	Isoform 2 of Trinucleotide repeat-containing gene 6C protein	1	1	1	0	1	4	3	1	3	26.1323	19.5459	27.0351	20.029	19.1743	14.4529	27.578	29.3347	25.8738	17.5502	12.6084	24.1454	17.261	22.5538	18.4908	14.417	64.1667	57.2948	64.3341	60.6582	63.1271	64.3577	76.3082	74.5218	73.962	67.7661	56.2222	61.8599	70.0882	71.0424	85.6299	60.2652	127.433	110.011	100.648
sp|Q9P2F8|SI1L2_HUMAN		Q9P2F8	HUMAN	SIPA1L2	Signal-induced proliferation-associated 1-like protein 2	1	1	1	0	4	3	2	0	5	45.3281	29.1696	22.8858	27.2817	26.2447	29.405	35.3076	35.6295	31.0819	35.3483	24.4339	34.691	36.8719	33.31	32.1643	45.7864	30.4457	20.8824	23.4982	15.3968	10.609	10.0327	20.5974	18.307	17.4155	14.6142	14.1321	20.8983	27.6257	24.9552	26.6255	25.8488	162.508	136.984	191.399
sp|Q13415|ORC1_HUMAN		Q13415	HUMAN	ORC1	Origin recognition complex subunit 1	1	0	0	1	6	2	3	4	1	41.905	56.5392	41.3046	55.843	53.5482	38.7866	52.6306	45.0019	44.633	63.1001	58.3873	55.4193	45.2192	42.6396	58.1211	54.8692	0	0	0	0	0	0	0	0	0	0	0	0	0	0	0	0	863.99	714.326	793.059
sp|P12111-4|CO6A3_HUMAN		P12111-4	HUMAN	COL6A3	Isoform 4 of Collagen alpha-3(VI) chain	0	3	0	1	0	1	1	1	3	0	0	0	0	0	0	0	0	0	0	0	0	0	0	0	0	314.331	190.834	235.851	184.17	174.569	197.775	210.692	218.63	175.793	168.565	210.64	259.953	265.177	287.594	309.738	311.241	0	0	0
sp|Q9NRI5|DISC1_HUMAN		Q9NRI5	HUMAN	DISC1	Disrupted in schizophrenia 1 protein	0	1	0	1	4	0	2	3	3	0	0	0	0	0	0	0	0	0	0	0	0	0	0	0	0	26.5011	27.8163	24.561	24.6185	21.5484	23.3418	22.8853	28.6789	26.9898	29.1724	27.9322	24.8474	31.6285	28.8298	34.5349	40.146	431.871	403.515	423.739
sp|Q03167|TGBR3_HUMAN		Q03167	HUMAN	TGFBR3	Transforming growth factor beta receptor type 3	1	0	0	1	0	1	0	0	0	139.909	104.213	91.2179	75.5663	74.7237	88.5464	120.603	99.1512	85.4556	85.7905	95.2226	119.836	117.831	102.677	90.5879	156.378	0	0	0	0	0	0	0	0	0	0	0	0	0	0	0	0	0	0	0
sp|P35869|AHR_HUMAN		P35869	HUMAN	AHR	Aryl hydrocarbon receptor	0	1	0	1	3	3	3	1	0	0	0	0	0	0	0	0	0	0	0	0	0	0	0	0	0	38.5232	22.136	17.471	13.6373	6.1002	8.37047	20.6314	21.9556	16.2674	10.6729	11.9856	33.6148	34.8396	32.9385	20.6856	17.7708	134.444	149.497	153.16
sp|O15516|CLOCK_HUMAN		O15516	HUMAN	CLOCK	Circadian locomoter output cycles protein kaput	1	0	0	1	1	2	1	1	1	33.8179	39.7982	31.0656	31.1638	32.6053	25.1614	34.4433	34.5053	23.4794	31.4274	29.0623	42.3366	31.3888	26.932	20.777	30.8511	0	0	0	0	0	0	0	0	0	0	0	0	0	0	0	0	26.206	24.4822	17.2865
sp|P10643|CO7_HUMAN		P10643	HUMAN	C7	Complement component C7	0	1	0	1	3	2	2	1	0	0	0	0	0	0	0	0	0	0	0	0	0	0	0	0	0	161.002	179.274	172.963	147.851	146.704	137.993	148.992	149.532	150.302	153.017	169.624	174.075	160.572	167.125	173.374	166.041	274.318	277.416	257.495
sp|Q6IE81|JADE1_HUMAN		Q6IE81	HUMAN	JADE1	Protein Jade-1	1	0	0	1	0	0	3	6	2	29.9256	29.6376	31.0757	20.7597	21.1161	15.7833	34.5932	29.1089	21.4864	20.5524	23.5964	32.6814	31.2889	23.2148	18.6422	14.1568	0	0	0	0	0	0	0	0	0	0	0	0	0	0	0	0	0	0	0
sp|Q9Y6X8|ZHX2_HUMAN		Q9Y6X8	HUMAN	ZHX2	Zinc fingers and homeoboxes protein 2	1	0	0	1	4	2	1	1	5	43.9292	39.0325	43.2745	37.0115	41.2305	36.2418	43.953	42.1035	38.8104	41.4255	48.0328	37.2235	38.8593	46.3917	41.3625	62.8406	0	0	0	0	0	0	0	0	0	0	0	0	0	0	0	0	279.103	238.843	243.033
sp|O15394|NCAM2_HUMAN		O15394	HUMAN	NCAM2	Neural cell adhesion molecule 2	1	0	0	1	0	2	0	0	0	30.7685	22.5141	21.431	16.8371	20.6648	29.8109	22.3888	33.4583	25.2172	23.4474	29.5374	14.5217	33.1064	21.4416	23.0118	25.0484	0	0	0	0	0	0	0	0	0	0	0	0	0	0	0	0	0	0	0
sp|Q92830|KAT2A_HUMAN		Q92830	HUMAN	KAT2A	Histone acetyltransferase KAT2A	1	0	0	1	2	0	3	0	2	159.679	149.086	141.473	112.631	111.119	106.428	139.059	135.505	124.796	108.423	95.8593	149.405	143.957	123.21	141.093	112.448	0	0	0	0	0	0	0	0	0	0	0	0	0	0	0	0	145.967	152.985	125.731
sp|O75173|ATS4_HUMAN		O75173	HUMAN	ADAMTS4	A disintegrin and metalloproteinase with thrombospondin motifs 4	1	0	0	1	5	5	2	2	5	16.5103	16.9996	18.892	17.5771	17.2267	17.7484	15.3196	17.5513	14.0018	25.4874	23.8996	15.941	15.4704	23.2234	18.8544	19.6415	0	0	0	0	0	0	0	0	0	0	0	0	0	0	0	0	331.977	207.779	253.623
sp|P29590-11|PML_HUMAN		P29590-11	HUMAN	PML	Isoform PML-11 of Protein PML	0	1	0	1	0	0	1	2	1	0	0	0	0	0	0	0	0	0	0	0	0	0	0	0	0	26.1402	22.0892	25.6988	20.0979	26.1687	29.0303	23.3776	27.8853	21.7978	28.7352	24.9101	30.7959	26.2959	25.0508	36.1903	56.3991	0	0	0
sp|Q9C0C4|SEM4C_HUMAN		Q9C0C4	HUMAN	SEMA4C	Semaphorin-4C	0	1	0	1	0	3	3	2	0	0	0	0	0	0	0	0	0	0	0	0	0	0	0	0	0	22.407	135.036	28.6703	16.0783	22.858	33.2652	23.4651	79.078	26.9694	20.9602	28.9683	17.2072	28.2621	24.6409	26.1972	30.6486	0	0	0
sp|Q99523|SORT_HUMAN		Q99523	HUMAN	SORT1	Sortilin	0	1	0	1	1	9	9	8	8	0	0	0	0	0	0	0	0	0	0	0	0	0	0	0	0	47.3466	97.862	72.9444	58.7043	52.9611	29.8256	82.7652	65.519	59.9555	52.4957	46.7807	76.4611	69.4221	66.7105	43.44	19.8916	192.099	83.6059	210.042
sp|Q8TCU6|PREX1_HUMAN		Q8TCU6	HUMAN	PREX1	Phosphatidylinositol 3,4,5-trisphosphate-dependent Rac exchanger 1 protein	1	1	1	0	25	0	1	0	1	29.2306	20.3581	25.2276	20.9728	13.4811	20.2418	18.1897	20.3624	22.6288	29.3096	17.5333	28.5436	14.2646	17.6982	19.9931	17.3607	146.379	103.018	113.768	103.014	106.174	114.908	117.32	117.638	117.654	103.519	126.236	126.083	128.895	130.107	147.296	110.75	1908.75	1837.42	2140.15
sp|P35712|SOX6_HUMAN		P35712	HUMAN	SOX6	Transcription factor SOX-6	1	0	0	1	1	2	1	3	4	68.1203	274.575	161.999	82.1275	99.0085	107.333	266.091	169.735	87.3204	80.5395	110.537	313.217	183.82	75.3755	68.4014	65.8088	0	0	0	0	0	0	0	0	0	0	0	0	0	0	0	0	19.7763	17.2683	18.4193
sp|Q5VVJ2|MYSM1_HUMAN		Q5VVJ2	HUMAN	MYSM1	Histone H2A deubiquitinase MYSM1	1	0	0	1	12	1	1	1	0	14.7878	17.3195	15.3123	15.5174	18.1885	17.1667	13.4445	14.9981	18.1945	14.8131	12.8615	19.2203	15.5595	16.2064	19.026	11.8698	0	0	0	0	0	0	0	0	0	0	0	0	0	0	0	0	985.94	949.476	914.759
sp|Q9Y6N7-2|ROBO1_HUMAN		Q9Y6N7-2	HUMAN	ROBO1	Isoform 2 of Roundabout homolog 1	1	1	1	0	0	14	14	9	18	23.6877	32.0231	40.5886	54.7483	49.4368	68.5056	23.6483	35.1776	47.5467	58.2603	52.5923	25.3473	27.062	26.9534	24.7805	25.6295	14.0592	28.9717	24.0833	21.743	18.0938	14.7835	26.9035	19.3532	18.2412	17.8128	16.0326	25.5071	22.4355	19.4456	18.1602	16.6884	0	0	0
sp|Q6P995|F171B_HUMAN		Q6P995	HUMAN	FAM171B	Protein FAM171B	0	1	0	1	0	0	2	0	0	0	0	0	0	0	0	0	0	0	0	0	0	0	0	0	0	97.7966	111.829	103.901	85.2773	68.8314	57.8832	90.1223	78.4889	76.2094	90.4021	79.7387	82.3344	92.0648	90.9467	85.875	79.9079	0	0	0
sp|P51790|CLCN3_HUMAN		P51790	HUMAN	CLCN3	H(+)/Cl(-) exchange transporter 3	0	1	0	1	1	1	2	2	1	0	0	0	0	0	0	0	0	0	0	0	0	0	0	0	0	54.3831	91.9434	75.0264	63.5725	62.2853	69.6815	82.2021	81.6781	73.3271	73.0062	73.153	69.4956	67.8619	74.2759	63.287	59.0952	81.2653	81.4034	86.2096
sp|Q96JI7|SPTCS_HUMAN		Q96JI7	HUMAN	SPG11	Spatacsin	2	1	1	0	19	6	3	2	1	77.6312	57.8578	65.2697	61.2444	51.0594	52.661	57.3556	52.4046	57.6572	59.221	61.9404	75.7886	55.3775	63.8169	57.0775	57.8643	192.813	168.561	155.325	137.646	105.797	118.179	152.118	137.451	132.352	148.9	125.587	182.861	185.661	180.665	181.56	162.851	2053.42	2181.37	2039.24
sp|Q9Y446-2|PKP3_HUMAN		Q9Y446-2	HUMAN	PKP3	Isoform PKP3b of Plakophilin-3	0	1	0	1	0	0	1	0	0	0	0	0	0	0	0	0	0	0	0	0	0	0	0	0	0	45.8024	58.7598	52.8175	42.9642	47.6355	38.8	46.6136	57.6276	49.5769	46.1427	32.8792	47.5709	50.6455	46.577	40.8043	38.5713	0	0	0
sp|Q2V2M9-4|FHOD3_HUMAN		Q2V2M9-4	HUMAN	FHOD3	Isoform 4 of FH1/FH2 domain-containing protein 3	1	1	1	0	0	2	0	0	0	33.3676	41.6724	32.6187	34.2904	31.9454	25.2575	39.9532	39.5321	33.8807	30.7938	36.0411	38.8028	35.1012	30.5704	33.5803	36.5624	30.5829	27.8612	31.5473	27.8269	22.5836	32.6701	33.0025	29.6318	26.7649	26.173	32.2778	27.2254	33.0276	31.2741	28.8397	27.7582	0	0	0
sp|Q13105-2|ZBT17_HUMAN		Q13105-2	HUMAN	ZBTB17	Isoform 2 of Zinc finger and BTB domain-containing protein 17	1	0	0	1	4	2	1	1	2	67.4373	68.1936	56.2839	56.4574	46.1731	53.7157	90.018	51.2429	29.7296	43.9443	29.5708	69.6274	66.7256	45.0839	45.103	71.1	0	0	0	0	0	0	0	0	0	0	0	0	0	0	0	0	533.342	583.246	511.933
sp|Q00839-2|HNRPU_HUMAN		Q00839-2	HUMAN	HNRNPU	Isoform Short of Heterogeneous nuclear ribonucleoprotein U	0	1	0	1	0	4	3	2	4	0	0	0	0	0	0	0	0	0	0	0	0	0	0	0	0	107.932	105.843	156.918	134.849	97.402	23.1876	96.8086	133.003	115.583	111.223	110.881	112.526	91.9064	105.887	134.84	100.402	0	0	0
sp|Q8WXG6-2|MADD_HUMAN		Q8WXG6-2	HUMAN	MADD	Isoform 2 of MAP kinase-activating death domain protein	0	2	0	1	6	12	15	9	7	0	0	0	0	0	0	0	0	0	0	0	0	0	0	0	0	230.484	214.665	235.639	221.654	222.954	192.887	236.897	234.175	217.568	239.113	217.353	247.196	227.772	213.769	217.716	209.323	384.977	394.811	410.033
sp|Q9NZL6-2|RGL1_HUMAN		Q9NZL6-2	HUMAN	RGL1	Isoform B of Ral guanine nucleotide dissociation stimulator-like 1	1	0	0	1	0	1	0	0	2	30.6204	22.2573	18.0659	15.2058	11.8453	18.0263	16.2848	19.0165	18.4596	14.839	19.3703	21.0039	27.2017	13.2709	12.0657	15.2726	0	0	0	0	0	0	0	0	0	0	0	0	0	0	0	0	0	0	0
sp|Q8TCG5|CPT1C_HUMAN		Q8TCG5	HUMAN	CPT1C	Carnitine O-palmitoyltransferase 1, brain isoform	0	1	0	1	0	0	2	1	1	0	0	0	0	0	0	0	0	0	0	0	0	0	0	0	0	30.0462	86.9849	92.5119	92.2517	90.5032	41.797	93.8268	86.5104	92.6274	83.4262	26.4499	90.3402	100.803	85.8906	50.815	34.7225	0	0	0
sp|P02751|FINC_HUMAN		P02751	HUMAN	FN1	Fibronectin	1	2	1	0	0	9	4	4	9	32.014	39.6189	23.5981	29.8523	24.5381	32.6174	38.4733	59.5062	28.2741	28.649	35.4048	48.5836	35.9877	40.7437	30.0746	39.4479	91.954	69.9479	87.225	71.2651	57.0015	66.7681	77.499	85.031	65.9321	62.8007	75.6079	88.2066	75.8711	72.5844	68.0741	97.5192	0	0	0
sp|Q8IVL0|NAV3_HUMAN		Q8IVL0	HUMAN	NAV3	Neuron navigator 3	1	2	1	0	1	17	23	10	22	54.7956	61.0636	53.8206	46.8623	50.3231	44.9042	56.7658	52.0955	50.0937	55.041	35.4844	43.6793	59.257	49.5348	48.0162	46.8493	87.1507	85.7527	74.8792	86.2105	79.6082	77.1843	92.6574	103.939	89.1989	90.8159	84.212	93.7561	96.1554	78.3065	90.5359	96.6115	19.3934	22.9498	25.5143
sp|Q9Y4F5|C170B_HUMAN		Q9Y4F5	HUMAN	CEP170B	Centrosomal protein of 170 kDa protein B	2	0	0	1	9	12	20	9	13	127.659	203.793	169.115	140.061	159.737	140.934	216.701	137.711	123.017	137.103	102.58	246.463	182.4	166.005	140.172	129.661	0	0	0	0	0	0	0	0	0	0	0	0	0	0	0	0	563.068	503.612	592.069
sp|Q9NQC1|JADE2_HUMAN		Q9NQC1	HUMAN	JADE2	Protein Jade-2	0	1	0	1	0	0	0	1	1	0	0	0	0	0	0	0	0	0	0	0	0	0	0	0	0	72.6717	68.856	83.0125	69.6556	75.2037	72.1091	66.6092	78.7392	65.6024	64.3292	69.7346	75.8683	67.9936	78.1003	74.7038	72.7316	0	0	0
sp|P51692|STA5B_HUMAN		P51692	HUMAN	STAT5B	Signal transducer and activator of transcription 5B	0	1	0	1	4	3	6	6	5	0	0	0	0	0	0	0	0	0	0	0	0	0	0	0	0	24.597	14.9127	26.7237	20.2217	18.0141	12.6783	17.7994	21.9513	23.1907	18.6026	18.9284	23.4474	20.1286	17.3446	23.5841	22.2453	342.601	340.223	307.555
sp|Q9BY66-3|KDM5D_HUMAN		Q9BY66-3	HUMAN	KDM5D	Isoform 3 of Lysine-specific demethylase 5D	1	1	1	0	3	3	1	1	4	181.647	189.686	177.396	164.171	144.377	149.978	191.398	177.87	161.586	153.048	131.162	227.001	186.614	136.118	122.653	107.243	17.3844	15.0383	16.2286	16.6268	16.0174	17.4663	17.8169	12.2985	19.3905	15.5448	12.4952	13.5556	10.8994	17.483	17.7192	14.9126	561.937	526.998	573.915
sp|O75843|AP1G2_HUMAN		O75843	HUMAN	AP1G2	AP-1 complex subunit gamma-like 2	1	0	0	1	7	0	1	1	1	36.7158	32.1609	29.5521	37.6851	34.7538	30.1672	32.8912	32.1341	36.4832	36.656	33.5238	33.5208	35.71	33.1722	31.7185	34.0713	0	0	0	0	0	0	0	0	0	0	0	0	0	0	0	0	329.425	335.204	307.966
sp|Q66K89|E4F1_HUMAN		Q66K89	HUMAN	E4F1	Transcription factor E4F1	0	1	0	1	1	1	1	0	1	0	0	0	0	0	0	0	0	0	0	0	0	0	0	0	0	25.8536	26.1728	22.6119	19.4171	21.8013	15.1632	26.151	26.6747	15.9428	20.7811	14.9174	21.324	25.5678	23.4424	23.1896	19.0905	2.64502	0.949729	1.1786
sp|P00451|FA8_HUMAN		P00451	HUMAN	F8	Coagulation factor VIII	1	2	1	0	0	0	2	2	1	23.8554	19.8395	22.3422	28.1487	22.3442	23.3373	25.5775	25.7001	23.4593	32.8955	25.0725	24.6006	27.1765	25.4503	15.9596	21.1555	70.5034	61.875	60.1987	57.5762	40.9542	68.1894	61.9545	55.0966	52.6824	56.8365	62.6345	60.8009	63.7477	68.8591	72.343	71.6586	0	0	0
sp|Q9P2R6|RERE_HUMAN		Q9P2R6	HUMAN	RERE	Arginine-glutamic acid dipeptide repeats protein	1	1	1	0	0	3	3	4	4	221.572	208.646	194.695	193.468	181.459	175.506	210.41	190.053	175.718	182.384	149.312	218.849	219.964	192.467	218.69	191.473	115.283	100.678	101.837	104.472	104.536	104.535	93.835	107.368	94.2437	90.3324	92.2594	107.249	116.603	117.169	119.827	87.853	0	0	0
sp|Q9NP80|PLPL8_HUMAN		Q9NP80	HUMAN	PNPLA8	Calcium-independent phospholipase A2-gamma	1	0	0	1	1	7	5	5	3	92.8558	121.701	138.058	145.697	128.856	136.359	118.461	145.846	156.136	163.062	142.649	89.282	84.371	85.8568	87.3017	81.1584	0	0	0	0	0	0	0	0	0	0	0	0	0	0	0	0	16.9229	13.4014	14.061
sp|Q9H8E8|CSR2B_HUMAN		Q9H8E8	HUMAN	KAT14	Cysteine-rich protein 2-binding protein	0	1	0	1	0	1	2	4	2	0	0	0	0	0	0	0	0	0	0	0	0	0	0	0	0	16.5963	12.0232	10.5717	11.9877	15.0483	12.9377	30.9502	12.3563	12.4645	12.5873	15.8542	15.7652	13.3459	15.0244	16.7071	14.5313	0	0	0
sp|Q9UIU6|SIX4_HUMAN		Q9UIU6	HUMAN	SIX4	Homeobox protein SIX4	1	0	0	1	0	4	2	4	3	265.069	286.523	242.366	228.278	229.454	232.723	266.895	240.916	252.683	270.043	326.184	260.228	265.184	246.797	243.466	232.64	0	0	0	0	0	0	0	0	0	0	0	0	0	0	0	0	0	0	0
sp|Q8TBE0|BAHD1_HUMAN		Q8TBE0	HUMAN	BAHD1	Bromo adjacent homology domain-containing 1 protein	0	1	0	1	1	0	3	0	1	0	0	0	0	0	0	0	0	0	0	0	0	0	0	0	0	17.3175	12.7318	16.1988	13.7639	14.4967	12.7425	16.1489	14.8735	17.0204	10.5041	16.7325	15.0179	12.3173	13.3917	15.6934	16.3669	117.675	131.968	115.215
sp|Q5VT06|CE350_HUMAN		Q5VT06	HUMAN	CEP350	Centrosome-associated protein 350	2	2	1	0	8	12	5	9	7	347.654	290.739	325.581	320.594	324.845	336.772	303.675	327.881	321.172	302.78	327.758	350.367	346.519	329.885	330.705	356.028	172.518	127.156	112.695	103.019	79.3035	54.9388	131.722	114.65	99.4888	83.5643	74.6529	155.022	158.213	162.035	169.324	180.468	1172.37	1126.21	1213.22
sp|Q8IX18|DHX40_HUMAN		Q8IX18	HUMAN	DHX40	Probable ATP-dependent RNA helicase DHX40	1	0	0	1	8	2	4	5	6	22.9069	23.5063	22.0786	16.6009	15.0292	17.4039	21.4864	23.8415	15.9237	19.4013	17.6783	25.4726	19.1943	14.8304	13.4781	12.3425	0	0	0	0	0	0	0	0	0	0	0	0	0	0	0	0	664.02	686.722	572.458
sp|Q9ULG1|INO80_HUMAN		Q9ULG1	HUMAN	INO80	DNA helicase INO80	1	1	1	0	3	7	8	7	3	22.9793	21.6824	24.1527	16.9533	24.2319	25.4961	25.07	24.1489	19.9736	24.8014	24.1732	20.9013	28.4729	21.7902	18.6717	30.1716	21.1288	21.6495	25.8769	19.4932	25.2992	22.0382	23.0895	20.2783	19.5951	21.0054	20.4833	21.7319	20.4076	18.0049	27.5788	23.0826	291.011	298.691	301.852
sp|Q9ULC8-3|ZDHC8_HUMAN		Q9ULC8-3	HUMAN	ZDHHC8	Isoform 3 of Probable palmitoyltransferase ZDHHC8	1	0	0	1	0	1	0	0	1	164.398	137.55	155.964	154.544	178.719	186.287	145.179	159.271	147.922	191.534	182.543	157.321	163.52	155.786	190.792	162.363	0	0	0	0	0	0	0	0	0	0	0	0	0	0	0	0	0	0	0
sp|O95025|SEM3D_HUMAN		O95025	HUMAN	SEMA3D	Semaphorin-3D	0	1	0	1	0	4	1	2	0	0	0	0	0	0	0	0	0	0	0	0	0	0	0	0	0	59.1787	45.2557	60.8837	47.8461	60.06	65.9335	48.1428	48.9442	49.918	47.2995	58.3874	59.154	61.6094	58.5598	65.3767	127.961	0	0	0
sp|Q5U5R9|HECD2_HUMAN		Q5U5R9	HUMAN	HECTD2	Probable E3 ubiquitin-protein ligase HECTD2	1	0	0	1	0	2	0	0	0	18.1702	18.031	19.3456	16.0845	17.7427	17.4328	15.3881	14.7711	14.9984	14.1746	15.6796	19.2706	16.7778	21.057	19.3947	20.0609	0	0	0	0	0	0	0	0	0	0	0	0	0	0	0	0	0	0	0
sp|Q04726|TLE3_HUMAN		Q04726	HUMAN	TLE3	Transducin-like enhancer protein 3	1	0	0	1	4	2	7	6	6	108.038	94.4265	89.5376	96.7891	92.4184	84.8349	93.7931	89.6321	91.2772	82.0097	83.8201	98.879	103.598	98.476	107.048	90.3275	0	0	0	0	0	0	0	0	0	0	0	0	0	0	0	0	345.587	399.56	372.325
sp|O75074|LRP3_HUMAN		O75074	HUMAN	LRP3	Low-density lipoprotein receptor-related protein 3	1	0	0	1	0	0	0	0	0	56.3786	47.9703	52.9089	50.9578	50.5383	50.39	52.8293	56.1282	53.2978	64.2267	60.3188	51.8483	56.2349	62.9926	53.5001	57.3078	0	0	0	0	0	0	0	0	0	0	0	0	0	0	0	0	0	0	0
sp|Q96N46|TTC14_HUMAN		Q96N46	HUMAN	TTC14	Tetratricopeptide repeat protein 14	1	0	0	1	3	1	2	2	4	213.454	219.756	207.46	199.638	195.807	204.011	224.036	205.325	202.379	216.175	210.845	217.813	212.546	202.128	180.468	187.73	0	0	0	0	0	0	0	0	0	0	0	0	0	0	0	0	108.315	85.7828	103.733
sp|Q8IYY4|DZI1L_HUMAN		Q8IYY4	HUMAN	DZIP1L	Zinc finger protein DZIP1L	1	0	0	1	0	3	0	0	2	0	15.8823	34.3103	23.0764	22.6432	31.0203	17.1005	34.6798	55.2772	60.6246	52.5717	0	0	0	0	0	0	0	0	0	0	0	0	0	0	0	0	0	0	0	0	0	0	0	0
sp|Q8IWI9-4|MGAP_HUMAN		Q8IWI9-4	HUMAN	MGA	Isoform 4 of MAX gene-associated protein	3	1	1	0	17	11	11	10	7	311.076	297.733	287.003	255.355	218.959	240.552	367.639	269.14	251.497	230.943	225.768	320.055	280.122	246.139	219.53	230.449	22.0229	20.6076	19.862	21.2205	19.4384	14.9445	22.551	24.7341	18.4676	16.545	13.5054	23.9787	23.3812	19.9891	22.7281	18.7514	1849.2	1738.04	1855.81
sp|P81133|SIM1_HUMAN		P81133	HUMAN	SIM1	Single-minded homolog 1	1	0	0	1	0	1	0	0	1	65.1241	48.8517	48.9852	34.6015	31.5779	41.3486	51.8058	39.1102	37.8876	42.8489	48.961	56.9374	44.2057	34.4819	25.1681	37.1752	0	0	0	0	0	0	0	0	0	0	0	0	0	0	0	0	0	0	0
sp|Q9NRH2|SNRK_HUMAN		Q9NRH2	HUMAN	SNRK	SNF-related serine/threonine-protein kinase	0	1	0	1	5	1	3	5	1	0	0	0	0	0	0	0	0	0	0	0	0	0	0	0	0	235.411	257.659	219.003	213.776	214.931	223.445	238.227	226.277	217.007	200.414	209.264	246.817	230.494	225.301	207.652	253.116	914.817	905.081	875.948
sp|Q7L8L6|FAKD5_HUMAN		Q7L8L6	HUMAN	FASTKD5	FAST kinase domain-containing protein 5, mitochondrial	1	0	0	1	5	4	2	2	4	101.393	107.982	112.793	97.5956	78.2108	81.157	100.295	109.006	114.233	101.17	105.143	110.615	105.493	105.202	109.326	104.149	0	0	0	0	0	0	0	0	0	0	0	0	0	0	0	0	608.323	616.233	586.476
sp|Q7Z2D5|PLPR4_HUMAN		Q7Z2D5	HUMAN	PLPPR4	Phospholipid phosphatase-related protein type 4	0	1	0	1	0	2	0	0	1	0	0	0	0	0	0	0	0	0	0	0	0	0	0	0	0	30.4137	46.7421	41.2631	48.1458	34.8378	35.6739	43.7979	41.2896	52.3996	39.9837	32.7736	44.4541	43.2385	43.8577	46.1784	39.4205	0	0	0
sp|Q06481|APLP2_HUMAN		Q06481	HUMAN	APLP2	Amyloid-like protein 2	0	1	0	1	12	8	8	4	6	0	0	0	0	0	0	0	0	0	0	0	0	0	0	0	0	50.2353	27.0549	26.9879	20.2153	17.5093	17.1227	31.1556	25.7627	22.8643	26.5155	31.7026	84.9595	68.9592	53.7549	44.8062	59.0971	3003.31	2737.67	3160
sp|Q96JG8-4|MAGD4_HUMAN		Q96JG8-4	HUMAN	MAGED4	Isoform 4 of Melanoma-associated antigen D4	0	1	0	1	0	1	0	0	4	0	0	0	0	0	0	0	0	0	0	0	0	0	0	0	0	63.2578	42.0588	40.0962	45.3348	37.57	44.9705	49.134	37.5922	39.1173	36.4719	44.4799	56.0046	65.8124	55.9733	57.5684	50.3388	0	0	0
sp|Q96J84|KIRR1_HUMAN		Q96J84	HUMAN	KIRREL	Kin of IRRE-like protein 1	1	0	0	1	0	1	0	2	1	138.533	130.748	128.765	117.486	113.862	146.571	137.091	132.347	131.367	129.411	144.539	111.787	115.367	109.514	116.216	124.947	0	0	0	0	0	0	0	0	0	0	0	0	0	0	0	0	0	0	0
sp|Q9Y485|DMXL1_HUMAN		Q9Y485	HUMAN	DMXL1	DmX-like protein 1	2	2	1	0	22	12	11	6	7	87.4999	73.973	71.4999	65.4516	73.0458	68.2295	74.3843	81.5145	80.9477	78.3139	77.5386	80.9008	85.4084	87.8114	91.6271	83.774	168.323	200.913	145.931	152.099	158.729	156.126	192.106	168.062	165.068	174.181	182.351	164.682	157.146	169.785	169.356	165.191	2387.28	2585.65	2263.39
sp|Q96JM7-2|LMBL3_HUMAN		Q96JM7-2	HUMAN	L3MBTL3	Isoform 2 of Lethal(3)malignant brain tumor-like protein 3	1	0	0	1	0	6	5	6	10	39.3626	38.9214	31.1294	33.3468	27.1597	31.5019	36.4522	38.9086	28.2639	36.211	32.2008	35.7813	44.6996	34.1215	41.4629	35.3763	0	0	0	0	0	0	0	0	0	0	0	0	0	0	0	0	0	0	0
sp|Q96HI0|SENP5_HUMAN		Q96HI0	HUMAN	SENP5	Sentrin-specific protease 5	1	0	0	1	2	0	2	2	0	59.9469	48.71	47.9222	41.9556	40.1248	28.5024	60.866	53.7181	43.39	43.3372	43.8413	68.5764	56.0582	38.8154	35.9577	29.7072	0	0	0	0	0	0	0	0	0	0	0	0	0	0	0	0	286.885	283.949	302.087
sp|Q96N64|PWP2A_HUMAN		Q96N64	HUMAN	PWWP2A	PWWP domain-containing protein 2A	0	1	0	1	2	1	2	2	4	0	0	0	0	0	0	0	0	0	0	0	0	0	0	0	0	104.992	98.448	111.082	101.09	104.066	116.77	122.774	99.1748	111.952	114.001	135.524	129.536	109.672	107.936	98.5699	77.0199	222.158	226.962	213.789
sp|Q92800-2|EZH1_HUMAN		Q92800-2	HUMAN	EZH1	Isoform 2 of Histone-lysine N-methyltransferase EZH1	0	1	0	1	1	1	1	0	0	0	0	0	0	0	0	0	0	0	0	0	0	0	0	0	0	164.864	159.147	156.001	144.722	131.412	148.214	173.947	157.839	159.611	168.867	128.391	166.958	156.859	145.486	161.054	129.683	149.953	154.084	137.881
sp|Q14872|MTF1_HUMAN		Q14872	HUMAN	MTF1	Metal regulatory transcription factor 1	1	0	0	1	10	0	2	2	0	17.7766	13.2719	17.4671	13.6719	11.5569	13.9986	21.3628	19.6369	20.7949	17.7445	13.2031	18.9556	19.1359	17.0988	15.2464	17.1932	0	0	0	0	0	0	0	0	0	0	0	0	0	0	0	0	900.129	1083.62	837.277
sp|P27448|MARK3_HUMAN		P27448	HUMAN	MARK3	MAP/microtubule affinity-regulating kinase 3	0	1	0	1	5	13	9	9	13	0	0	0	0	0	0	0	0	0	0	0	0	0	0	0	0	91.4309	119.238	99.624	84.4168	96.7905	75.8429	87.9664	88.283	86.8119	81.5072	90.4077	95.2811	98.7298	105.641	98.7793	81.5319	589.407	590.806	600.569
sp|Q9UKY4|POMT2_HUMAN		Q9UKY4	HUMAN	POMT2	Protein O-mannosyl-transferase 2	1	0	0	1	1	1	0	2	2	60.5661	57.5528	69.6404	64.53	52.8597	51.7126	62.1505	53.1674	59.0377	55.7462	46.9589	37.539	47.2394	63.1647	57.9987	52.3906	0	0	0	0	0	0	0	0	0	0	0	0	0	0	0	0	126.185	119.659	135.861
sp|P05997|CO5A2_HUMAN		P05997	HUMAN	COL5A2	Collagen alpha-2(V) chain	2	0	0	1	0	47	51	31	22	84.1451	66.8284	39.9442	15.4118	9.08264	22.4107	69.4924	42.8348	26.5391	21.1841	22.279	79.4209	54.1845	25.1968	17.2938	20.1473	0	0	0	0	0	0	0	0	0	0	0	0	0	0	0	0	0	0	0
sp|Q9C0G0|ZN407_HUMAN		Q9C0G0	HUMAN	ZNF407	Zinc finger protein 407	0	3	0	1	9	2	3	3	4	0	0	0	0	0	0	0	0	0	0	0	0	0	0	0	0	108.83	104.989	104.709	108.96	99.1445	96.2117	107.231	106.95	96.9363	102.124	94.253	104.059	107.234	107.326	95.1176	84.105	673.069	624.607	607.582
sp|Q99767|APBA2_HUMAN		Q99767	HUMAN	APBA2	Amyloid beta A4 precursor protein-binding family A member 2	1	0	0	1	0	0	5	1	4	41.8744	43.0091	33.2968	41.5112	28.9012	26.1635	42.5539	36.7905	39.1667	35.2673	27.2897	39.7793	32.6806	17.6065	9.30636	14.1592	0	0	0	0	0	0	0	0	0	0	0	0	0	0	0	0	0	0	0
sp|Q9UFB7|ZBT47_HUMAN		Q9UFB7	HUMAN	ZBTB47	Zinc finger and BTB domain-containing protein 47	0	1	0	1	1	3	0	0	1	0	0	0	0	0	0	0	0	0	0	0	0	0	0	0	0	44.0163	50.0953	47.2422	43.0797	43.4444	47.5492	49.495	49.7671	47.7574	40.2344	45.366	36.9567	40.8712	44.3967	50.9435	43.7105	120.51	112.092	86.4493
sp|O00391|QSOX1_HUMAN		O00391	HUMAN	QSOX1	Sulfhydryl oxidase 1	0	1	0	1	7	3	4	4	1	0	0	0	0	0	0	0	0	0	0	0	0	0	0	0	0	83.4773	51.0823	29.1005	19.996	19.8559	20.6427	45.298	24.3835	20.9108	22.3422	36.6271	92.0114	101.483	93.0892	76.47	100.957	1558.43	1355.31	1706.76
sp|Q96QZ7|MAGI1_HUMAN		Q96QZ7	HUMAN	MAGI1	Membrane-associated guanylate kinase, WW and PDZ domain-containing protein 1	0	2	0	1	0	12	13	7	9	0	0	0	0	0	0	0	0	0	0	0	0	0	0	0	0	95.5038	79.9402	88.2983	80.6535	88.4633	102.7	93.6648	89.2053	85.362	84.8164	89.0345	87.3149	101.67	98.1801	100.026	83.105	0	0	0
sp|Q13439|GOGA4_HUMAN		Q13439	HUMAN	GOLGA4	Golgin subfamily A member 4	1	2	1	0	0	2	0	0	0	31.5024	25.5009	28.025	30.017	22.7524	31.1268	28.9462	30.7043	25.5871	33.0671	25.4002	29.3882	30.6478	28.9145	30.1387	30.8692	124.428	120.658	114.711	121.827	111.896	115.132	130.655	125.672	127	116.653	113.38	117.26	133.362	120.567	128.09	119.17	0	0	0
sp|Q9HC78|ZBT20_HUMAN		Q9HC78	HUMAN	ZBTB20	Zinc finger and BTB domain-containing protein 20	0	1	0	1	0	0	3	3	1	0	0	0	0	0	0	0	0	0	0	0	0	0	0	0	0	9.37667	22.5241	25.7956	17.7093	13.9904	28.0036	19.9587	28.1257	23.2562	25.3211	32.4595	3.87386	11.7981	8.89479	10.791	16.6909	0	0	0
sp|Q9UNA4|POLI_HUMAN		Q9UNA4	HUMAN	POLI	DNA polymerase iota	0	1	0	1	0	5	4	4	5	0	0	0	0	0	0	0	0	0	0	0	0	0	0	0	0	125.407	88.0944	97.6376	81.7672	69.6656	61.12	119.434	93.884	87.1283	66.992	64.5278	128.642	113.046	117.117	125.995	82.1371	0	0	0
sp|Q9ULC5-3|ACSL5_HUMAN		Q9ULC5-3	HUMAN	ACSL5	Isoform 2 of Long-chain-fatty-acid--CoA ligase 5	0	1	0	1	31	1	1	0	0	0	0	0	0	0	0	0	0	0	0	0	0	0	0	0	0	58.3393	46.052	48.1725	43.6368	43.2043	60.6608	62.2395	50.023	46.6043	44.738	49.0591	46.7028	41.0638	49.8806	51.133	82.9742	4866.5	5278.54	5666.41
sp|Q9Y6B7|AP4B1_HUMAN		Q9Y6B7	HUMAN	AP4B1	AP-4 complex subunit beta-1	0	1	0	1	15	1	6	3	4	0	0	0	0	0	0	0	0	0	0	0	0	0	0	0	0	36.4578	25.9106	30.3402	23.2573	24.1923	25.0863	24.5267	28.5038	31.0648	31.2624	19.6834	30.9641	25.6183	27.7024	29.553	29.4709	2891.88	2843.94	3033.4
sp|Q02388|CO7A1_HUMAN		Q02388	HUMAN	COL7A1	Collagen alpha-1(VII) chain	1	3	1	0	5	5	12	10	4	89.984	88.323	79.3432	62.8625	46.5757	54.9834	92.8006	79.4501	73.9056	58.5393	66.3601	90.1932	91.4005	72.8773	58.7072	63.2995	75.9358	69.6937	67.7331	65.2853	62.8859	51.9756	83.1408	76.8763	65.7155	65.9304	72.79	85.6944	88.4804	80.6206	78.9247	76.3654	452.114	570.223	734.681
sp|Q9HCM4|E41L5_HUMAN		Q9HCM4	HUMAN	EPB41L5	Band 4.1-like protein 5	0	1	0	1	1	9	2	6	4	0	0	0	0	0	0	0	0	0	0	0	0	0	0	0	0	71.6041	53.9023	58.3257	57.2816	55.448	54.9642	58.25	57.6244	53.8934	65.4409	65.2987	67.4693	58.834	66.1289	74.0157	77.5047	108.825	98.9813	103.601
sp|P06396-2|GELS_HUMAN		P06396-2	HUMAN	GSN	Isoform 2 of Gelsolin	0	1	0	1	3	1	2	1	0	0	0	0	0	0	0	0	0	0	0	0	0	0	0	0	0	74.8811	76.0046	81.3107	60.5686	75.2533	63.5966	94.535	87.9011	73.7807	94.7992	79.6373	76.9876	74.7992	74.6441	75.2812	95.8715	352.025	542.041	381.191
sp|Q684P5|RPGP2_HUMAN		Q684P5	HUMAN	RAP1GAP2	Rap1 GTPase-activating protein 2	0	1	0	1	9	0	0	0	0	0	0	0	0	0	0	0	0	0	0	0	0	0	0	0	0	65.8928	76.1876	79.4565	79.5343	74.237	58.1674	79.1623	73.0619	74.1953	73.7409	69.2509	86.1444	69.9082	59.1718	72.7712	128.535	651.483	764.743	638.48
sp|Q9NZJ0|DTL_HUMAN		Q9NZJ0	HUMAN	DTL	Denticleless protein homolog	1	0	0	1	0	3	8	7	4	166.626	191.118	174.57	172.022	160.549	125.358	187.826	179.344	179.282	182.073	151.356	196.175	169.857	152.823	157.211	111.437	0	0	0	0	0	0	0	0	0	0	0	0	0	0	0	0	0	0	0
sp|Q5T9S5|CCD18_HUMAN		Q5T9S5	HUMAN	CCDC18	Coiled-coil domain-containing protein 18	1	1	1	0	7	0	2	1	0	23.872	26.5243	24.1007	24.2011	22.6241	21.2768	20.6231	29.2592	21.5354	24.6007	19.3792	28.4156	27.1626	22.1628	16.725	18.5578	46.4138	52.3555	45.0011	43.5348	43.8942	31.5636	55.8397	54.0313	49.0557	47.5959	43.723	54.894	48.6525	48.5489	47.128	43.1974	598.155	562.901	615.748
sp|Q13480-2|GAB1_HUMAN		Q13480-2	HUMAN	GAB1	Isoform 2 of GRB2-associated-binding protein 1	0	1	0	1	0	4	5	5	4	0	0	0	0	0	0	0	0	0	0	0	0	0	0	0	0	11.7714	10.1599	11.944	18.7739	18.182	16.0225	15.9333	19.4081	10.8863	17.8481	15.1275	19.5327	19.1376	15.4268	17.6229	14.8111	0	0	0
sp|Q6BDS2|URFB1_HUMAN		Q6BDS2	HUMAN	UHRF1BP1	UHRF1-binding protein 1	1	1	1	0	10	5	8	4	6	67.4779	62.8117	67.589	68.9028	67.1714	73.3404	62.9921	70.8272	76.673	69.3948	81.3254	54.2718	64.6764	65.7774	63.4806	79.3035	35.4953	38.5346	35.5544	33.307	32.3632	29.3613	33.6654	29.9015	37.4113	38.8772	35.6045	34.1677	31.1492	37.385	48.5261	57.5974	769.682	753.485	684.404
sp|Q9H9D4|ZN408_HUMAN		Q9H9D4	HUMAN	ZNF408	Zinc finger protein 408	1	0	0	1	1	0	1	0	0	61.1003	47.801	42.8656	33.3067	27.0916	35.6615	44.0193	35.3157	34.8837	40.114	53.411	58.2918	56.3349	51.1093	57.2324	75.2017	0	0	0	0	0	0	0	0	0	0	0	0	0	0	0	0	25.3294	25.2708	24.9801
sp|Q3MIN7-2|RGL3_HUMAN		Q3MIN7-2	HUMAN	RGL3	Isoform 2 of Ral guanine nucleotide dissociation stimulator-like 3	0	1	0	1	0	1	1	1	0	0	0	0	0	0	0	0	0	0	0	0	0	0	0	0	0	30.4565	27.2577	29.1162	27.8133	28.2705	23.4166	33.0038	33.6322	26.4785	30.0592	22.548	29.8678	32.5129	29.846	33.6491	28.5452	0	0	0
sp|Q8WXD9|CSKI1_HUMAN		Q8WXD9	HUMAN	CASKIN1	Caskin-1	1	1	1	0	0	0	1	1	0	89.1533	78.9452	83.7732	80.6376	79.4028	82.6921	84.119	75.4081	76.5873	79.5254	77.8093	87.9395	83.1986	96.4812	78.3156	86.1582	128.39	143.105	117.921	121.261	108.503	121.745	115.647	125.057	123.673	127.991	111.143	111.657	110.182	119.311	111.914	116.043	0	0	0
sp|Q9ULJ7|ANR50_HUMAN		Q9ULJ7	HUMAN	ANKRD50	Ankyrin repeat domain-containing protein 50	2	0	0	1	7	7	6	7	11	117.316	158.992	167.49	128.436	120.889	102.643	248.356	143.086	124.195	191.667	145.266	153.694	133.321	128.746	151.684	137.987	0	0	0	0	0	0	0	0	0	0	0	0	0	0	0	0	576.572	611.703	559.826
sp|Q8N302|AGGF1_HUMAN		Q8N302	HUMAN	AGGF1	Angiogenic factor with G patch and FHA domains 1	0	1	0	1	3	2	3	4	4	0	0	0	0	0	0	0	0	0	0	0	0	0	0	0	0	78.5026	78.7516	64.1065	64.6757	78.2238	73.7276	66.3446	72.1385	58.2146	76.833	70.2516	70.3127	74.4681	65.5533	61.8168	54.5755	356.289	342.726	352.512
sp|Q9P241|AT10D_HUMAN		Q9P241	HUMAN	ATP10D	Probable phospholipid-transporting ATPase VD	2	0	0	1	3	3	2	0	2	260.779	162.237	189.144	198.019	224.155	216.573	194.056	192.335	206.132	220.29	243.21	201.568	237.425	226.223	208.624	217.891	0	0	0	0	0	0	0	0	0	0	0	0	0	0	0	0	269.068	280.473	304.202
sp|Q7Z4F1|LRP10_HUMAN		Q7Z4F1	HUMAN	LRP10	Low-density lipoprotein receptor-related protein 10	0	1	0	1	3	2	4	3	8	0	0	0	0	0	0	0	0	0	0	0	0	0	0	0	0	17.7727	24.6893	18.5714	14.7978	12.9179	2.98802	26.4857	21.2166	11.5034	8.73336	8.96224	24.154	30.77	18.9101	16.5656	25.5334	203.608	191.979	219.731
sp|Q76I76|SSH2_HUMAN		Q76I76	HUMAN	SSH2	Protein phosphatase Slingshot homolog 2	1	1	1	0	1	1	0	1	1	129.037	122.551	114.264	116.154	118.279	118.889	131.156	119.356	110.031	118.757	119.492	126.049	121.52	134.131	137.014	123.032	59.343	53.0509	47.5782	43.0105	42.8853	35.7382	52.469	52.0184	47.6395	48.3966	40.7947	52.1155	55.7087	54.0093	54.4961	64.334	59.311	80.4379	65.5871
sp|Q4ADV7|RIC1_HUMAN		Q4ADV7	HUMAN	RIC1	RAB6A-GEF complex partner protein 1	0	2	0	1	6	3	4	2	3	0	0	0	0	0	0	0	0	0	0	0	0	0	0	0	0	96.7289	95.6206	84.6253	76.1194	77.4096	80.5138	90.0046	83.8929	76.464	78.1128	69.3394	95.3576	92.7341	95.0589	90.026	82.316	538.92	571.708	512.415
sp|O43164|PJA2_HUMAN		O43164	HUMAN	PJA2	E3 ubiquitin-protein ligase Praja-2	1	0	0	1	3	7	5	3	4	37.6942	28.5578	16.5606	8.92198	4.32888	2.98409	24.1758	15.2156	11.0621	16.8049	23.8076	38.9515	24.3479	9.18318	8.10062	14.1646	0	0	0	0	0	0	0	0	0	0	0	0	0	0	0	0	380.465	345.499	368.228
sp|Q86TG7|PEG10_HUMAN		Q86TG7	HUMAN	PEG10	Retrotransposon-derived protein PEG10	0	1	0	1	0	1	4	0	2	0	0	0	0	0	0	0	0	0	0	0	0	0	0	0	0	106.614	89.1935	96.9998	89.919	100.003	86.8586	97.5889	91.6792	104.657	103.7	94.758	99.4045	94.4267	94.5043	98.2609	83.6395	0	0	0
sp|Q8TBC3|SHKB1_HUMAN		Q8TBC3	HUMAN	SHKBP1	SH3KBP1-binding protein 1	0	1	0	1	2	4	4	1	1	0	0	0	0	0	0	0	0	0	0	0	0	0	0	0	0	24.6857	22.712	14.047	13.844	14.4903	10.9747	20.151	18.2562	17.1369	11.5457	12.7332	25.942	23.3305	20.3089	24.1015	14.9597	84.7879	93.1183	85.1332
sp|Q14674|ESPL1_HUMAN		Q14674	HUMAN	ESPL1	Separin	2	1	1	0	0	0	0	1	0	40.6956	65.1532	59.3873	58.2422	47.7029	41.1027	60.7221	53.2243	58.2746	50.0407	45.6569	58.3783	59.3079	46.5877	42.5812	27.2042	22.5925	38.9469	31.9364	32.8144	29.9042	17.418	32.9758	31.4672	37.352	29.5983	23.8009	33.8875	34.8482	28.1743	24.9431	27.8971	0	0	0
sp|Q8IZQ1|WDFY3_HUMAN		Q8IZQ1	HUMAN	WDFY3	WD repeat and FYVE domain-containing protein 3	3	2	1	0	38	9	8	10	9	155.168	144.429	156.215	159.332	153.818	155.49	140.745	140.132	139.813	132.257	134.553	141.375	147.793	144.017	136.783	147.913	85.0541	84.8593	92.3113	93.8313	83.0461	78.4438	100.515	87.9619	94.0527	90.8905	92.8184	101.766	90.3874	96.429	93.1259	93.7945	3636.53	3798.01	3622.19
sp|Q9UBS9-2|SUCO_HUMAN		Q9UBS9-2	HUMAN	SUCO	Isoform 2 of SUN domain-containing ossification factor	1	1	1	0	0	3	3	2	4	19.2413	18.8636	17.6148	12.5584	9.46248	8.80627	15.1889	14.085	13.8661	20.8783	16.6248	10.1132	21.6983	20.5039	8.36734	16.8341	80.0428	76.105	73.8075	62.3528	55.9045	47.0635	71.4629	66.8427	64.7955	75.9882	76.8207	77.2549	90.8624	83.5326	87.6837	86.8161	0	0	0
sp|Q14978-3|NOLC1_HUMAN		Q14978-3	HUMAN	NOLC1	Isoform 3 of Nucleolar and coiled-body phosphoprotein 1	1	0	0	1	1	2	0	1	1	25.9495	26.3595	25.5873	22.3309	22.157	20.5674	28.0266	31.0718	24.7788	25.2417	28.7918	27.9	31.7232	28.475	26.129	21.2774	0	0	0	0	0	0	0	0	0	0	0	0	0	0	0	0	42.0448	52.0777	40.7098
sp|Q8NC60|NOA1_HUMAN		Q8NC60	HUMAN	NOA1	Nitric oxide-associated protein 1	1	0	0	1	7	4	10	2	4	21.0058	21.3651	22.0981	17.8704	16.9884	17.8071	24.6127	24.2191	22.7724	20.6436	17.1062	25.3736	21.1308	20.8323	22.6952	13.8014	0	0	0	0	0	0	0	0	0	0	0	0	0	0	0	0	682.145	695.302	748.106
sp|Q8WWL7|CCNB3_HUMAN		Q8WWL7	HUMAN	CCNB3	G2/mitotic-specific cyclin-B3	2	0	0	1	0	0	0	1	1	184.257	176.631	182.682	157.084	185.269	199.271	175.884	174.704	164.224	177.499	177.569	180.499	171.969	194.645	181.422	179.491	0	0	0	0	0	0	0	0	0	0	0	0	0	0	0	0	0	0	0
sp|O43167|ZBT24_HUMAN		O43167	HUMAN	ZBTB24	Zinc finger and BTB domain-containing protein 24	1	0	0	1	0	0	0	0	0	42.011	44.07	43.8044	34.4127	31.5956	34.155	39.9379	38.3998	34.4492	38.2697	45.5688	43.5935	37.6408	44.9675	31.9171	34.9556	0	0	0	0	0	0	0	0	0	0	0	0	0	0	0	0	0	0	0
sp|Q8IZT6|ASPM_HUMAN		Q8IZT6	HUMAN	ASPM	Abnormal spindle-like microcephaly-associated protein	3	2	1	0	1	9	7	8	6	106.731	112.037	132.161	104.394	74.9758	60.0666	121.209	118.717	117.749	133.512	93.2723	106.979	97.3585	77.4637	60.92	46.1175	405.078	538.669	440.795	419.753	364.044	258.346	499.075	468.119	418.59	390.914	320.669	460.61	452.75	383.21	396.209	376.083	133.271	151.607	138.746
sp|Q6GYQ0-6|RGPA1_HUMAN		Q6GYQ0-6	HUMAN	RALGAPA1	Isoform 6 of Ral GTPase-activating protein subunit alpha-1	0	3	0	1	7	6	4	3	10	0	0	0	0	0	0	0	0	0	0	0	0	0	0	0	0	225.59	206.931	213.161	214.564	203.005	228.999	210.639	213.052	218.672	224.645	256.896	206.837	218.457	222.092	218.836	219.641	952.497	1069.29	985.837
sp|P39059|COFA1_HUMAN		P39059	HUMAN	COL15A1	Collagen alpha-1(XV) chain	1	1	1	0	0	5	0	0	0	82.8306	81.849	71.5705	74.4498	66.1159	82.5934	81.1693	63.8486	70.8552	65.118	69.3522	92.2412	85.3685	85.6634	73.0554	77.9577	32.69	28.1812	22.8613	16.2294	9.98963	19.1293	22.6223	19.1201	13.6211	19.8746	18.3611	30.8524	40.2945	31.1552	38.642	19.8839	0	0	0
sp|Q9NVM4|ANM7_HUMAN		Q9NVM4	HUMAN	PRMT7	Protein arginine N-methyltransferase 7	0	1	0	1	1	1	4	2	4	0	0	0	0	0	0	0	0	0	0	0	0	0	0	0	0	22.4301	23.5109	19.8404	22.6039	21.7644	25.752	20.9242	17.9551	19.1091	18.7121	15.1234	17.0859	21.3692	21.8265	22.4561	12.5255	36.9458	44.2654	38.6903
sp|Q14643|ITPR1_HUMAN		Q14643	HUMAN	ITPR1	Inositol 1,4,5-trisphosphate receptor type 1	0	4	0	1	42	12	7	9	15	0	0	0	0	0	0	0	0	0	0	0	0	0	0	0	0	758.693	792.987	720.814	642.406	613.304	568.657	653.775	706.136	652.394	641.511	603.971	768.234	717.674	756.079	743.321	692.315	4851.98	4471.7	4656.5
sp|Q96HA7|TONSL_HUMAN		Q96HA7	HUMAN	TONSL	Tonsoku-like protein	1	1	1	0	3	0	4	6	3	35.9408	46.9148	42.7034	36.9658	38.5167	30.5921	41.2855	31.5122	33.5824	34.4002	26.4021	42.4534	48.8351	43.9017	37.4015	25.7985	98.4513	111.446	102.371	105.869	111.61	95.7811	99.7686	104.486	109.754	109.249	95.2186	98.8869	90.6397	94.8481	98.5214	77.3045	111.196	87.465	69.1742
sp|P0C7T5|ATX1L_HUMAN		P0C7T5	HUMAN	ATXN1L	Ataxin-1-like	1	0	0	1	2	7	5	4	2	95.3915	93.4872	92.3553	96.1026	73.5705	79.8973	95.7721	78.3734	88.867	74.4904	76.8687	92.241	91.7403	94.789	92.5603	93.3473	0	0	0	0	0	0	0	0	0	0	0	0	0	0	0	0	151.365	169.66	169.949
sp|Q3MII6|TBC25_HUMAN		Q3MII6	HUMAN	TBC1D25	TBC1 domain family member 25	1	0	0	1	4	3	1	0	0	102.51	104.793	105.227	116.16	106.169	123.19	115.455	116.431	112.082	104.07	116.864	103.842	101.369	102.235	119.89	139.112	0	0	0	0	0	0	0	0	0	0	0	0	0	0	0	0	266.652	316.752	270.388
sp|Q99683|M3K5_HUMAN		Q99683	HUMAN	MAP3K5	Mitogen-activated protein kinase kinase kinase 5	1	1	1	0	16	1	1	2	1	42.7412	59.9727	54.2803	40.732	51.6997	41.7438	51.7387	47.9964	49.0486	38.8867	42.5854	50.2838	56.5662	47.1163	40.7833	40.2436	39.667	33.352	42.5213	38.7451	34.5083	39.9895	42.0049	38.4764	37.6856	33.2824	36.9954	41.4291	43.9583	39.6651	38.836	40.0123	1761.49	1981.55	1512.08
sp|Q9NRR4|RNC_HUMAN		Q9NRR4	HUMAN	DROSHA	Ribonuclease 3	1	1	1	0	4	0	4	1	0	169.245	79.0931	115.522	119.213	144.529	141.792	82.7215	102.4	143.625	154.842	152.331	84.1136	131.097	126.695	173.377	149.799	19.4665	23.6346	16.1969	17.3449	19.608	17.8889	20.3552	17.8017	14.7594	15.9118	20.0816	20.5396	17.2588	24.1809	23.5666	19.7941	170.992	152.494	177.095
sp|P17948-2|VGFR1_HUMAN		P17948-2	HUMAN	FLT1	Isoform 2 of Vascular endothelial growth factor receptor 1	1	0	0	1	0	1	4	2	2	72.9061	55.6362	40.347	39.4526	32.9841	31.284	52.8904	49.9215	50.2672	49.3191	66.0335	60.6304	57.9011	46.4053	55.084	47.4835	0	0	0	0	0	0	0	0	0	0	0	0	0	0	0	0	0	0	0
sp|Q8N8U9|BMPER_HUMAN		Q8N8U9	HUMAN	BMPER	BMP-binding endothelial regulator protein	1	0	0	1	0	0	3	1	1	36.2181	45.0259	33.2882	39.4161	30.5059	26.6826	38.4425	37.8179	32.4492	44.3657	33.4583	42.7224	44.4963	36.1713	33.8489	23.9489	0	0	0	0	0	0	0	0	0	0	0	0	0	0	0	0	0	0	0
sp|P12757|SKIL_HUMAN		P12757	HUMAN	SKIL	Ski-like protein	0	1	0	1	0	2	1	1	1	0	0	0	0	0	0	0	0	0	0	0	0	0	0	0	0	73.6372	37.9894	36.5202	26.0194	19.7705	20.2428	49.4107	36.187	29.2917	55.7953	60.0795	82.7444	101.167	83.739	73.4908	86.0135	0	0	0
sp|Q96RR1|PEO1_HUMAN		Q96RR1	HUMAN	PEO1	Twinkle protein, mitochondrial	1	0	0	1	7	0	0	2	0	161.72	147.478	164.997	175.035	153.977	173.759	145.485	157.944	158.988	161.693	152.377	140.492	161.514	170.359	153.337	141.181	0	0	0	0	0	0	0	0	0	0	0	0	0	0	0	0	296.234	307.837	330.656
sp|P23142-4|FBLN1_HUMAN		P23142-4	HUMAN	FBLN1	Isoform C of Fibulin-1	0	1	0	1	0	0	1	1	1	0	0	0	0	0	0	0	0	0	0	0	0	0	0	0	0	32.157	12.603	11.1048	6.23576	7.03673	7.05702	19.5397	13.1046	9.71417	7.07071	7.29815	25.8682	25.7219	25.9076	24.2429	26.5866	0	0	0
sp|Q2M2Z5|KIZ_HUMAN		Q2M2Z5	HUMAN	KIZ	Centrosomal protein kizuna	1	0	0	1	1	3	2	0	1	25.1491	21.599	20.8735	23.6344	19.5356	21.3399	29.5328	36.0948	25.7314	19.3867	23.3933	20.524	27.3967	15.4517	11.2076	16.4465	0	0	0	0	0	0	0	0	0	0	0	0	0	0	0	0	81.9616	80.9937	90.8664
sp|O43524|FOXO3_HUMAN		O43524	HUMAN	FOXO3	Forkhead box protein O3	1	0	0	1	8	3	4	4	5	71.7593	72.9993	64.7117	49.4271	53.2407	40.8859	65.6616	64.8728	60.246	59.5602	51.381	76.5651	75.0502	52.0476	49.5756	55.051	0	0	0	0	0	0	0	0	0	0	0	0	0	0	0	0	308.845	299.754	302.297
sp|Q13976|KGP1_HUMAN		Q13976	HUMAN	PRKG1	cGMP-dependent protein kinase 1	0	1	0	1	0	1	0	1	1	0	0	0	0	0	0	0	0	0	0	0	0	0	0	0	0	17.3867	20.9886	14.176	12.206	12.2664	14.3255	14.9816	13.3936	10.6708	13.277	21.4705	15.0269	15.5726	13.8274	16.2341	20.8085	0	0	0
sp|Q6Q0C0|TRAF7_HUMAN		Q6Q0C0	HUMAN	TRAF7	E3 ubiquitin-protein ligase TRAF7	0	1	0	1	5	3	5	4	4	0	0	0	0	0	0	0	0	0	0	0	0	0	0	0	0	153.506	112.215	103.902	89.5176	79.7213	83.9036	124.61	111.584	97.9361	89.1897	84.6425	130.309	145.436	151.472	140.236	122.304	380.688	408.381	411.569
sp|Q9BVL4|SELO_HUMAN		Q9BVL4	HUMAN	SELO	Selenoprotein O	0	1	0	1	3	3	5	5	2	0	0	0	0	0	0	0	0	0	0	0	0	0	0	0	0	17.6614	18.7755	16.2206	16.4709	16.4603	16.3054	18.7161	16.9077	16.0947	18.5888	17.3889	21.2954	20.3739	17.5663	19.9447	16.0728	160.833	165.129	189.525
sp|Q7Z589-7|EMSY_HUMAN		Q7Z589-7	HUMAN	EMSY	Isoform 7 of BRCA2-interacting transcriptional repressor EMSY	2	0	0	1	4	10	6	7	14	193.18	198.551	199.637	194.339	175.613	169.787	196.081	195.472	185.196	182.319	176.953	221.231	187.475	198.258	189.52	184.044	0	0	0	0	0	0	0	0	0	0	0	0	0	0	0	0	676.534	682.005	649.497
sp|Q9UPT6|JIP3_HUMAN		Q9UPT6	HUMAN	MAPK8IP3	C-Jun-amino-terminal kinase-interacting protein 3	2	0	0	1	9	5	2	1	7	107.117	93.7726	84.3569	77.7636	92.2884	87.7195	79.9531	91.6506	81.8386	91.4791	81.8048	88.5381	93.0044	88.7974	91.5913	91.3653	0	0	0	0	0	0	0	0	0	0	0	0	0	0	0	0	737.462	706.682	778.636
sp|Q8IYS2-2|K2013_HUMAN		Q8IYS2-2	HUMAN	KIAA2013	Isoform 2 of Uncharacterized protein KIAA2013	1	0	0	1	11	1	6	2	3	59.8033	77.2536	78.6039	77.249	69.9007	70.8884	76.4142	80.1735	65.5697	72.0966	66.6654	74.6597	80.0641	87.7282	65.3062	83.5871	0	0	0	0	0	0	0	0	0	0	0	0	0	0	0	0	672.585	639.97	657.23
sp|Q96BT7-4|ALKB8_HUMAN		Q96BT7-4	HUMAN	ALKBH8	Isoform 4 of Alkylated DNA repair protein alkB homolog 8	0	1	0	1	4	10	3	4	4	0	0	0	0	0	0	0	0	0	0	0	0	0	0	0	0	111.446	92.172	90.9816	89.0705	89.4051	77.601	92.2012	80.7144	83.4947	76.024	77.4527	86.245	84.6205	94.082	90.1001	72.5201	608.611	576.01	552.485
sp|Q5SNT2|TM201_HUMAN		Q5SNT2	HUMAN	TMEM201	Transmembrane protein 201	1	0	0	1	0	2	4	6	3	52.0023	53.8211	45.8066	45.0784	41.8703	47.8916	56.6376	55.8523	51.4808	38.1064	44.0722	44.1141	50.8814	49.7882	53.7249	48.8646	0	0	0	0	0	0	0	0	0	0	0	0	0	0	0	0	0	0	0
sp|Q6UB99|ANR11_HUMAN		Q6UB99	HUMAN	ANKRD11	Ankyrin repeat domain-containing protein 11	2	2	1	0	3	16	8	4	17	96.5315	93.9796	92.4522	71.084	62.7677	55.9623	95.8949	98.937	73.4058	50.7237	53.7811	121.252	83.6664	70.9261	56.1801	41.4089	58.5252	58.1158	57.9116	42.9469	50.4524	37.0302	65.0808	53.8567	46.8283	37.4915	26.9654	68.1838	75.5643	57.9006	48.1509	38.0623	219.002	202.64	212.637
sp|Q03164-3|KMT2A_HUMAN		Q03164-3	HUMAN	KMT2A	Isoform 3 of Histone-lysine N-methyltransferase 2A	5	1	1	0	10	25	22	24	27	299.084	284.036	282.634	266.079	244.918	277.689	294.959	254.592	278.125	286.464	285.985	301.747	327.197	257.595	268.69	248.807	72.5153	65.9667	57.5808	57.4983	52.5683	55.009	66.208	52.669	55.1385	63.9658	45.9363	62.292	66.8	59.3629	63.555	56.2279	784.645	726.496	651.024
sp|Q9H9J4|UBP42_HUMAN		Q9H9J4	HUMAN	USP42	Ubiquitin carboxyl-terminal hydrolase 42	1	1	1	0	2	0	0	0	0	48.4647	43.7942	43.7465	41.448	36.1863	30.4947	44.9299	44.2346	38.1143	37.9476	31.7506	49.5823	36.2071	40.3029	41.358	44.9497	14.4291	16.3105	17.6611	17.0272	14.9907	14.3388	16.5192	12.2251	16.5399	13.9055	16.7039	18.2214	16.478	18.5659	23.049	28.3952	288.023	309.696	291.436
sp|Q9NSC2|SALL1_HUMAN		Q9NSC2	HUMAN	SALL1	Sal-like protein 1	1	1	1	0	0	1	3	1	1	17.1538	21.5078	15.9627	16.9996	9.21995	12.86	15.8037	13.0201	10.2663	13.244	12.8643	16.0624	19.2416	14.9881	11.9423	24.0374	21.2687	19.8203	12.9184	9.20207	17.317	12.2812	16.5656	15.6889	15.7962	11.52	11.5252	19.6021	25.1077	22.9384	22.5342	27.1818	0	0	0
sp|Q0ZGT2-2|NEXN_HUMAN		Q0ZGT2-2	HUMAN	NEXN	Isoform 2 of Nexilin	1	0	0	1	0	2	2	2	1	76.3114	72.5744	72.7104	71.099	86.6582	76.6098	68.7975	72.2563	75.2142	75.6981	73.337	91.6243	82.2588	80.6818	83.8527	92.3138	0	0	0	0	0	0	0	0	0	0	0	0	0	0	0	0	0	0	0
sp|P16157-14|ANK1_HUMAN		P16157-14	HUMAN	ANK1	Isoform Er13 of Ankyrin-1	3	0	0	1	0	26	7	6	11	385.774	400.065	409.892	392.702	362.84	423.859	415.374	394.744	382.949	395.48	370.747	402.654	405.027	421.584	431.255	429.768	0	0	0	0	0	0	0	0	0	0	0	0	0	0	0	0	0	0	0
sp|Q9UKL3|C8AP2_HUMAN		Q9UKL3	HUMAN	CASP8AP2	CASP8-associated protein 2	1	2	1	0	1	3	0	1	3	13.7911	15.5657	16.3825	15.9914	6.30416	8.11295	21.622	15.0528	21.445	17.71	16.1806	25.6391	15.3267	18.1562	14.4215	12.7348	92.6483	62.1339	88.5066	72.7437	75.7132	74.3489	91.6817	91.4602	71.8588	80.943	81.6364	103.098	105.238	106.331	108.788	88.7342	26.3834	20.8877	24.6533
sp|O00139-2|KIF2A_HUMAN		O00139-2	HUMAN	KIF2A	Isoform 2 of Kinesin-like protein KIF2A	1	0	0	1	0	1	1	1	1	35.3072	30.3802	24.375	28.1417	33.9703	33.9184	33.6499	29.9185	38.1324	36.7735	32.4136	35.9152	34.6495	42.0547	28.6189	38.7744	0	0	0	0	0	0	0	0	0	0	0	0	0	0	0	0	0	0	0
sp|Q01484|ANK2_HUMAN		Q01484	HUMAN	ANK2	Ankyrin-2	4	2	1	0	6	3	2	1	4	530.846	405.419	470.538	436.901	380.428	482.365	413.078	479.303	425.43	424.544	472.558	352.707	458.53	483.471	441.986	489.575	311.279	474.461	328.303	310.257	276.248	256.903	301.205	291.338	273.401	285.29	340.27	267.946	350.445	329.517	290.497	326.928	787.685	669.077	733.281
sp|Q7Z4L5|TT21B_HUMAN		Q7Z4L5	HUMAN	TTC21B	Tetratricopeptide repeat protein 21B	1	1	1	0	2	7	3	7	9	54.5374	59.0589	56.7697	59.2936	51.4072	50.7993	65.2798	62.5339	58.7706	68.4655	73.1681	69.8888	54.0776	54.4376	43.1705	52.2902	28.5094	30.3679	21.6739	31.5492	26.381	21.7662	29.0362	23.9938	30.2905	30.8177	32.3543	26.7931	33.913	27.682	27.8284	27.3908	45.8507	43.5181	32.3119
sp|Q9NRP7|STK36_HUMAN		Q9NRP7	HUMAN	STK36	Serine/threonine-protein kinase 36	1	1	1	0	0	1	0	0	0	110.828	107.968	92.3785	107.83	98.9145	97.3315	110.604	95.4383	103.875	109.461	93.0476	109.108	106.59	106.078	105.026	118.78	61.0521	60.5646	58.4682	58.5967	56.436	57.0896	65.8374	63.9166	52.4449	55.1385	62.1799	63.1435	64.4186	61.0212	69.8959	88.1163	0	0	0
sp|Q68CZ1|FTM_HUMAN		Q68CZ1	HUMAN	RPGRIP1L	Protein fantom	1	1	1	0	0	2	2	0	2	39.0221	40.1368	38.5645	37.3268	44.4974	40.9639	41.855	32.2475	37.0256	36.6011	44.3541	48.6911	38.6412	42.0425	45.0512	35.1916	165.083	151.532	111.329	81.7321	61.2277	56.6476	136.535	120.216	82.5376	88.4471	69.2326	166.047	161.106	159.312	137.341	69.8405	0	0	0
sp|Q04756|HGFA_HUMAN		Q04756	HUMAN	HGFAC	Hepatocyte growth factor activator	0	1	0	1	2	0	1	0	1	0	0	0	0	0	0	0	0	0	0	0	0	0	0	0	0	19.9077	27.5968	22.334	18.8978	15.1863	29.7237	48.3691	27.5755	20.9931	20.9113	24.7852	34.3224	28.7376	21.554	24.4682	14.4994	308.627	265.074	350.922
sp|Q9UNQ0|ABCG2_HUMAN		Q9UNQ0	HUMAN	ABCG2	ATP-binding cassette sub-family G member 2	1	0	0	1	2	0	0	0	0	11.7487	15.8966	18.5917	13.3447	11.2575	17.2907	15.0614	19.5614	14.197	15.1618	17.7036	13.4898	15.0837	16.3659	13.5351	15.702	0	0	0	0	0	0	0	0	0	0	0	0	0	0	0	0	54.1397	71.6847	76.3889
sp|Q96JX3|SRAC1_HUMAN		Q96JX3	HUMAN	SERAC1	Protein SERAC1	0	1	0	1	3	0	1	0	1	0	0	0	0	0	0	0	0	0	0	0	0	0	0	0	0	43.6079	27.0993	36.1369	44.5592	29.7919	38.4465	45.3128	43.4668	35.5416	41.0608	35.1257	36.9293	41.5542	41.4509	41.7497	39.4404	510.419	516.796	514.168
sp|O94876|TMCC1_HUMAN		O94876	HUMAN	TMCC1	Transmembrane and coiled-coil domains protein 1	1	0	0	1	1	0	1	1	3	189.153	164.972	184.494	185.099	194.367	185.082	168.321	195.63	191.78	156.328	198.403	172.919	169.551	132.012	172.887	184.926	0	0	0	0	0	0	0	0	0	0	0	0	0	0	0	0	15.8551	20.3797	16.8885
sp|Q68BL7|OLM2A_HUMAN		Q68BL7	HUMAN	OLFML2A	Olfactomedin-like protein 2A	0	1	0	1	0	1	1	0	0	0	0	0	0	0	0	0	0	0	0	0	0	0	0	0	0	24.1282	20.6537	27.3004	17.7197	30.2289	22.6398	22.9378	28.7119	22.3304	23.7373	30.5015	24.4855	24.9795	29.0391	26.8641	17.193	0	0	0
sp|Q9NS15|LTBP3_HUMAN		Q9NS15	HUMAN	LTBP3	Latent-transforming growth factor beta-binding protein 3	1	1	1	0	0	8	0	0	1	216.274	125.926	89.388	74.8471	50.4099	72.3994	121.604	96.8951	77.8972	80.8275	102.05	193.338	148.788	103.808	103.447	142.004	47.3453	23.4553	20.7442	16.4947	17.8614	19.8266	30.7096	19.2633	20.3284	15.5372	21.7215	44.2644	42.8469	45.588	43.5711	45.211	0	0	0
sp|Q9NYV6|RRN3_HUMAN		Q9NYV6	HUMAN	RRN3	RNA polymerase I-specific transcription initiation factor RRN3	1	0	0	1	5	1	5	4	2	105.013	109.017	86.9098	73.8337	55.4983	64.1879	124.603	90.9334	84.2845	126.012	124.762	129.117	98.7009	47.3496	58.7397	103.16	0	0	0	0	0	0	0	0	0	0	0	0	0	0	0	0	392.458	374.018	407.411
sp|Q6QHF9|PAOX_HUMAN		Q6QHF9	HUMAN	PAOX	Peroxisomal N(1)-acetyl-spermine/spermidine oxidase	1	0	0	1	1	0	0	1	0	80.76	80.7727	70.7671	64.2587	71.1786	67.5676	72.5587	73.6736	67.2205	81.0691	64.3755	80.4894	74.7728	80.5816	70.6765	73.7727	0	0	0	0	0	0	0	0	0	0	0	0	0	0	0	0	123.045	122.351	119.415
sp|O75122|CLAP2_HUMAN		O75122	HUMAN	CLASP2	CLIP-associating protein 2	1	1	1	0	0	0	0	0	1	27.3855	24.4561	29.4404	19.2887	23.6482	27.3587	25.0076	27.2257	26.1472	22.0176	20.095	20.3252	26.7289	21.3389	28.1253	23.1659	25.4945	21.6694	29.2609	28.4853	29.8872	28.5261	24.7181	25.9961	29.145	24.1373	27.1889	26.6172	25.8409	26.7991	34.9674	26.4498	0	0	0
sp|Q96F45|ZN503_HUMAN		Q96F45	HUMAN	ZNF503	Zinc finger protein 503	0	1	0	1	0	6	0	2	2	0	0	0	0	0	0	0	0	0	0	0	0	0	0	0	0	37.7984	18.2608	5.53703	4.19726	2.45282	5.39316	15.4577	4.63876	5.21241	6.73778	7.0738	36.0185	43.089	27.4331	42.7523	22.1856	0	0	0
sp|P30291|WEE1_HUMAN		P30291	HUMAN	WEE1	Wee1-like protein kinase	0	1	0	1	2	1	2	4	0	0	0	0	0	0	0	0	0	0	0	0	0	0	0	0	0	36.0674	39.6107	45.0731	30.0332	33.3699	34.4321	39.0496	33.5747	33.2364	36.126	42.8462	36.1194	40.6754	40.0587	39.9072	45.1357	137.521	117.883	130.928
sp|Q9NRR6|INP5E_HUMAN		Q9NRR6	HUMAN	INPP5E	72 kDa inositol polyphosphate 5-phosphatase	1	0	0	1	0	0	0	0	1	39.8438	34.2443	33.9055	29.3781	34.7611	24.0743	40.2019	31.1463	25.7573	29.9277	23.3889	41.8569	40.9836	36.39	20.6081	24.2508	0	0	0	0	0	0	0	0	0	0	0	0	0	0	0	0	0	0	0
sp|Q96AE4|FUBP1_HUMAN		Q96AE4	HUMAN	FUBP1	Far upstream element-binding protein 1	1	0	0	1	5	6	1	3	9	30.997	34.0096	33.3182	30.3021	30.5922	27.6269	28.7718	33.2955	37.9458	29.0588	37.9996	36.7236	31.8402	38.8219	32.1765	40.8925	0	0	0	0	0	0	0	0	0	0	0	0	0	0	0	0	216.647	198.109	179.804
sp|Q6IQ26|DEN5A_HUMAN		Q6IQ26	HUMAN	DENND5A	DENN domain-containing protein 5A	0	2	0	1	1	3	9	7	2	0	0	0	0	0	0	0	0	0	0	0	0	0	0	0	0	64.7209	62.7768	58.8726	60.2671	50.1486	51.6086	68.6633	55.5229	42.5789	49.6091	45.7417	66.2844	57.8431	60.6752	60.2915	45.1774	22.3681	37.8359	21.6448
sp|Q86VQ6|TRXR3_HUMAN		Q86VQ6	HUMAN	TXNRD3	Thioredoxin reductase 3	0	1	0	1	4	5	2	2	3	0	0	0	0	0	0	0	0	0	0	0	0	0	0	0	0	26.7572	28.0903	22.7269	25.67	29.2086	19.1041	27.6715	22.2641	27.9825	23.8613	28.5331	25.1276	29.8381	24.7309	27.2588	21.6693	523.446	570.169	611.752
sp|Q5JVL4|EFHC1_HUMAN		Q5JVL4	HUMAN	EFHC1	EF-hand domain-containing protein 1	0	1	0	1	0	0	0	2	0	0	0	0	0	0	0	0	0	0	0	0	0	0	0	0	0	38.3584	26.4304	20.0514	16.1548	10.733	12.3444	30.0821	22.0576	16.9297	16.4962	15.6164	36.5268	38.8579	35.3831	23.0742	9.39341	0	0	0
sp|P13196|HEM1_HUMAN		P13196	HUMAN	ALAS1	5-aminolevulinate synthase, nonspecific, mitochondrial	1	0	0	1	14	1	4	3	1	32.9619	24.9587	18.7996	15.5861	10.7167	10.4579	18.5102	19.837	23.7477	29.3339	35.6514	21.0855	24.6081	22.7899	26.0461	36.6167	0	0	0	0	0	0	0	0	0	0	0	0	0	0	0	0	2610.79	2201.67	3043.07
sp|P52747|ZN143_HUMAN		P52747	HUMAN	ZNF143	Zinc finger protein 143	1	0	0	1	4	6	9	6	7	15.6429	20.551	27.8815	23.0152	24.6672	21.6837	24.3356	23.4967	16.1347	17.4946	23.3988	22.0561	25.0058	22.3348	19.3408	17.9402	0	0	0	0	0	0	0	0	0	0	0	0	0	0	0	0	371.778	373.125	339.793
sp|P49761|CLK3_HUMAN		P49761	HUMAN	CLK3	Dual specificity protein kinase CLK3	0	1	0	1	9	4	3	1	2	0	0	0	0	0	0	0	0	0	0	0	0	0	0	0	0	151.326	165.003	176.481	160.15	175.968	165.374	166.406	154.823	165.029	163.234	173.297	187.089	159.236	173.879	165.608	153.56	446.696	443.5	449.033
sp|Q9NSK0-3|KLC4_HUMAN		Q9NSK0-3	HUMAN	KLC4	Isoform 3 of Kinesin light chain 4	0	1	0	1	13	10	13	8	12	0	0	0	0	0	0	0	0	0	0	0	0	0	0	0	0	19.2353	16.7685	13.9124	15.1302	15.7282	20.6393	12.2967	16.5522	18.3587	16.2289	19.7518	10.8509	14.1984	16.0328	19.5414	18.9481	665.016	764.338	684.722
sp|Q15025|TNIP1_HUMAN		Q15025	HUMAN	TNIP1	TNFAIP3-interacting protein 1	1	0	0	1	3	2	6	4	8	19.0946	14.7238	22.8019	23.2817	19.6824	18.7056	18.5423	17.547	20.2998	25.9064	16.9962	16.8524	16.047	21.9636	18.15	18.0844	0	0	0	0	0	0	0	0	0	0	0	0	0	0	0	0	518.585	603.348	534.612
sp|Q8TDN4|CABL1_HUMAN		Q8TDN4	HUMAN	CABLES1	CDK5 and ABL1 enzyme substrate 1	1	0	0	1	1	3	0	1	1	104.901	74.984	86.8047	91.0568	94.4922	95.0336	87.3114	76.8699	81.1992	90.5166	101.668	80.904	96.9998	93.1858	94.8807	103.253	0	0	0	0	0	0	0	0	0	0	0	0	0	0	0	0	94.0191	103.682	89.2188
sp|Q9UPZ9|ICK_HUMAN		Q9UPZ9	HUMAN	ICK	Serine/threonine-protein kinase ICK	1	0	0	1	0	1	0	0	2	170.845	199.05	167.342	162.241	162.416	175.023	170.664	183.526	168.666	160.802	143.734	172.158	184.818	181.211	161.517	174.734	0	0	0	0	0	0	0	0	0	0	0	0	0	0	0	0	0	0	0
sp|Q9H4E7|DEFI6_HUMAN		Q9H4E7	HUMAN	DEF6	Differentially expressed in FDCP 6 homolog	0	1	0	1	18	0	3	2	2	0	0	0	0	0	0	0	0	0	0	0	0	0	0	0	0	82.3768	111.083	92.2599	75.1328	89.8799	100.94	88.5093	90.0347	96.7082	84.3769	113.007	81.4728	88.0052	86.7562	88.9093	91.7294	2795.43	2631.62	2358.01
sp|O60279|SUSD5_HUMAN		O60279	HUMAN	SUSD5	Sushi domain-containing protein 5	1	0	0	1	0	2	2	2	2	447.926	426.723	439.636	406.215	313.619	317.522	411.47	454.122	389.44	339.024	350.159	354.232	362.521	374.072	318.119	309.938	0	0	0	0	0	0	0	0	0	0	0	0	0	0	0	0	0	0	0
sp|Q14651|PLSI_HUMAN		Q14651	HUMAN	PLS1	Plastin-1	0	1	0	1	12	3	2	1	1	0	0	0	0	0	0	0	0	0	0	0	0	0	0	0	0	207.42	190.024	187.11	202.89	166.929	173.124	187.167	198.746	183.43	187.617	178.828	202.882	198.097	199.793	191.819	190.392	1628.88	1789.66	1669.1
sp|P38398-7|BRCA1_HUMAN		P38398-7	HUMAN	BRCA1	Isoform 7 of Breast cancer type 1 susceptibility protein	3	0	0	1	1	4	4	6	1	902.287	873.318	860.449	814.191	829.555	717.988	891.03	820.987	795.175	784.738	650.918	895.642	874.695	764.332	938.758	653.526	0	0	0	0	0	0	0	0	0	0	0	0	0	0	0	0	14.7691	12.928	18.6264
sp|O43520|AT8B1_HUMAN		O43520	HUMAN	ATP8B1	Phospholipid-transporting ATPase IC	0	2	0	1	6	3	7	3	4	0	0	0	0	0	0	0	0	0	0	0	0	0	0	0	0	122.85	200.191	150.119	126.831	109.723	96.9536	194.703	174.141	127.683	123.743	109.431	185.879	198.233	167.947	133.285	88.7808	375.831	405.27	363.21
sp|Q8TDY8|IGDC4_HUMAN		Q8TDY8	HUMAN	IGDCC4	Immunoglobulin superfamily DCC subclass member 4	1	1	1	0	0	6	1	0	1	100.545	90.9421	106.75	106.957	97.1247	108.129	105.076	104.79	90.2307	102.028	107.49	78.0693	94.3027	109.725	101.324	114.601	164.688	225.7	186.226	167.117	138.511	148.137	168.162	174.188	168.133	148.622	163.853	174.097	173.983	192.024	161.418	177.716	0	0	0
sp|Q9BX63|FANCJ_HUMAN		Q9BX63	HUMAN	BRIP1	Fanconi anemia group J protein	1	1	1	0	0	8	4	4	2	25.9117	34.1679	39.9487	36.9145	26.9379	21.443	33.5189	33.6738	40.7626	30.3154	29.6992	39.0723	38.1668	32.1145	29.8548	23.2199	37.733	44.3703	38.4033	35.3747	33.3017	31.6695	44.7681	40.1733	37.6956	34.3855	25.0537	48.9404	45.3403	44.5325	68.5188	93.8803	0	0	0
sp|Q7Z2W4-3|ZCCHV_HUMAN		Q7Z2W4-3	HUMAN	ZC3HAV1	Isoform 3 of Zinc finger CCCH-type antiviral protein 1	1	0	0	1	3	0	2	0	0	15.1018	17.2282	10.1731	3.95215	3.26944	2.87564	16.4622	15.2732	32.8497	59.4245	74.9876	21.7822	19.4691	20.1588	21.6969	45.6052	0	0	0	0	0	0	0	0	0	0	0	0	0	0	0	0	141.419	144.341	150.185
sp|P52739|ZN131_HUMAN		P52739	HUMAN	ZNF131	Zinc finger protein 131	1	0	0	1	1	2	2	4	3	28.6596	26.6985	27.929	28.0356	28.7508	26.2246	27.2595	26.8352	24.9623	28.2334	31.5027	23.6287	23.5992	26.8292	29.2409	24.9051	0	0	0	0	0	0	0	0	0	0	0	0	0	0	0	0	250.754	240.071	192.386
sp|P35568|IRS1_HUMAN		P35568	HUMAN	IRS1	Insulin receptor substrate 1	1	1	1	0	0	8	21	22	14	35.0402	36.5989	27.5217	29.9766	32.3959	31.2406	35.2862	27.075	29.8174	28.0523	30.7551	34.4937	30.9967	31.1328	32.5887	29.4592	53.3481	67.9055	62.9933	65.6167	56.0533	56.6764	69.8575	67.2537	57.2319	49.638	35.5124	64.4007	63.2148	57.7352	54.0393	38.4607	0	0	0
sp|O43292|GPAA1_HUMAN		O43292	HUMAN	GPAA1	Glycosylphosphatidylinositol anchor attachment 1 protein	0	1	0	1	1	0	3	1	1	0	0	0	0	0	0	0	0	0	0	0	0	0	0	0	0	172.318	196.16	161.158	201.169	181.742	532.573	177.557	154.528	244.254	181.774	652.815	178.213	219.643	200.166	182.885	288.401	51.647	44.3682	45.2266
sp|P55199|ELL_HUMAN		P55199	HUMAN	ELL	RNA polymerase II elongation factor ELL	1	0	0	1	11	6	8	6	7	111.307	115.022	116.236	111.747	124.005	115.407	124.803	114.935	109.625	128.916	160.856	129.192	128.587	127.404	138.724	125.176	0	0	0	0	0	0	0	0	0	0	0	0	0	0	0	0	1067.81	1083.35	1066.21
sp|P35789|ZNF93_HUMAN		P35789	HUMAN	ZNF93	Zinc finger protein 93	1	0	0	1	1	1	1	1	0	26.5016	26.033	25.2298	22.1023	23.1551	22.298	26.4663	22.1829	22.89	19.6301	11.3984	30.9624	24.2641	28.2638	23.9497	20.6398	0	0	0	0	0	0	0	0	0	0	0	0	0	0	0	0	387.992	274.521	304.329
sp|Q9Y2U5|M3K2_HUMAN		Q9Y2U5	HUMAN	MAP3K2	Mitogen-activated protein kinase kinase kinase 2	1	0	0	1	4	2	8	1	4	47.5625	43.2715	44.223	45.3297	39.2085	39.559	44.7659	42.0741	46.7397	41.6796	39.3446	41.4843	42.2478	44.1106	33.4772	28.6868	0	0	0	0	0	0	0	0	0	0	0	0	0	0	0	0	251.253	199.014	229.034
sp|P78314-4|3BP2_HUMAN		P78314-4	HUMAN	SH3BP2	Isoform 4 of SH3 domain-binding protein 2	1	0	0	1	4	4	0	1	2	228.33	212.663	207.477	212.372	187.952	227.14	218.118	210.247	216.395	213.7	200.681	194.671	225.956	231.062	227.586	234.468	0	0	0	0	0	0	0	0	0	0	0	0	0	0	0	0	526.202	518.949	547.381
sp|Q07866-10|KLC1_HUMAN		Q07866-10	HUMAN	KLC1	Isoform D of Kinesin light chain 1	0	1	0	1	2	1	1	1	3	0	0	0	0	0	0	0	0	0	0	0	0	0	0	0	0	32.9778	32.7113	25.6192	28.8228	34.0718	33.4137	27.9703	25.2777	20.6189	24.3654	28.1848	31.0537	30.1669	25.2397	29.7648	28.0721	62.9101	69.631	81.7758
sp|P46019|KPB2_HUMAN		P46019	HUMAN	PHKA2	Phosphorylase b kinase regulatory subunit alpha, liver isoform	1	1	1	0	5	6	3	3	4	17.5723	25.783	18.2838	28.9637	24.8721	28.141	24.3746	18.7034	23.1923	22.1359	25.2477	21.0368	15.2667	19.0161	24.2798	20.8817	37.9404	42.2537	41.0968	40.5035	40.3433	44.8753	41.8248	40.2817	43.7145	37.2537	37.1931	46.0759	42.1561	40.777	39.945	35.0104	259.393	280.43	255.118
sp|Q9P2J3|KLHL9_HUMAN		Q9P2J3	HUMAN	KLHL9	Kelch-like protein 9	0	1	0	1	0	2	0	1	0	0	0	0	0	0	0	0	0	0	0	0	0	0	0	0	0	64.9472	57.3969	59.6923	42.6589	34.5801	24.3595	56.5413	50.6658	45.8099	32.7888	32.6808	68.1699	65.5826	65.9104	51.1444	38.6145	0	0	0
sp|Q8NCM8-2|DYHC2_HUMAN		Q8NCM8-2	HUMAN	DYNC2H1	Isoform 2 of Cytoplasmic dynein 2 heavy chain 1	2	5	1	0	8	19	3	4	5	117.217	101.228	107.559	85.5168	92.3893	96.3623	102.156	97.2235	101.315	98.7477	100.716	106.128	116.413	126.689	100.146	85.7401	365.015	353.841	369.612	333.546	315.703	332.508	469.592	387.442	350.396	433.85	325.501	370.544	384.155	349.849	328.465	442.437	556.953	467.454	471.492
sp|P49116-2|NR2C2_HUMAN		P49116-2	HUMAN	NR2C2	Isoform 2 of Nuclear receptor subfamily 2 group C member 2	0	1	0	1	9	3	11	7	8	0	0	0	0	0	0	0	0	0	0	0	0	0	0	0	0	118.503	96.5632	119.718	121.65	96.2058	60.0232	116.999	106.923	111.865	108.682	79.6801	133.477	108.527	110.344	108.841	128.379	636.882	682.764	594.276
sp|O00763|ACACB_HUMAN		O00763	HUMAN	ACACB	Acetyl-CoA carboxylase 2	2	2	1	0	12	5	5	3	3	278.88	262.545	235.057	234.021	209.734	275.543	246.971	267.247	230.701	202.763	254.749	268.562	246.805	292.918	182.89	291.657	32.7564	32.8542	36.0573	42.8623	27.041	23.5475	32.8169	35.9511	40.8326	28.1338	36.9699	42.7066	33.8425	38.18	33.8945	34.1469	1555.57	1872.12	1312.9
sp|O43439-4|MTG8R_HUMAN		O43439-4	HUMAN	CBFA2T2	Isoform 4 of Protein CBFA2T2	0	1	0	1	0	0	1	2	0	0	0	0	0	0	0	0	0	0	0	0	0	0	0	0	0	32.7802	30.6016	23.2327	20.9902	14.8964	12.5033	27.2225	21.829	24.7717	23.4321	17.1716	38.0583	31.0032	41.4265	35.8788	45.6142	0	0	0
sp|Q9P2C4|TM181_HUMAN		Q9P2C4	HUMAN	TMEM181	Transmembrane protein 181	0	1	0	1	2	2	4	3	2	0	0	0	0	0	0	0	0	0	0	0	0	0	0	0	0	131.2	160.319	134.24	120.835	123.19	109.221	140.143	141.398	121.662	121.066	139.975	152.951	152.741	139.308	143.396	127.308	137.196	142.12	146.022
sp|Q8IXW5|RPAP2_HUMAN		Q8IXW5	HUMAN	RPAP2	Putative RNA polymerase II subunit B1 CTD phosphatase RPAP2	0	1	0	1	6	0	4	1	1	0	0	0	0	0	0	0	0	0	0	0	0	0	0	0	0	144.07	149.436	139.767	140.742	126.34	129.623	167.163	132.931	147.88	129.647	143.476	138.647	151.876	148.399	149.298	109.823	1465.98	1410.45	1447.89
sp|P31629|ZEP2_HUMAN		P31629	HUMAN	HIVEP2	Transcription factor HIVEP2	3	1	1	0	1	4	9	3	2	298.441	272.41	233.37	225.104	210.592	194.99	268.387	259.487	240.985	237.957	251.353	313.063	313.723	288.47	281.056	286.149	19.0388	15.3359	15.2104	15.4645	25.5341	14.6045	14.4964	18.4918	20.7587	18.1209	14.3136	15.8676	15.2842	19.1799	18.3264	18.6706	105.874	124.632	119.144
sp|O15015-2|ZN646_HUMAN		O15015-2	HUMAN	ZNF646	Isoform 2 of Zinc finger protein 646	1	2	1	0	3	1	0	0	0	124.607	124.879	76.735	60.344	49.3529	55.2157	127.571	88.5655	75.1239	72.3339	92.7759	151.087	135.023	112.207	109.742	106.305	68.8128	62.7568	45.3358	38.593	41.2147	45.4565	69.6534	50.9493	47.0933	47.6668	66.5265	83.8503	77.6362	83.511	70.2713	62.5082	764.037	760.384	708.911
sp|Q8N1G1|REXO1_HUMAN		Q8N1G1	HUMAN	REXO1	RNA exonuclease 1 homolog	2	0	0	1	3	2	2	2	3	182.684	201.369	182.727	146.716	152.619	103.416	212.84	156.386	132.748	129.69	104.802	197.471	199.305	181.365	138.972	136.808	0	0	0	0	0	0	0	0	0	0	0	0	0	0	0	0	254.034	225.314	250.576
sp|Q16206|ENOX2_HUMAN		Q16206	HUMAN	ENOX2	Ecto-NOX disulfide-thiol exchanger 2	0	1	0	1	0	0	0	0	0	0	0	0	0	0	0	0	0	0	0	0	0	0	0	0	0	61.3897	46.656	41.5525	41.1649	38.3566	32.9105	48.4268	42.9582	35.982	24.8839	25.5405	53.9649	59.6223	56.4377	47.6073	47.8131	0	0	0
sp|P78504|JAG1_HUMAN		P78504	HUMAN	JAG1	Protein jagged-1	1	1	1	0	2	18	6	8	13	29.2187	30.9208	25.2455	24.101	15.3923	18.6982	31.9308	28.7504	28.3736	26.4491	28.3086	28.2449	25.4506	24.3215	18.3499	16.5041	61.41	87.7488	75.7533	58.6868	56.2117	36.8663	78.5491	71.6116	64.649	66.0565	63.9417	72.6658	78.4387	75.6646	65.92	67.1437	135.311	174.906	118.598
sp|Q6AZY7|SCAR3_HUMAN		Q6AZY7	HUMAN	SCARA3	Scavenger receptor class A member 3	1	0	0	1	0	2	0	1	1	57.5178	61.491	54.5737	46.757	37.5682	39.0881	56.6207	53.0891	46.4567	46.8728	30.8678	51.7458	57.7437	45.7817	35.867	30.5507	0	0	0	0	0	0	0	0	0	0	0	0	0	0	0	0	0	0	0
sp|Q16798|MAON_HUMAN		Q16798	HUMAN	ME3	NADP-dependent malic enzyme, mitochondrial	0	1	0	1	16	1	3	3	2	0	0	0	0	0	0	0	0	0	0	0	0	0	0	0	0	157.804	155.881	140.353	147.626	141.809	182.976	145.259	138.752	135.189	147.533	185.661	149.504	169.959	156.339	150.979	152.898	2045.51	1455.29	1988.95
sp|Q09472|EP300_HUMAN		Q09472	HUMAN	EP300	Histone acetyltransferase p300	2	2	1	0	13	10	13	10	9	198.617	177.063	189.105	162.228	151.634	138.153	189.725	171.941	171.798	160.207	133.451	203.891	179.184	158.658	151.101	164.07	319.29	293.057	273.403	314.937	282.676	255.632	306.708	294.738	283.597	260.739	244.149	321.625	316.097	312.115	297.987	295.206	1177.78	1136.11	1046.95
sp|Q9H0H0|INT2_HUMAN		Q9H0H0	HUMAN	INTS2	Integrator complex subunit 2	1	1	1	0	10	6	8	8	5	51.3129	48.323	48.5295	63.3722	72.5583	79.0678	54.6294	51.4732	42.1228	57.2574	52.5921	45.8909	45.1039	45.7666	47.6282	43.8939	118.069	122.913	105.838	117.483	115.5	132.27	100.235	106.867	106.946	113.551	120.06	113.959	132.928	120.222	125.773	111.049	740.664	704.296	653.084
sp|Q504Q3|PAN2_HUMAN		Q504Q3	HUMAN	PAN2	PAB-dependent poly(A)-specific ribonuclease subunit PAN2	2	0	0	1	10	2	1	2	2	84.5814	91.4534	85.89	91.6046	77.7127	84.7255	90.8204	69.2402	87.5102	90.8526	79.1017	87.1715	83.5819	83.6269	88.7722	78.5021	0	0	0	0	0	0	0	0	0	0	0	0	0	0	0	0	1403.71	1436.17	1339.9
sp|Q8NFY9|KBTB8_HUMAN		Q8NFY9	HUMAN	KBTBD8	Kelch repeat and BTB domain-containing protein 8	0	1	0	1	10	0	0	0	0	0	0	0	0	0	0	0	0	0	0	0	0	0	0	0	0	22.7943	27.5831	30.5975	35.3291	32.7519	31.3742	36.0771	35.678	36.0424	42.9956	60.087	38.0783	35.3928	32.2908	32.6329	37.6604	950.66	994.921	1105.89
sp|Q8TBZ3-7|WDR20_HUMAN		Q8TBZ3-7	HUMAN	WDR20	Isoform 7 of WD repeat-containing protein 20	0	1	0	1	2	2	3	3	4	0	0	0	0	0	0	0	0	0	0	0	0	0	0	0	0	33.1906	25.4887	29.866	25.1386	31.8188	30.3756	28.3452	34.1939	24.4493	33.2233	31.357	29.78	28.8558	32.3326	30.7705	33.479	283.325	307.578	286.018
sp|Q5FYB0|ARSJ_HUMAN		Q5FYB0	HUMAN	ARSJ	Arylsulfatase J	1	0	0	1	0	2	0	1	1	155.808	131.922	106.818	113.298	86.6736	85.6787	143.22	132.986	118.343	117.054	105.5	140.297	157.077	148.189	132.525	146.123	0	0	0	0	0	0	0	0	0	0	0	0	0	0	0	0	0	0	0
sp|Q8NAP3|ZBT38_HUMAN		Q8NAP3	HUMAN	ZBTB38	Zinc finger and BTB domain-containing protein 38	2	0	0	1	0	1	11	11	10	398.105	368.043	327.385	292.436	258.357	247.246	375.156	312.564	271.122	227.09	179.361	410.455	368.977	322.296	331.945	339.558	0	0	0	0	0	0	0	0	0	0	0	0	0	0	0	0	0	0	0
sp|Q9NYA4|MTMR4_HUMAN		Q9NYA4	HUMAN	MTMR4	Myotubularin-related protein 4	0	2	0	1	1	0	0	0	1	0	0	0	0	0	0	0	0	0	0	0	0	0	0	0	0	162.842	209.222	161.754	130.705	103.652	64.178	208.694	171.025	126.643	103.381	75.1126	231.375	194.463	183.071	148.636	101.278	29.0174	32.8244	37.306
sp|P61129|ZC3H6_HUMAN		P61129	HUMAN	ZC3H6	Zinc finger CCCH domain-containing protein 6	1	1	1	0	0	1	3	0	2	306.534	157.564	177.431	228.041	290.483	285.083	183.526	205.889	298.968	290.111	335.643	189.125	252.963	303.766	336.145	324.263	152.321	136.947	153.461	154.756	171.218	167.531	142.963	136.361	150.653	172.178	148.971	141.336	140.505	163.201	174.161	154.01	0	0	0
sp|Q14865|ARI5B_HUMAN		Q14865	HUMAN	ARID5B	AT-rich interactive domain-containing protein 5B	1	1	1	0	0	9	9	6	11	211.538	211.905	176.873	208.987	183.502	234.613	213.055	198.276	206.132	198.643	187.486	207.479	205.624	206.858	213.244	219.159	49.8237	15.6436	14.654	14.2793	12.076	5.70506	24.3388	14.4648	8.5368	7.61256	7.27718	44.1707	42.0945	35.6372	32.7269	28.7822	0	0	0
sp|P29597|TYK2_HUMAN		P29597	HUMAN	TYK2	Non-receptor tyrosine-protein kinase TYK2	1	1	1	0	31	6	4	5	3	37.869	51.7198	31.996	33.6279	26.2113	28.3679	42.0064	47.1103	29.3824	24.0342	27.4169	42.8418	37.4988	39.2923	29.4151	25.796	46.2759	38.2516	29.9261	33.1318	26.3089	19.8652	38.3677	34.1295	30.9516	30.5136	20.9718	36.9908	40.8621	38.8266	36.3206	29.6258	3267.73	3734.63	3200.04
sp|A0AV96|RBM47_HUMAN		A0AV96	HUMAN	RBM47	RNA-binding protein 47	1	0	0	1	19	0	1	0	0	24.0456	18.5546	17.1008	17.0047	17.62	20.333	20.3253	22.9946	17.7364	21.6265	26.0992	17.2246	24.2795	18.2572	10.3613	21.6601	0	0	0	0	0	0	0	0	0	0	0	0	0	0	0	0	2701.71	2756.48	2504.92
sp|Q7L4E1|MIGA2_HUMAN		Q7L4E1	HUMAN	MIGA2	Mitoguardin 2	0	1	0	1	1	4	1	0	0	0	0	0	0	0	0	0	0	0	0	0	0	0	0	0	0	21.5267	22.9425	19.0294	17.3111	16.5187	14.9935	18.5002	22.9031	15.906	18.8701	16.7809	17.9041	21.778	18.0251	19.0174	20.7308	100.992	122.341	83.8036
sp|Q96GW9|SYMM_HUMAN		Q96GW9	HUMAN	MARS2	Methionine--tRNA ligase, mitochondrial	0	1	0	1	8	2	1	0	0	0	0	0	0	0	0	0	0	0	0	0	0	0	0	0	0	32.3554	35.8559	40.6023	36.5157	30.9471	22.8578	41.8039	33.499	36.4421	37.1166	38.8178	34.3145	38.9776	38.9752	33.2112	39.7648	477.238	522.475	480.104
sp|Q5VU43-4|MYOME_HUMAN		Q5VU43-4	HUMAN	PDE4DIP	Isoform 4 of Myomegalin	3	1	1	0	7	17	16	13	12	227.16	240.979	226.638	178.023	173.979	177.777	249.251	197.871	184.48	212.482	175.504	252.531	217.988	189.32	177.659	235.843	17.5477	16.2096	17.8034	16.3498	15.9517	12.7967	16.4343	14.7703	10.8156	11.1011	14.3684	20.0853	20.2411	13.9272	18.0233	19.928	1011.98	1060.68	1052.85
sp|P34947|GRK5_HUMAN		P34947	HUMAN	GRK5	G protein-coupled receptor kinase 5	0	1	0	1	0	4	2	1	4	0	0	0	0	0	0	0	0	0	0	0	0	0	0	0	0	37.247	30.1028	33.5004	29.3171	25.4741	29.3967	34.837	34.9141	29.1849	29.7111	33.5865	33.4833	30.244	37.4968	35.5802	37.0419	0	0	0
sp|P43250-2|GRK6_HUMAN		P43250-2	HUMAN	GRK6	Isoform GRK6B of G protein-coupled receptor kinase 6	1	0	0	1	10	4	7	4	2	41.272	32.2999	41.7157	28.1928	46.2333	55.1136	28.6684	28.2301	35.0997	38.3198	39.3715	35.3482	36.6899	36.1564	32.5649	37.23	0	0	0	0	0	0	0	0	0	0	0	0	0	0	0	0	1180.18	1155.82	1152.41
sp|Q9HC62|SENP2_HUMAN		Q9HC62	HUMAN	SENP2	Sentrin-specific protease 2	1	0	0	1	3	1	1	1	3	25.2805	21.7118	17.7256	13.5154	10.0425	10.3995	23.9271	18.235	17.6461	18.1305	12.8492	26.9848	24.251	20.9802	19.0048	15.2462	0	0	0	0	0	0	0	0	0	0	0	0	0	0	0	0	236.822	223.499	226.175
sp|Q99666|RGPD5_HUMAN		Q99666	HUMAN	RGPD5	RANBP2-like and GRIP domain-containing protein 5/6	0	3	0	1	0	4	11	4	8	0	0	0	0	0	0	0	0	0	0	0	0	0	0	0	0	372.815	355.463	335.73	315.332	302.455	293.369	376.373	336.294	360.801	374.768	355.196	398.224	368.961	382.369	369.574	360.761	0	0	0
sp|Q53T94|TAF1B_HUMAN		Q53T94	HUMAN	TAF1B	TATA box-binding protein-associated factor RNA polymerase I subunit B	1	0	0	1	3	0	1	0	1	42.9944	43.7379	37.7916	36.4679	36.9482	41.6074	38.7105	39.7528	34.3966	41.8441	35.3324	34.6179	39.0148	42.3023	43.402	38.4978	0	0	0	0	0	0	0	0	0	0	0	0	0	0	0	0	340.167	332.587	298.87
sp|Q96BF6|NACC2_HUMAN		Q96BF6	HUMAN	NACC2	Nucleus accumbens-associated protein 2	1	0	0	1	0	1	2	4	3	66.2123	83.419	63.3952	55.8583	64.3812	49.9436	72.5685	70.1224	54.2385	50.7224	33.3183	92.8785	79.3684	64.7408	56.337	31.4698	0	0	0	0	0	0	0	0	0	0	0	0	0	0	0	0	0	0	0
sp|Q8IXQ5|KLHL7_HUMAN		Q8IXQ5	HUMAN	KLHL7	Kelch-like protein 7	1	0	0	1	2	4	4	3	4	20.0187	17.9088	15.1614	15.9574	17.7078	13.8268	20.3899	14.0287	13.1185	7.0303	13.0365	24.9698	13.7172	18.5353	14.6203	15.9004	0	0	0	0	0	0	0	0	0	0	0	0	0	0	0	0	186.109	177.974	176.599
sp|Q8NG31|CASC5_HUMAN		Q8NG31	HUMAN	CASC5	Protein CASC5	2	2	1	0	0	12	5	5	4	266.327	272.919	266.321	227.255	222.794	184.536	286.983	275.238	254.332	256.924	209.457	284.844	227.009	178.88	155.957	111.76	147.612	148.415	141.558	176.396	163.035	116.932	173.877	162.621	162.791	142	98.5152	151.749	166.352	120.199	120.716	122.57	0	0	0
sp|P08842|STS_HUMAN		P08842	HUMAN	STS	Steryl-sulfatase	1	0	0	1	0	3	0	0	1	18.7351	12.7501	20.6875	16.4663	18.9246	17.4241	19.0077	24.1897	18.4606	20.6733	18.4652	15.8376	19.701	15.0906	14.9819	19.1195	0	0	0	0	0	0	0	0	0	0	0	0	0	0	0	0	0	0	0
sp|Q9UGN5|PARP2_HUMAN		Q9UGN5	HUMAN	PARP2	Poly [ADP-ribose] polymerase 2	1	0	0	1	0	3	5	5	7	34.664	32.1402	24.2344	17.9774	15.2281	16.7498	31.3963	24.0401	24.4894	33.9752	22.1568	33.4132	28.8753	25.1539	21.8962	18.32	0	0	0	0	0	0	0	0	0	0	0	0	0	0	0	0	0	0	0
sp|Q5T5U3-3|RHG21_HUMAN		Q5T5U3-3	HUMAN	ARHGAP21	Isoform 3 of Rho GTPase-activating protein 21	2	0	0	1	0	2	0	0	0	86.7675	76.4941	74.3288	79.7302	75.3934	82.9836	87.6107	79.2955	73.9887	81.3711	71.7216	75.3229	90.9661	86.5464	79.3533	69.6895	0	0	0	0	0	0	0	0	0	0	0	0	0	0	0	0	0	0	0
sp|Q9Y4F3|MARF1_HUMAN		Q9Y4F3	HUMAN	KIAA0430	Meiosis arrest female protein 1	3	0	0	1	17	7	7	5	2	273.354	188.549	187.217	163.122	151.885	133.65	203.876	173.542	151.807	152.892	121.627	292.398	249.252	264.595	199.821	198.513	0	0	0	0	0	0	0	0	0	0	0	0	0	0	0	0	2218.87	2196.46	2213.17
sp|Q8IZL2|MAML2_HUMAN		Q8IZL2	HUMAN	MAML2	Mastermind-like protein 2	0	2	0	1	8	6	5	2	3	0	0	0	0	0	0	0	0	0	0	0	0	0	0	0	0	90.7796	86.85	84.5356	66.8764	60.18	40.7542	90.593	67.3034	64.401	53.6136	43.833	90.4528	101.226	86.3831	100.931	82.2655	876.27	1045.57	867.803
sp|Q8N4A0|GALT4_HUMAN		Q8N4A0	HUMAN	GALNT4	Polypeptide N-acetylgalactosaminyltransferase 4	0	1	0	1	19	4	4	3	3	0	0	0	0	0	0	0	0	0	0	0	0	0	0	0	0	33.7228	47.5716	33.546	33.8231	32.8361	22.4936	34.1101	32.9649	38.2997	37.7843	34.9777	35.5843	37.4339	40.8326	32.741	39.821	2802.56	2844.87	3220.12
sp|Q8N1W1-6|ARG28_HUMAN		Q8N1W1-6	HUMAN	ARHGEF28	Isoform 6 of Rho guanine nucleotide exchange factor 28	0	3	0	1	0	14	7	5	5	0	0	0	0	0	0	0	0	0	0	0	0	0	0	0	0	123.725	136.763	141.945	145.154	123.263	116.242	142.962	131.681	121.877	121.338	112.081	129.039	131.364	130.662	123.86	128.174	0	0	0
sp|Q8TF68|ZN384_HUMAN		Q8TF68	HUMAN	ZNF384	Zinc finger protein 384	1	0	0	1	4	4	5	6	5	159.374	142.671	154.773	166.38	196.155	213.041	168.878	175.259	164.123	181.978	195.904	171.506	150.672	144.791	166.552	179.609	0	0	0	0	0	0	0	0	0	0	0	0	0	0	0	0	476.357	447.007	403.106
sp|Q6PI26|SHQ1_HUMAN		Q6PI26	HUMAN	SHQ1	Protein SHQ1 homolog	1	0	0	1	3	4	3	3	3	30.4947	34.9798	28.7853	29.0642	31.8214	27.6904	31.9911	30.1584	33.6708	42.9981	39.6173	34.4613	27.1559	11.5588	8.57285	12.8455	0	0	0	0	0	0	0	0	0	0	0	0	0	0	0	0	325.018	328.389	398.507
sp|Q8TAQ2-3|SMRC2_HUMAN		Q8TAQ2-3	HUMAN	SMARCC2	Isoform 3 of SWI/SNF complex subunit SMARCC2	1	1	1	0	0	3	1	2	2	91.9433	84.7046	86.8637	87.0262	84.7051	90.1899	80.0439	81.0962	76.9533	77.6126	84.7391	90.4595	73.4839	96.9446	91.1525	90.6907	58.065	51.8451	47.0633	55.5921	54.8477	43.3762	53.8517	49.1987	46.7514	52.6358	47.745	45.6731	51.9738	42.1243	47.5429	37.8468	0	0	0
sp|O60291-2|MGRN1_HUMAN		O60291-2	HUMAN	MGRN1	Isoform 2 of E3 ubiquitin-protein ligase MGRN1	0	1	0	1	4	1	3	3	5	0	0	0	0	0	0	0	0	0	0	0	0	0	0	0	0	89.0185	88.715	98.5618	82.1173	73.6806	50.8817	111.15	89.9182	78.2148	72.7828	68.4392	120.557	113.251	92.6228	102.152	79.4389	190.724	163.195	171.258
sp|Q3KP31|ZN791_HUMAN		Q3KP31	HUMAN	ZNF791	Zinc finger protein 791	1	0	0	1	0	0	0	0	0	20.3481	17.1448	10.1781	11.0066	16.0196	14.9823	16.9295	17.9049	19.8373	31.4164	35.4246	16.885	16.8525	8.74264	17.614	13.676	0	0	0	0	0	0	0	0	0	0	0	0	0	0	0	0	0	0	0
sp|Q96C11-3|FGGY_HUMAN		Q96C11-3	HUMAN	FGGY	Isoform 4 of FGGY carbohydrate kinase domain-containing protein	1	0	0	1	6	2	0	0	2	136.722	120.791	133.915	135.575	109.947	133.288	121	129.673	123.486	127.945	124.97	129.746	132.547	141.833	134.687	148.566	0	0	0	0	0	0	0	0	0	0	0	0	0	0	0	0	998.746	1009.73	1035.08
sp|O43734|CIKS_HUMAN		O43734	HUMAN	TRAF3IP2	Adapter protein CIKS	0	1	0	1	3	2	2	2	1	0	0	0	0	0	0	0	0	0	0	0	0	0	0	0	0	244.06	227.688	239.428	234.041	215.526	206.001	233.58	215.54	195.195	218.06	182.038	226.961	249.646	214.721	225.698	207.368	94.9794	124.127	122.372
sp|Q9P0K8|FOXJ2_HUMAN		Q9P0K8	HUMAN	FOXJ2	Forkhead box protein J2	1	0	0	1	0	2	4	2	2	49.3857	49.5068	44.9413	32.692	40.5263	29.5216	49.6948	46.1896	20.4078	26.8584	21.4425	61.2889	53.6728	54.6855	37.3621	39.3939	0	0	0	0	0	0	0	0	0	0	0	0	0	0	0	0	0	0	0
sp|O00311|CDC7_HUMAN		O00311	HUMAN	CDC7	Cell division cycle 7-related protein kinase	1	0	0	1	0	0	0	1	0	84.0041	100.46	88.6725	70.1159	63.4889	38.9952	87.6214	84.6565	74.5166	67.3614	62.5774	111.79	89.4743	66.0388	63.5626	53.0116	0	0	0	0	0	0	0	0	0	0	0	0	0	0	0	0	0	0	0
sp|O43861|ATP9B_HUMAN		O43861	HUMAN	ATP9B	Probable phospholipid-transporting ATPase IIB	1	1	1	0	7	5	2	3	3	84.1432	83.321	84.9934	84.5416	74.9314	76.8676	87.4294	92.728	74.9354	85.339	85.2792	77.8836	83.6297	86.617	71.6719	67.6187	38.1891	42.74	27.7596	32.6545	21.6061	34.5552	34.5374	33.8005	32.0938	35.4201	39.1685	38.7537	38.2515	36.4712	35.8659	38.3879	1080.49	1023.18	1101.96
sp|Q9Y4F4|CREC1_HUMAN		Q9Y4F4	HUMAN	FAM179B	Crescerin-1	2	1	1	0	2	0	0	1	0	152.429	124.268	121.522	105.11	104.542	126.552	133.408	109.789	117.624	121.55	119.183	136.687	127.573	128.798	99.2406	132.383	55.0071	38.9613	41.8321	40.3791	28.4538	30.6315	44.7779	34.7983	37.079	37.099	36.4628	50.9308	52.5455	56.6722	43.9133	34.2561	398.912	397.915	438.609
sp|Q99504|EYA3_HUMAN		Q99504	HUMAN	EYA3	Eyes absent homolog 3	0	1	0	1	4	1	5	3	5	0	0	0	0	0	0	0	0	0	0	0	0	0	0	0	0	13.9413	13.053	16.2898	14.1407	13.9774	14.6934	15.9847	13.6618	13.4171	14.4229	11.6447	16.029	14.2965	16.3059	18.6408	14.8778	325.875	313.11	345.818
sp|Q66GS9|CP135_HUMAN		Q66GS9	HUMAN	CEP135	Centrosomal protein of 135 kDa	1	1	1	0	14	6	6	8	3	27.6301	31.4577	24.9501	21.0057	24.4927	19.8242	27.9267	24.6887	23.569	22.1268	26.7238	23.1022	26.9935	24.0148	22.6469	23.0005	54.2811	50.8522	52.7587	50.1265	44.4683	45.7675	59.4086	55.2787	47.1372	44.5959	52.5246	52.0696	52.523	56.4395	47.004	51.6144	1434.34	1481.31	1397.66
sp|Q08999|RBL2_HUMAN		Q08999	HUMAN	RBL2	Retinoblastoma-like protein 2	1	1	1	0	5	1	2	1	1	66.2734	38.5903	35.4986	40.492	44.4947	50.1512	48.4344	39.7717	40.6842	35.4877	38.0404	53.1386	44.5237	45.751	45.3302	58.5079	166.509	97.7635	119.665	107.221	115.81	118.585	114.386	98.9345	102.563	102.355	112.293	122.884	135.2	142.01	142.905	120.917	646.107	626.439	557.903
sp|O15047|SET1A_HUMAN		O15047	HUMAN	SETD1A	Histone-lysine N-methyltransferase SETD1A	0	3	0	1	12	7	7	5	15	0	0	0	0	0	0	0	0	0	0	0	0	0	0	0	0	96.4174	71.0495	88.228	78.9594	79.6483	92.0342	83.1147	82.0009	93.7506	90.7566	104.067	90.0358	89.6337	86.5108	101.099	83.9019	649.118	664.494	582.424
sp|Q7L9B9|EEPD1_HUMAN		Q7L9B9	HUMAN	EEPD1	Endonuclease/exonuclease/phosphatase family domain-containing protein 1	0	1	0	1	18	2	1	2	1	0	0	0	0	0	0	0	0	0	0	0	0	0	0	0	0	59.8243	53.9363	57.849	60.0855	55.3069	42.7968	59.5378	54.8167	60.1834	55.6728	49.2357	52.7841	56.3669	58.0811	59.6927	56.6752	1665.19	1963.06	1720.52
sp|Q9NPG3|UBN1_HUMAN		Q9NPG3	HUMAN	UBN1	Ubinuclein-1	1	1	1	0	7	3	4	2	4	63.4708	57.2984	47.0438	48.0923	51.5168	48.473	61.8621	46.8586	42.3259	40.5835	40.9906	63.5627	58.617	52.2126	50.8404	49.7727	61.2353	47.4139	47.0519	48.3171	39.2878	45.2523	48.3328	51.2512	52.7452	48.3735	44.3967	42.2707	53.008	51.8662	49.854	42.1697	621.097	589.724	590.874
sp|P52429|DGKE_HUMAN		P52429	HUMAN	DGKE	Diacylglycerol kinase epsilon	1	0	0	1	3	3	1	1	4	14.8709	17.8084	17.0093	16.7781	22.6935	18.6273	20.9158	20.7684	13.8604	18.2625	24.3946	23.1313	23.6857	24.7533	12.1355	18.9828	0	0	0	0	0	0	0	0	0	0	0	0	0	0	0	0	235.814	230.655	227.077
sp|O14746|TERT_HUMAN		O14746	HUMAN	TERT	Telomerase reverse transcriptase	2	0	0	1	0	2	9	14	9	117.753	83.363	52.9853	26.2031	23.2507	24.4597	90.7252	52.1224	30.4294	30.7482	21.5338	147.21	112.939	57.8197	50.132	36.7447	0	0	0	0	0	0	0	0	0	0	0	0	0	0	0	0	0	0	0
sp|Q9Y2H2|SAC2_HUMAN		Q9Y2H2	HUMAN	INPP5F	Phosphatidylinositide phosphatase SAC2	0	2	0	1	4	10	9	8	11	0	0	0	0	0	0	0	0	0	0	0	0	0	0	0	0	229.309	231.367	238.241	234.616	218.896	220.824	226.943	222.07	226.208	222.399	196.073	223.865	219.278	214.439	241.978	207.666	237.096	230.486	297.941
sp|Q6IQ32|ADNP2_HUMAN		Q6IQ32	HUMAN	ADNP2	ADNP homeobox protein 2	1	1	1	0	2	2	1	2	0	122.876	130.602	118.882	103.915	106.393	102.512	157.165	124.208	119.453	147.509	98.3895	129.691	122.305	101.637	122.215	150.207	50.6351	57.7324	53.87	48.4995	52.1394	46.1755	55.6975	53.0485	50.3941	52.3199	57.0989	48.4442	57.0284	49.2293	51.2482	55.5732	527.857	505.79	459.852
sp|Q9UPR0|PLCL2_HUMAN		Q9UPR0	HUMAN	PLCL2	Inactive phospholipase C-like protein 2	2	0	0	1	4	1	3	3	1	105.387	101.556	96.2268	94.1634	100.149	87.9843	94.5988	99.131	93.2329	100.648	103.274	100.629	103.829	110.106	106.803	111.727	0	0	0	0	0	0	0	0	0	0	0	0	0	0	0	0	405.942	413.904	385.989
sp|Q9UQ53-3|MGT4B_HUMAN		Q9UQ53-3	HUMAN	MGAT4B	Isoform 3 of Alpha-1,3-mannosyl-glycoprotein 4-beta-N-acetylglucosaminyltransferase B	0	1	0	1	6	4	4	2	1	0	0	0	0	0	0	0	0	0	0	0	0	0	0	0	0	74.0514	98.4979	83.7963	77.1709	72.0418	75.1058	75.1033	71.08	67.778	70.6691	69.6445	83.1497	77.8231	79.0731	75.6069	85.2109	631.163	669.769	667.439
sp|Q0D2I5-5|IFFO1_HUMAN		Q0D2I5-5	HUMAN	IFFO1	Isoform 5 of Intermediate filament family orphan 1	0	1	0	1	2	2	2	3	3	0	0	0	0	0	0	0	0	0	0	0	0	0	0	0	0	150.833	36.1594	21.1439	19.4575	12.3245	15.7361	51.4317	25.3876	20.3653	13.5611	12.4595	129.55	139.382	128.487	125.146	100.929	130.581	125.525	144.393
sp|Q53GI3|ZN394_HUMAN		Q53GI3	HUMAN	ZNF394	Zinc finger protein 394	0	1	0	1	0	0	1	0	3	0	0	0	0	0	0	0	0	0	0	0	0	0	0	0	0	84.8966	103.11	93.9907	108.673	95.4451	105.029	92.6704	97.8256	95.192	87.624	100.955	101.255	105.946	84.8412	84.8544	98.4293	0	0	0
sp|Q9UMX0-2|UBQL1_HUMAN		Q9UMX0-2	HUMAN	UBQLN1	Isoform 2 of Ubiquilin-1	0	1	0	1	0	0	0	0	0	0	0	0	0	0	0	0	0	0	0	0	0	0	0	0	0	22.9148	22.8437	26.5394	22.7778	13.4801	25.1405	23.5918	21.3723	17.2539	22.3012	16.774	25.167	28.074	26.9112	22.4184	26.2013	0	0	0
sp|Q14520|HABP2_HUMAN		Q14520	HUMAN	HABP2	Hyaluronan-binding protein 2	1	0	0	1	5	0	0	0	2	63.3827	107.469	91.0104	102.757	88.6771	78.7249	103.224	94.9352	96.6261	83.3368	107.448	91.6709	113.359	96.4584	82.8768	81.6422	0	0	0	0	0	0	0	0	0	0	0	0	0	0	0	0	956.539	754.161	876.797
sp|Q99741|CDC6_HUMAN		Q99741	HUMAN	CDC6	Cell division control protein 6 homolog	1	0	0	1	0	1	1	0	0	56.2088	85.8482	23.9677	7.81643	0	1.8878	74.1246	96.0691	242.873	462.652	556.28	73.6226	36.9869	21.7202	21.541	32.7812	0	0	0	0	0	0	0	0	0	0	0	0	0	0	0	0	0	0	0
sp|O75762|TRPA1_HUMAN		O75762	HUMAN	TRPA1	Transient receptor potential cation channel subfamily A member 1	0	2	0	1	0	0	0	1	0	0	0	0	0	0	0	0	0	0	0	0	0	0	0	0	0	31.8966	39.6216	31.7473	28.4442	15.7771	19.0894	35.9398	33.176	33.6179	20.477	27.3873	38.0186	40.076	35.2881	49.0379	222.826	0	0	0
sp|Q6P1R3|MSD2_HUMAN		Q6P1R3	HUMAN	MSANTD2	Myb/SANT-like DNA-binding domain-containing protein 2	0	1	0	1	0	1	1	2	1	0	0	0	0	0	0	0	0	0	0	0	0	0	0	0	0	115.404	76.9954	98.6355	109.292	99.3101	88.0904	96.653	91.4663	99.4829	106.565	108.324	102.133	105.481	105.07	112.166	118.482	0	0	0
sp|O00748|EST2_HUMAN		O00748	HUMAN	CES2	Cocaine esterase	0	1	0	1	6	1	0	0	0	0	0	0	0	0	0	0	0	0	0	0	0	0	0	0	0	31.0763	22.0251	23.2974	26.6524	23.9658	26.8273	25.2672	19.6358	21.8753	18.624	22.1548	27.1015	23.6647	24.8905	24.5304	29.0323	351.576	402.615	353.612
sp|P02748|CO9_HUMAN		P02748	HUMAN	C9	Complement component C9	1	0	0	1	0	1	1	2	1	47.8241	55.6768	50.48	43.5228	45.3765	50.6163	52.1763	37.7758	50.7933	48.4581	45.4953	55.0489	40.4124	46.0995	39.3026	47.5873	0	0	0	0	0	0	0	0	0	0	0	0	0	0	0	0	0	0	0
sp|Q9NZJ5|E2AK3_HUMAN		Q9NZJ5	HUMAN	EIF2AK3	Eukaryotic translation initiation factor 2-alpha kinase 3	1	1	1	0	9	3	3	3	3	57.9882	42.9212	21.7678	20.6219	13.5267	17.6679	48.9372	19.8592	21.2905	21.5936	24.1182	53.7647	53.1534	59.2924	51.8667	49.8606	64.0219	58.5319	36.4615	31.5401	23.712	20.9917	62.4185	37.9008	32.2178	26.7595	30.7477	84.9322	73.6727	75.8029	67.9694	64.4056	895.136	966.713	853.767
sp|Q05682-3|CALD1_HUMAN		Q05682-3	HUMAN	CALD1	Isoform 3 of Caldesmon	0	1	0	1	0	1	0	1	3	0	0	0	0	0	0	0	0	0	0	0	0	0	0	0	0	154.075	149.44	125.492	143.332	129.012	158.12	139.694	137.898	126.688	131.331	143.295	123.618	146.719	146.173	154.856	156.285	0	0	0
sp|Q6P1M9|ARMX5_HUMAN		Q6P1M9	HUMAN	ARMCX5	Armadillo repeat-containing X-linked protein 5	1	0	0	1	1	0	0	0	0	88.0875	62.2526	56.6707	32.6907	25.0084	26.368	53.7705	48.2998	46.0311	61.7684	58.9975	71.7813	72.8391	50.7418	54.7066	48.5108	0	0	0	0	0	0	0	0	0	0	0	0	0	0	0	0	90.1215	93.742	92.6392
sp|Q86VX9|MON1A_HUMAN		Q86VX9	HUMAN	MON1A	Vacuolar fusion protein MON1 homolog A	1	0	0	1	0	0	1	0	0	58.0837	42.6238	45.2428	48.9271	48.1907	59.8926	29.1037	39.9605	36.8206	51.1179	41.1836	48.3579	50.3744	43.9661	53.3942	42.3545	0	0	0	0	0	0	0	0	0	0	0	0	0	0	0	0	0	0	0
sp|Q12948|FOXC1_HUMAN		Q12948	HUMAN	FOXC1	Forkhead box protein C1	1	0	0	1	0	3	1	0	2	17.3015	19.8904	16.1119	16.7116	13.4167	16.8236	14.6373	26.87	11.2399	18.4851	12.2172	20.1658	23.281	16.566	22.0125	11.0458	0	0	0	0	0	0	0	0	0	0	0	0	0	0	0	0	0	0	0
sp|Q7Z3B3|KANL1_HUMAN		Q7Z3B3	HUMAN	KANSL1	KAT8 regulatory NSL complex subunit 1	1	1	1	0	2	5	3	2	4	105.422	96.4763	75.7768	75.1164	68.4253	64.6807	104.772	86.5222	104.037	102.003	86.2269	101.036	86.3811	68.6544	82.1818	111.265	26.6746	29.0187	27.633	22.0016	19.0092	17.6122	29.2213	27.7998	29.3148	23.3472	23.3046	38.403	27.8876	33.9748	27.5996	34.0516	204.807	180.845	170.927
sp|P54646|AAPK2_HUMAN		P54646	HUMAN	PRKAA2	5'-AMP-activated protein kinase catalytic subunit alpha-2	1	0	0	1	0	1	0	3	1	74.9695	69.2057	78.1281	73.9024	82.9318	73.1253	74.3036	66.9572	74.8117	75.5021	77.8459	73.8914	74.3254	79.4318	73.129	79.812	0	0	0	0	0	0	0	0	0	0	0	0	0	0	0	0	0	0	0
sp|O95199|RCBT2_HUMAN		O95199	HUMAN	RCBTB2	RCC1 and BTB domain-containing protein 2	0	1	0	1	2	0	1	0	2	0	0	0	0	0	0	0	0	0	0	0	0	0	0	0	0	53.8101	37.6966	40.8954	36.5632	40.209	42.2109	46.166	44.6906	43.5036	49.6496	47.4929	49.322	43.9561	42.7919	61.7777	51.1423	82.5839	82.0027	85.3318
sp|Q9Y6I3-3|EPN1_HUMAN		Q9Y6I3-3	HUMAN	EPN1	Isoform 3 of Epsin-1	0	1	0	1	0	2	0	0	0	0	0	0	0	0	0	0	0	0	0	0	0	0	0	0	0	21.7819	19.4983	17.145	16.8827	22.9177	17.9813	22.0548	17.0125	16.2888	21.4248	19.345	21.6303	26.8106	21.2347	20.7892	17.8826	0	0	0
sp|Q96DZ5|CLIP3_HUMAN		Q96DZ5	HUMAN	CLIP3	CAP-Gly domain-containing linker protein 3	0	1	0	1	0	0	0	0	4	0	0	0	0	0	0	0	0	0	0	0	0	0	0	0	0	35.6397	37.6091	31.2648	17.0607	14.2729	9.80519	34.4008	19.9138	16.1547	14.0962	11.4678	56.7383	50.0073	41.0465	29.5007	22.012	0	0	0
sp|Q9ULE0|WWC3_HUMAN		Q9ULE0	HUMAN	WWC3	Protein WWC3	2	0	0	1	0	5	6	5	7	74.7604	74.6227	71.0255	69.2816	65.4796	57.1647	77.3397	65.9818	54.8975	59.68	50.1254	71.7164	75.3887	76.5117	68.0825	52.9086	0	0	0	0	0	0	0	0	0	0	0	0	0	0	0	0	0	0	0
sp|Q92993-3|KAT5_HUMAN		Q92993-3	HUMAN	KAT5	Isoform 3 of Histone acetyltransferase KAT5	0	1	0	1	1	2	1	3	4	0	0	0	0	0	0	0	0	0	0	0	0	0	0	0	0	43.8686	31.7096	38.8078	30.505	29.9641	27.7269	34.9756	32.479	32.7988	29.1208	35.2151	39.933	41.0754	42.0458	39.559	40.3351	51.1201	50.6469	37.6332
sp|P53396-2|ACLY_HUMAN		P53396-2	HUMAN	ACLY	Isoform 2 of ATP-citrate synthase	0	2	0	1	3	2	2	2	2	0	0	0	0	0	0	0	0	0	0	0	0	0	0	0	0	386.927	290.271	302.221	298.671	363.891	348.941	263.15	306.756	321.013	339.658	388.292	287.503	316.718	369.388	362.912	378.582	676.129	780.212	695.823
sp|P43251-2|BTD_HUMAN		P43251-2	HUMAN	BTD	Isoform 2 of Biotinidase	0	1	0	1	4	0	2	2	3	0	0	0	0	0	0	0	0	0	0	0	0	0	0	0	0	132.185	129.58	81.8374	72.7488	72.5658	62.2331	133.883	78.7244	64.4987	65.4362	49.3724	149.575	151.719	125.595	128.471	94.8892	499.911	453.415	440.321
sp|Q969J2|ZKSC4_HUMAN		Q969J2	HUMAN	ZKSCAN4	Zinc finger protein with KRAB and SCAN domains 4	0	1	0	1	0	1	0	0	0	0	0	0	0	0	0	0	0	0	0	0	0	0	0	0	0	20.7739	19.2899	17.2055	15.198	25.3184	22.2308	18.3807	19.5601	13.7415	14.6152	18.4825	20.9672	21.4772	22.5327	23.4618	23.0843	0	0	0
sp|Q5VTE6|ANGE2_HUMAN		Q5VTE6	HUMAN	ANGEL2	Protein angel homolog 2	1	0	0	1	4	2	2	4	3	26.3602	24.8203	27.8325	25.8978	19.1214	19.3227	26.4631	30.929	19.7748	21.3821	22.9706	21.3888	24.0915	22.1521	22.4704	27.2916	0	0	0	0	0	0	0	0	0	0	0	0	0	0	0	0	818.561	817.956	750.379
sp|Q9UHV7|MED13_HUMAN		Q9UHV7	HUMAN	MED13	Mediator of RNA polymerase II transcription subunit 13	3	1	1	0	14	8	5	0	10	208.864	167.918	194.62	161.304	163.432	163.712	162.961	175.872	185.906	173.586	176.53	191.894	178.45	173.688	182.585	169.955	57.4059	53.0256	63.9223	50.9471	53.9249	70.6061	60.3813	57.4095	53.4378	58.9386	58.4101	64.5153	64.5527	62.6012	62.8082	55.9967	1357.69	1345.85	1288.21
sp|Q99698|LYST_HUMAN		Q99698	HUMAN	LYST	Lysosomal-trafficking regulator	2	5	1	0	63	10	2	1	2	495.283	417.461	441.606	446.091	429.841	445.611	407.411	438.135	423.003	438.465	477.342	452.884	439.395	459.086	433.907	463.648	357.906	336.111	344.068	330.491	290.346	329.33	336.956	345.859	346.542	360.406	364.184	348.803	373.188	359.95	364.539	390.491	9110.89	9865.23	7980.23
sp|Q9UBI9|HDC_HUMAN		Q9UBI9	HUMAN	HECA	Headcase protein homolog	1	0	0	1	7	0	2	3	5	21.0313	19.3029	19.6634	14.4686	15.0473	17.4807	17.5149	16.356	15.4388	13.6482	13.0348	23.8325	17.2824	19.4917	16.1322	16.6983	0	0	0	0	0	0	0	0	0	0	0	0	0	0	0	0	1099.67	1111.84	1033.76
sp|P18146|EGR1_HUMAN		P18146	HUMAN	EGR1	Early growth response protein 1	0	1	0	1	1	1	1	2	3	0	0	0	0	0	0	0	0	0	0	0	0	0	0	0	0	23.5779	17.4129	32.5691	24.1017	26.2208	36.9586	28.8126	25.6421	30.5971	27.9013	38.7255	33.1535	28.3603	31.6418	29.8066	30.6429	70.4592	61.8394	62.9435
sp|O43683|BUB1_HUMAN		O43683	HUMAN	BUB1	Mitotic checkpoint serine/threonine-protein kinase BUB1	2	0	0	1	0	3	2	3	1	79.1806	95.8141	74.8646	54.2542	58.0275	51.559	96.3852	83.0011	84.2707	80.315	52.6981	93.7027	64.4579	39.3371	39.0199	37.8976	0	0	0	0	0	0	0	0	0	0	0	0	0	0	0	0	0	0	0
sp|Q8IYN0|ZN100_HUMAN		Q8IYN0	HUMAN	ZNF100	Zinc finger protein 100	0	1	0	1	0	0	0	0	0	0	0	0	0	0	0	0	0	0	0	0	0	0	0	0	0	21.1883	11.4969	13.7753	16.1178	15.602	13.9531	17.0773	13.5453	14.0921	18.4668	15.0646	16.5084	17.7815	18.0714	15.3535	20.263	0	0	0
sp|O94941|RNF37_HUMAN		O94941	HUMAN	UBOX5	RING finger protein 37	1	0	0	1	1	2	0	1	1	43.1428	41.3131	30.9862	32.335	25.0559	19.8378	36.2317	29.6392	27.4579	22.693	18.4367	35.8717	36.8741	33.3538	22.3384	33.724	0	0	0	0	0	0	0	0	0	0	0	0	0	0	0	0	25.3641	27.0844	32.5221
sp|Q8N6S4|AN13C_HUMAN		Q8N6S4	HUMAN	ANKRD13C	Ankyrin repeat domain-containing protein 13C	1	0	0	1	0	2	0	0	0	33.8879	30.9274	33.5965	30.6661	21.4135	24.7644	28.4887	30.9001	32.0394	34.3851	29.7216	31.1131	27.4129	24.5429	23.2407	21.6305	0	0	0	0	0	0	0	0	0	0	0	0	0	0	0	0	0	0	0
sp|Q63HK5|TSH3_HUMAN		Q63HK5	HUMAN	TSHZ3	Teashirt homolog 3	0	2	0	1	0	1	3	1	2	0	0	0	0	0	0	0	0	0	0	0	0	0	0	0	0	48.8836	44.6042	46.0343	44.0141	42.3312	28.0546	46.5666	40.1685	40.9014	48.93	38.6525	55.4679	58.8061	57.4954	59.5771	62.9945	0	0	0
sp|Q13395|TARB1_HUMAN		Q13395	HUMAN	TARBP1	Probable methyltransferase TARBP1	1	2	1	0	12	1	0	1	1	217.827	211.715	221.242	205.864	204.058	214.122	207.593	224.143	198.121	197.542	195.705	198.812	214.891	220.521	192.403	207.583	455.758	412.634	434.129	422.134	410.499	402.637	443.569	429.842	431.695	419.969	401.54	454.633	422.718	420.479	406.325	386.212	1498.82	1614.37	1368.46
sp|Q9H5H4|ZN768_HUMAN		Q9H5H4	HUMAN	ZNF768	Zinc finger protein 768	1	0	0	1	1	1	1	1	2	144.715	103.077	94.0778	98.3946	89.3922	88.7745	105.701	86.5747	73.0676	68.7161	73.1355	123.079	115.157	89.1148	105.19	96.5945	0	0	0	0	0	0	0	0	0	0	0	0	0	0	0	0	64.6804	72.1153	82.4117
sp|Q9UPN3-5|MACF1_HUMAN		Q9UPN3-5	HUMAN	MACF1	Isoform 4 of Microtubule-actin cross-linking factor 1, isoforms 1/2/3/5	7	4	1	0	2	2	5	2	3	404.919	416.528	423.087	391.124	366.161	384.283	400.796	406.71	398.112	392.093	388.534	413.576	428.551	402.867	409.862	385.016	161.691	225.005	206.982	214.018	166.059	169.502	208.033	202.521	217.961	195.683	171.051	187.69	181.492	171.07	166.612	171.966	247.748	299.982	298.788
sp|P36021|MOT8_HUMAN		P36021	HUMAN	SLC16A2	Monocarboxylate transporter 8	0	1	0	1	1	2	3	2	2	0	0	0	0	0	0	0	0	0	0	0	0	0	0	0	0	27.839	57.6293	40.9699	39.6141	38.2681	24.8143	45.3845	42.7816	38.3038	44.5328	29.286	40.6301	41.8148	39.4737	29.9748	36.6676	58.2812	67.5068	77.6833
sp|Q01082-3|SPTB2_HUMAN		Q01082-3	HUMAN	SPTBN1	Isoform 2 of Spectrin beta chain, non-erythrocytic 1	2	2	1	0	0	2	3	3	4	79.4395	71.0879	62.7208	67.6341	65.3517	52.0554	68.0892	67.1596	75.1842	74.2827	60.2983	86.0352	72.5719	63.0328	51.4745	49.6413	112.035	136.507	132.511	119.409	123.293	107.122	133.574	122.504	111.97	127.179	99.2707	119.535	128.319	128.788	108.933	87.6716	0	0	0
sp|Q13796|SHRM2_HUMAN		Q13796	HUMAN	SHROOM2	Protein Shroom2	2	1	1	0	1	4	7	11	10	57.8971	63.5649	52.6151	60.7155	50.3582	54.5294	54.4933	64.253	49.7556	54.1303	65.5478	59.0764	59.3191	66.3232	58.1051	56.9995	72.8348	67.7822	61.3668	70.5775	64.6098	60.5702	57.7502	60.1105	72.8682	75.051	58.319	62.5018	73.9301	62.7803	67.9874	52.2303	59.8082	45.2639	63.5757
sp|O15079-2|SNPH_HUMAN		O15079-2	HUMAN	SNPH	Isoform 2 of Syntaphilin	1	0	0	1	0	1	0	1	2	16.0006	8.14956	7.82332	8.06615	8.90049	6.66293	8.28091	8.23859	8.43805	9.44189	6.24411	8.87912	8.40533	17.5794	50.4923	103.39	0	0	0	0	0	0	0	0	0	0	0	0	0	0	0	0	0	0	0
sp|Q7Z7G0|TARSH_HUMAN		Q7Z7G0	HUMAN	ABI3BP	Target of Nesh-SH3	1	1	1	0	0	0	0	1	0	38.0175	29.1449	24.2792	25.4346	23.4845	32.511	31.9359	25.7284	24.6693	25.9322	24.9369	33.579	35.7322	31.3941	25.9828	55.2087	76.4321	66.503	44.0627	39.4829	40.3296	48.2447	56.0914	45.2242	45.3382	37.9749	51.8586	91.5413	73.921	75.6194	70.7484	98.5192	0	0	0
sp|P06241|FYN_HUMAN		P06241	HUMAN	FYN	Tyrosine-protein kinase Fyn	1	0	0	1	8	1	4	1	1	176.476	117.848	156.231	157.217	118.808	148.725	118.104	163.65	134.332	133.348	143.56	111.4	138.851	154.007	146.108	213.671	0	0	0	0	0	0	0	0	0	0	0	0	0	0	0	0	585.388	870.999	633.32
sp|Q96RK0|CIC_HUMAN		Q96RK0	HUMAN	CIC	Protein capicua homolog	2	1	1	0	9	8	9	6	6	104.813	97.2248	92.5056	89.7964	87.2322	81.0816	96.6564	88.7086	91.1394	87.1518	76.2499	93.2072	93.5996	103.268	103.291	92.64	45.2608	41.6583	56.8401	45.2334	43.3672	50.7658	58.2675	48.0152	57.2118	46.4887	38.0355	56.0188	55.622	48.0301	47.2786	57.0533	757.589	724.447	806.371
sp|O75191|XYLB_HUMAN		O75191	HUMAN	XYLB	Xylulose kinase	1	0	0	1	8	5	12	4	4	52.7944	61.2317	63.2948	63.3571	54.9493	45.7258	64.7672	51.9825	52.2582	55.5835	45.8968	57.955	67.5102	55.9839	60.5387	57.9459	0	0	0	0	0	0	0	0	0	0	0	0	0	0	0	0	714.977	751.747	748.71
sp|Q96EX3|WDR34_HUMAN		Q96EX3	HUMAN	WDR34	WD repeat-containing protein 34	1	0	0	1	0	2	2	1	3	107.378	92.3634	83.7108	76.5058	60.1498	65.3151	114.967	87.6043	66.0375	59.1467	52.1871	114.484	102.865	68.0698	56.8908	46.7336	0	0	0	0	0	0	0	0	0	0	0	0	0	0	0	0	0	0	0
sp|Q8WV37|ZN480_HUMAN		Q8WV37	HUMAN	ZNF480	Zinc finger protein 480	0	1	0	1	0	0	0	0	0	0	0	0	0	0	0	0	0	0	0	0	0	0	0	0	0	60.1585	36.3006	50.7253	44.996	45.8522	41.8734	52.0032	38.5328	49.5535	49.1555	51.6022	56.6488	50.4271	55.8951	58.1033	57.8623	0	0	0
sp|Q3MIP1|IPIL2_HUMAN		Q3MIP1	HUMAN	ITPRIPL2	Inositol 1,4,5-trisphosphate receptor-interacting protein-like 2	0	1	0	1	2	3	2	1	2	0	0	0	0	0	0	0	0	0	0	0	0	0	0	0	0	84.9129	73.1561	83.1068	67.8961	61.7605	56.2889	82.9226	78.2735	72.4578	57.7406	70.1182	81.9767	90.8219	87.9731	101.643	121.551	178.403	174.854	223.602
sp|Q5TGY3|AHDC1_HUMAN		Q5TGY3	HUMAN	AHDC1	AT-hook DNA-binding motif-containing protein 1	1	2	1	0	4	15	11	6	9	80.8247	85.9979	72.0384	58.9537	55.4682	46.0748	86.4854	64.8394	66.3831	50.789	42.573	97.8402	95.1922	70.7865	62.9293	59.262	292.591	223.679	264.025	246.968	251.241	222.923	258.417	244.08	243.486	229.18	231.687	296.205	272.67	277.329	278.834	252.392	331.259	289.574	344.96
sp|Q9NVX7-2|KBTB4_HUMAN		Q9NVX7-2	HUMAN	KBTBD4	Isoform 2 of Kelch repeat and BTB domain-containing protein 4	1	0	0	1	1	1	2	1	0	17.6164	23.4092	18.5211	22.2915	17.1817	16.5603	23.2623	12.3656	9.15871	17.8608	13.5368	20.4313	22.2445	16.8469	25.0862	20.3637	0	0	0	0	0	0	0	0	0	0	0	0	0	0	0	0	48.0909	45.0844	38.2894
sp|P13674|P4HA1_HUMAN		P13674	HUMAN	P4HA1	Prolyl 4-hydroxylase subunit alpha-1	1	0	0	1	1	2	2	3	2	67.4969	69.3931	69.1766	68.0711	51.3702	68.2533	67.6617	61.3628	69.1312	63.2405	62.7764	65.5792	66.513	73.8197	60.9528	79.3511	0	0	0	0	0	0	0	0	0	0	0	0	0	0	0	0	22.7458	27.2709	21.5454
sp|O15460-2|P4HA2_HUMAN		O15460-2	HUMAN	P4HA2	Isoform IIa of Prolyl 4-hydroxylase subunit alpha-2	0	1	0	1	0	0	2	2	2	0	0	0	0	0	0	0	0	0	0	0	0	0	0	0	0	43.9437	22.7841	35.3217	29.6261	16.9403	17.1966	29.5416	30.5663	26.7565	25.7796	27.2799	37.8886	35.2351	37.5985	37.464	40.9869	0	0	0
sp|Q9Y4E5|ZN451_HUMAN		Q9Y4E5	HUMAN	ZNF451	E3 SUMO-protein ligase ZNF451	1	1	1	0	9	4	5	5	7	53.256	47.6708	41.1544	42.419	42.7579	38.0158	52.6428	47.8132	45.8752	52.7622	69.8065	59.4549	53.2404	47.9309	36.8304	41.8358	52.9852	61.1678	43.4962	45.1984	50.2343	48.1675	51.8473	51.545	51.3261	46.8848	74.3815	52.7887	64.0934	52.3549	46.6762	53.2267	966.38	920.715	817.608
sp|P10070|GLI2_HUMAN		P10070	HUMAN	GLI2	Zinc finger protein GLI2	1	2	1	0	0	3	9	10	5	37.86	36.1286	33.2949	32.9274	29.3825	23.3803	37.7946	39.5931	28.2418	31.1271	26.31	39.1814	33.8939	32.2548	30.686	31.7358	271.261	253.077	246.102	238.936	220.715	224.471	226.461	226.311	222.84	233.197	225.354	250.221	251.337	234.492	249.23	187.43	0	0	0
sp|Q9Y4C4|MFHA1_HUMAN		Q9Y4C4	HUMAN	MFHAS1	Malignant fibrous histiocytoma-amplified sequence 1	1	1	1	0	5	0	0	0	0	73.0581	91.0132	85.0654	78.0309	67.3451	70.8057	94.8089	85.4007	70.6164	71.1962	62.3987	92.8068	77.8834	81.0532	84.208	82.7509	37.9525	46.1098	32.581	34.1097	35.6283	26.1825	35.5533	33.6026	40.5099	27.3716	29.0021	40.172	37.1806	37.8153	41.4012	29.6483	271.198	330.705	274.504
sp|Q7Z6J9|SEN54_HUMAN		Q7Z6J9	HUMAN	TSEN54	tRNA-splicing endonuclease subunit Sen54	0	1	0	1	5	0	0	0	0	0	0	0	0	0	0	0	0	0	0	0	0	0	0	0	0	36.3636	34.2762	34.5557	37.4056	32.5392	36.6143	40.5828	35.9282	35.0147	39.564	33.3905	37.9345	35.1724	37.6143	38.5063	31.2352	431.775	391.013	420.79
sp|O94900|TOX_HUMAN		O94900	HUMAN	TOX	Thymocyte selection-associated high mobility group box protein TOX	0	1	0	1	0	0	1	1	0	0	0	0	0	0	0	0	0	0	0	0	0	0	0	0	0	68.4309	76.2511	64.4417	62.7794	53.033	33.812	80.0741	58.4744	51.258	49.5914	27.433	79.5628	73.4848	63.3661	59.8483	25.642	0	0	0
sp|Q99973|TEP1_HUMAN		Q99973	HUMAN	TEP1	Telomerase protein component 1	3	2	1	0	23	12	11	6	10	171.371	165.156	167.325	171.133	168.274	169.647	223.967	150.359	157.408	167.443	183.401	179.963	165.417	169.808	175.114	182.728	100.368	73.1088	68.4159	72.3189	71.0227	91.2567	87.1038	75.3137	76.1515	79.6677	81.8011	82.9844	82.294	84.768	89.7945	107.434	2780.16	2750.47	2829.43
sp|Q4W5G0|TIGD2_HUMAN		Q4W5G0	HUMAN	TIGD2	Tigger transposable element-derived protein 2	1	0	0	1	1	1	0	1	2	195.307	136.053	158.608	163.922	161.992	196.141	187.281	200.81	162.124	192.534	181.136	188.94	212.662	169.55	165.27	182.861	0	0	0	0	0	0	0	0	0	0	0	0	0	0	0	0	21.3392	40.7661	164.516
sp|Q6ZWL3|CP4V2_HUMAN		Q6ZWL3	HUMAN	CYP4V2	Cytochrome P450 4V2	0	1	0	1	0	0	0	1	1	0	0	0	0	0	0	0	0	0	0	0	0	0	0	0	0	18.1682	8.27932	14.2226	15.4644	16.3212	14.4181	14.0116	18.3805	12.0171	13.3337	18.1065	12.884	12.9479	18.8723	21.5339	18.0403	0	0	0
sp|Q9UL54-2|TAOK2_HUMAN		Q9UL54-2	HUMAN	TAOK2	Isoform 2 of Serine/threonine-protein kinase TAO2	1	1	1	0	0	1	2	2	2	15.9934	20.121	21.0301	19.353	17.722	16.8484	16.2531	18.0311	22.193	18.217	22.1642	17.7965	19.8324	18.4706	22.1262	15.5466	29.6528	21.851	26.5774	31.8105	28.1122	36.7547	31.581	32.2172	29.9306	29.6345	35.2088	28.1978	34.5251	29.0329	31.5231	27.3106	0	0	0
sp|Q9Y2H5|PKHA6_HUMAN		Q9Y2H5	HUMAN	PLEKHA6	Pleckstrin homology domain-containing family A member 6	0	2	0	1	0	7	13	10	7	0	0	0	0	0	0	0	0	0	0	0	0	0	0	0	0	160.478	133.09	126.96	123.483	97.7587	96.9826	130.461	123.646	108.472	99.0663	106.101	120.479	137.093	156.284	159.287	118.056	0	0	0
sp|Q8TAA9|VANG1_HUMAN		Q8TAA9	HUMAN	VANGL1	Vang-like protein 1	0	1	0	1	1	4	3	1	0	0	0	0	0	0	0	0	0	0	0	0	0	0	0	0	0	75.044	125.428	100.502	76.8523	72.7483	57.9678	109.906	87.4558	75.9819	63.1114	56.4466	114.371	91.8346	79.1369	79.906	78.0638	214.67	180.243	229.007
sp|P07602|SAP_HUMAN		P07602	HUMAN	PSAP	Prosaposin	0	1	0	1	1	1	2	2	3	0	0	0	0	0	0	0	0	0	0	0	0	0	0	0	0	51.587	19.2353	29.7861	38.6231	34.0029	26.1624	39.5009	39.968	33.5719	48.2259	39.0833	42.0706	42.9723	60.1881	54.5595	50.5725	36.7134	47.516	43.6913
sp|Q96E52|OMA1_HUMAN		Q96E52	HUMAN	OMA1	Metalloendopeptidase OMA1, mitochondrial	0	1	0	1	3	1	1	2	1	0	0	0	0	0	0	0	0	0	0	0	0	0	0	0	0	35.1384	65.1595	46.4064	38.2291	25.3136	20.2183	40.4404	33.4978	28.8409	28.2096	21.8077	28.3968	35.932	41.8307	30.9518	32.1328	797.672	783.256	812.471
sp|Q14689|DIP2A_HUMAN		Q14689	HUMAN	DIP2A	Disco-interacting protein 2 homolog A	1	2	1	0	12	10	8	13	8	231.622	238.68	233.662	231.053	242.792	229.963	230.75	233.074	234.577	226.463	259.452	230.701	223.81	239.15	230.935	220.129	50.8022	46.1681	48.7126	56.1452	54.7642	53.1078	54.8803	45.636	50.2622	53.2198	60.4136	55.5341	46.3574	48.4146	46.3786	55.2565	1412.66	1440.27	1470.17
sp|Q9H7U1-3|CCSE2_HUMAN		Q9H7U1-3	HUMAN	CCSER2	Isoform 3 of Serine-rich coiled-coil domain-containing protein 2	1	1	1	0	0	4	1	0	3	51.7821	50.7753	46.9174	45.609	36.9093	44.2532	43.528	43.4288	47.9459	43.986	35.5691	56.0991	49.8039	44.2125	47.1463	36.8428	75.3569	70.783	59.6117	66.8037	51.173	50.9631	60.8257	65.6675	62.4296	58.6324	39.6191	62.6398	77.6729	63.7715	80.3016	56.2825	0	0	0
sp|O00329|PK3CD_HUMAN		O00329	HUMAN	PIK3CD	Phosphatidylinositol 4,5-bisphosphate 3-kinase catalytic subunit delta isoform	2	0	0	1	35	3	8	3	2	197.735	179.425	165.366	153.803	167.945	168.773	165.966	172.201	169.069	168.145	163.28	173.254	178.394	174.522	177.141	181.906	0	0	0	0	0	0	0	0	0	0	0	0	0	0	0	0	3992.98	3975.74	3532.36
sp|Q8N465|D2HDH_HUMAN		Q8N465	HUMAN	D2HGDH	D-2-hydroxyglutarate dehydrogenase, mitochondrial	0	1	0	1	2	4	3	2	4	0	0	0	0	0	0	0	0	0	0	0	0	0	0	0	0	15.9896	17.5636	20.0358	15.7555	15.4349	18.7561	21.3616	18.5885	14.509	24.0528	22.3645	17.0601	16.9102	19.4899	13.163	17.0017	90.1774	97.0778	88.0667
sp|O15069|NACAD_HUMAN		O15069	HUMAN	NACAD	NAC-alpha domain-containing protein 1	2	1	1	0	0	2	3	2	2	329.314	255.095	303.778	290.511	340.144	338.492	277.613	272.931	238.061	301.264	262.307	332.034	320.896	312.371	248.361	247.864	27.4147	26.3535	29.9926	29.6093	17.9892	26.7956	24.9786	25.7017	23.0483	21.637	25.4373	26.0689	28.5147	33.2649	29.93	24.2334	0	0	0
sp|Q9NZM4|GSCR1_HUMAN		Q9NZM4	HUMAN	GLTSCR1	Glioma tumor suppressor candidate region gene 1 protein	3	0	0	1	0	3	4	2	6	122.435	126.449	133.932	121.319	112.992	113.372	114.937	112.482	118.488	113.319	112.558	121.308	114.586	117.461	125.995	112.09	0	0	0	0	0	0	0	0	0	0	0	0	0	0	0	0	0	0	0
sp|Q6P4F1-2|FUT10_HUMAN		Q6P4F1-2	HUMAN	FUT10	Isoform 2 of Alpha-(1,3)-fucosyltransferase 10	0	1	0	1	0	0	1	0	0	0	0	0	0	0	0	0	0	0	0	0	0	0	0	0	0	19.9503	17.7495	14.6712	22.2796	14.2403	18.8154	20.1676	17.8873	13.922	18.222	18.6782	20.491	21.4681	18.0618	22.0535	17.6876	0	0	0
sp|Q9Y600-3|CSAD_HUMAN		Q9Y600-3	HUMAN	CSAD	Isoform 3 of Cysteine sulfinic acid decarboxylase	0	1	0	1	0	0	1	1	0	0	0	0	0	0	0	0	0	0	0	0	0	0	0	0	0	47.6468	54.243	52.7906	50.3578	44.9519	45.2148	41.9065	46.002	55.5189	43.5384	41.8163	48.9703	42.3083	53.8864	54.6347	43.076	0	0	0
sp|Q8N5S9-2|KKCC1_HUMAN		Q8N5S9-2	HUMAN	CAMKK1	Isoform 2 of Calcium/calmodulin-dependent protein kinase kinase 1	1	0	0	1	4	4	0	0	2	46.9646	41.0475	34.7682	42.6808	33.6787	37.3071	46.2802	41.0776	41.423	37.2987	37.4319	45.1604	46.3468	41.4644	43.2265	38.844	0	0	0	0	0	0	0	0	0	0	0	0	0	0	0	0	425.825	487.528	509.978
sp|Q07912|ACK1_HUMAN		Q07912	HUMAN	TNK2	Activated CDC42 kinase 1	1	1	1	0	9	6	4	1	4	37.2101	39.9072	34.9918	33.8768	29.256	25.2397	40.3148	28.8398	37.5149	26.7163	30.6212	43.1592	39.776	32.6331	29.9675	26.5359	27.9705	11.9201	25.4951	18.9511	17.0729	16.4477	25.641	28.9316	23.5136	20.6631	17.7002	30.2371	25.9336	27.7869	25	18.589	281.099	298.728	314.351
sp|Q96BA8|CR3L1_HUMAN		Q96BA8	HUMAN	CREB3L1	Cyclic AMP-responsive element-binding protein 3-like protein 1	0	1	0	1	0	4	3	2	4	0	0	0	0	0	0	0	0	0	0	0	0	0	0	0	0	35.4818	22.9378	13.6308	12.7051	10.9351	8.32969	22.995	12.2701	10.7965	7.83009	7.03737	41.5671	33.7628	34.8232	30.2681	27.6236	0	0	0
sp|Q5VY43|PEAR1_HUMAN		Q5VY43	HUMAN	PEAR1	Platelet endothelial aggregation receptor 1	0	2	0	1	0	7	9	6	12	0	0	0	0	0	0	0	0	0	0	0	0	0	0	0	0	26.3274	53.007	40.6056	39.5824	31.671	18.9232	46.8444	35.5512	37.2599	39.3749	36.0775	40.7796	37.5841	39.5929	31.8403	29.854	0	0	0
sp|P54756|EPHA5_HUMAN		P54756	HUMAN	EPHA5	Ephrin type-A receptor 5	2	0	0	1	0	7	4	1	6	225.289	161.969	186.893	182.053	186.88	165.717	187.058	179.356	181.035	176.796	192.106	165.566	171.361	165.862	173.667	165.348	0	0	0	0	0	0	0	0	0	0	0	0	0	0	0	0	0	0	0
sp|O94788|AL1A2_HUMAN		O94788	HUMAN	ALDH1A2	Retinal dehydrogenase 2	0	1	0	1	23	0	2	2	1	0	0	0	0	0	0	0	0	0	0	0	0	0	0	0	0	234.354	192.038	207.029	213.907	216.337	230.939	205.43	211.365	214.035	235.394	216.915	192.235	210.095	239.42	254.315	217.243	1401.61	2417.58	1489.34
sp|O75420|PERQ1_HUMAN		O75420	HUMAN	GIGYF1	PERQ amino acid-rich with GYF domain-containing protein 1	0	2	0	1	2	5	6	9	6	0	0	0	0	0	0	0	0	0	0	0	0	0	0	0	0	35.8847	24.5421	29.1429	21.8703	28.0658	22.8165	27.3295	29.0261	26.5741	29.5891	22.2815	39.6051	34.2152	44.2222	39.2574	27.7208	210.192	237.385	207.987
sp|Q9UBG7|RBPJL_HUMAN		Q9UBG7	HUMAN	RBPJL	Recombining binding protein suppressor of hairless-like protein	1	0	0	1	0	0	1	1	1	49.1908	54.4277	75.1827	64.4483	47.1636	58.2643	46.4492	58.9544	88.4206	79.2618	77.2665	54.244	47.721	56.7536	59.5111	49.2395	0	0	0	0	0	0	0	0	0	0	0	0	0	0	0	0	0	0	0
sp|Q86VK4-5|ZN410_HUMAN		Q86VK4-5	HUMAN	ZNF410	Isoform 5 of Zinc finger protein 410	1	0	0	1	1	1	2	0	0	44.0961	49.3106	36.3774	31.7948	34.8412	27.0913	44.175	31.8322	32.4917	36.9153	45.8876	54.4107	37.9055	32.8562	38.1061	56.6771	0	0	0	0	0	0	0	0	0	0	0	0	0	0	0	0	97.0211	103.639	87.7802
sp|Q5T7W7|TSTD2_HUMAN		Q5T7W7	HUMAN	TSTD2	Thiosulfate sulfurtransferase/rhodanese-like domain-containing protein 2	1	0	0	1	1	1	2	3	6	22.8541	21.1465	15.844	13.7307	13.1921	10.9525	20.2968	16.214	18.7543	11.0111	14.6413	18.6286	19.2965	11.8433	7.68172	8.17626	0	0	0	0	0	0	0	0	0	0	0	0	0	0	0	0	78.3406	73.854	68.5394
sp|Q96NM4-2|TOX2_HUMAN		Q96NM4-2	HUMAN	TOX2	Isoform 2 of TOX high mobility group box family member 2	0	1	0	1	1	2	1	2	1	0	0	0	0	0	0	0	0	0	0	0	0	0	0	0	0	163.35	162.426	140.772	114.531	107.69	64.9073	171.488	114.863	97.5506	95.1439	51.9837	212.479	204.057	153.77	135.2	50.6553	75.9443	67.3773	71.5351
sp|Q14439|GP176_HUMAN		Q14439	HUMAN	GPR176	Probable G-protein coupled receptor 176	0	1	0	1	0	3	4	0	7	0	0	0	0	0	0	0	0	0	0	0	0	0	0	0	0	35.8897	63.5967	48.1739	40.7853	38.0993	27.2434	47.593	42.4059	37.7604	39.7981	30.8625	43.5158	52.334	50.08	33.0246	37.2656	0	0	0
sp|Q96RT8-2|GCP5_HUMAN		Q96RT8-2	HUMAN	TUBGCP5	Isoform 2 of Gamma-tubulin complex component 5	0	2	0	1	4	0	4	0	5	0	0	0	0	0	0	0	0	0	0	0	0	0	0	0	0	60.9166	54.8401	56.6141	55.0434	61.9931	51.7768	54.6966	59.3508	58.9982	55.5694	54.9776	60.2905	52.7202	58.2784	58.8224	46.589	368.674	349.369	302.657
sp|Q9Y6R9|CCD61_HUMAN		Q9Y6R9	HUMAN	CCDC61	Coiled-coil domain-containing protein 61	1	0	0	1	3	1	2	2	1	39.3955	44.8082	23.2707	24.4553	26.8763	19.1981	38.2834	33.5414	31.2369	28.9124	26.9365	36.841	37.9506	35.624	32.5733	26.3482	0	0	0	0	0	0	0	0	0	0	0	0	0	0	0	0	257.927	298.378	309.641
sp|Q8IVU3|HERC6_HUMAN		Q8IVU3	HUMAN	HERC6	Probable E3 ubiquitin-protein ligase HERC6	1	1	1	0	3	0	0	0	0	34.7995	25.5755	46.2504	58.8781	46.0142	59.2542	29.2368	105.186	382.219	423.406	322.599	32.0881	17.0394	105.126	490.084	1040.3	41.4717	34.63	41.4246	42.7734	37.8857	61.2864	40.8747	44.8792	50.9396	62.967	54.2081	38.8107	43.3733	48.1217	170.94	419.811	425.39	433.1	389.459
sp|Q96QD5|DEPD7_HUMAN		Q96QD5	HUMAN	DEPDC7	DEP domain-containing protein 7	1	0	0	1	0	1	5	0	1	50.5328	47.2851	46.9932	38.5377	35.4807	27.0514	48.6342	45.8189	35.7154	45.2767	61.8248	46.1049	46.6778	29.4072	30.1655	49.7319	0	0	0	0	0	0	0	0	0	0	0	0	0	0	0	0	0	0	0
sp|Q4LDE5|SVEP1_HUMAN		Q4LDE5	HUMAN	SVEP1	Sushi, von Willebrand factor type A, EGF and pentraxin domain-containing protein 1	2	5	1	0	0	2	6	5	2	327.113	183.14	133.264	122.676	112.315	98.807	189.877	134.96	125.37	116.023	135.15	239.619	208.811	161.894	142.302	160.629	339.344	202.577	139.008	89.4663	77.2107	81.7791	219.64	129.749	91.8004	98.0996	89.2645	347.296	352.584	301.782	263.395	200.255	0	0	0
sp|Q8N2W9|PIAS4_HUMAN		Q8N2W9	HUMAN	PIAS4	E3 SUMO-protein ligase PIAS4	1	0	0	1	3	0	4	1	1	423.088	369.623	288.188	189.396	152.858	112.433	374.738	277.341	184.496	159.879	139.888	434.628	394.496	256.531	245.751	298.835	0	0	0	0	0	0	0	0	0	0	0	0	0	0	0	0	736.874	696.945	730.532
sp|Q15464|SHB_HUMAN		Q15464	HUMAN	SHB	SH2 domain-containing adapter protein B	1	0	0	1	3	5	2	0	0	26.7299	25.5791	30.0556	26.5335	20.3586	18.914	30.4799	30.9331	23.7647	22.7866	24.1514	28.6164	25.4408	27.5156	24.8698	24.8374	0	0	0	0	0	0	0	0	0	0	0	0	0	0	0	0	147.782	165.39	208.058
sp|Q04771|ACVR1_HUMAN		Q04771	HUMAN	ACVR1	Activin receptor type-1	1	0	0	1	1	2	6	4	3	24.5278	22.8502	18.2375	19.8708	14.2012	21.6449	26.4229	22.0422	19.7119	20.2773	24.4722	13.8045	15.0755	21.6	22.7592	25.4635	0	0	0	0	0	0	0	0	0	0	0	0	0	0	0	0	28.075	32.0111	27.3312
sp|Q9UPR3|SMG5_HUMAN		Q9UPR3	HUMAN	SMG5	Protein SMG5	0	2	0	1	6	3	3	4	3	0	0	0	0	0	0	0	0	0	0	0	0	0	0	0	0	71.5491	69.0545	63.9701	59.0061	57.2348	70.4585	70.5528	64.0783	64.5354	70.5002	65.3968	66.5468	70.5596	63.322	71.5149	58.6242	531.183	592.554	504.621
sp|P78324-2|SHPS1_HUMAN		P78324-2	HUMAN	SIRPA	Isoform 2 of Tyrosine-protein phosphatase non-receptor type substrate 1	1	0	0	1	7	11	6	8	6	137.248	115.704	128.185	113.378	102.994	108.647	111.665	137.76	126.503	99.1856	112.851	110.93	114.674	138.145	121.333	134.259	0	0	0	0	0	0	0	0	0	0	0	0	0	0	0	0	723.073	899.358	884.327
sp|Q8WU20|FRS2_HUMAN		Q8WU20	HUMAN	FRS2	Fibroblast growth factor receptor substrate 2	0	1	0	1	0	4	3	3	1	0	0	0	0	0	0	0	0	0	0	0	0	0	0	0	0	34.3949	50.9398	34.8159	31.6336	26.7172	25.8038	33.2844	32.8829	31.8772	29.4668	30.7853	35.4617	33.9119	35.7449	35.1229	34.077	0	0	0
sp|Q9UGQ3|GTR6_HUMAN		Q9UGQ3	HUMAN	SLC2A6	Solute carrier family 2, facilitated glucose transporter member 6	1	0	0	1	1	0	0	0	1	42.1879	31.8287	46.6123	32.7843	30.5524	42.7977	35.4759	48.6099	37.7641	46.3283	41.3151	29.6691	32.6332	33.2406	27.4287	28.7629	0	0	0	0	0	0	0	0	0	0	0	0	0	0	0	0	16.5448	23.5008	24.078
sp|P15289|ARSA_HUMAN		P15289	HUMAN	ARSA	Arylsulfatase A	0	1	0	1	10	2	3	1	5	0	0	0	0	0	0	0	0	0	0	0	0	0	0	0	0	52.0785	35.8929	36.2567	29.1871	35.7743	45.8218	37.7952	37.7625	32.8604	35.1958	44.1733	40.0028	43.1075	51.1918	43.5988	54.5745	1016.01	1022.47	1096.46
sp|Q8N8U2|CDYL2_HUMAN		Q8N8U2	HUMAN	CDYL2	Chromodomain Y-like protein 2	1	0	0	1	1	1	3	4	1	88.7742	108.101	103.586	105.817	57.5242	76.3772	118.05	110.668	70.9747	66.0686	80.5477	115.409	110.596	79.2333	69.9222	70.7312	0	0	0	0	0	0	0	0	0	0	0	0	0	0	0	0	61.6787	53.1306	52.9946
sp|Q9NU19|TB22B_HUMAN		Q9NU19	HUMAN	TBC1D22B	TBC1 domain family member 22B	1	0	0	1	2	2	2	1	1	136.036	129.598	125.89	118.486	117.018	100.842	129.534	115.904	128.132	105.61	100.186	133.92	132.082	128.922	126.13	127.407	0	0	0	0	0	0	0	0	0	0	0	0	0	0	0	0	270.879	255.005	245.604
sp|O60825|F262_HUMAN		O60825	HUMAN	PFKFB2	6-phosphofructo-2-kinase/fructose-2,6-bisphosphatase 2	0	1	0	1	0	3	1	0	4	0	0	0	0	0	0	0	0	0	0	0	0	0	0	0	0	36.8091	38.6629	27.8101	27.9808	25.604	40.9362	37.9216	33.3266	31.8845	31.9914	36.5806	33.3875	31.5887	30.1543	33.6637	33.3583	0	0	0
sp|Q9P2K6|KLH42_HUMAN		Q9P2K6	HUMAN	KLHL42	Kelch-like protein 42	0	1	0	1	2	2	3	2	2	0	0	0	0	0	0	0	0	0	0	0	0	0	0	0	0	19.7469	22.1431	28.578	29.7897	29.0344	24.0989	23.5897	24.6158	27.0164	26.0858	25.7372	25.2533	24.7304	22.0313	23.8042	31.8234	245.062	203.814	273.237
sp|Q7Z2K8|GRIN1_HUMAN		Q7Z2K8	HUMAN	GPRIN1	G protein-regulated inducer of neurite outgrowth 1	2	0	0	1	7	12	6	7	11	184.041	178.865	205.287	190.93	176.914	171.527	172.938	208.555	187.305	184.865	179.68	169.371	169.29	200.255	203.813	183.627	0	0	0	0	0	0	0	0	0	0	0	0	0	0	0	0	724.387	770.801	910.37
sp|Q8NBI5-2|S43A3_HUMAN		Q8NBI5-2	HUMAN	SLC43A3	Isoform 2 of Solute carrier family 43 member 3	1	0	0	1	0	2	1	1	0	150.688	115.529	144.283	164.168	142.871	205.402	121.588	158.938	152.297	158.982	191.214	102.401	150.765	163.673	146.966	168.386	0	0	0	0	0	0	0	0	0	0	0	0	0	0	0	0	0	0	0
sp|P78324|SHPS1_HUMAN		P78324	HUMAN	SIRPA	Tyrosine-protein phosphatase non-receptor type substrate 1	0	1	0	1	4	2	0	0	1	0	0	0	0	0	0	0	0	0	0	0	0	0	0	0	0	39.3912	60.1039	38.2768	45.3023	29.7656	33.5632	43.4665	47.732	39.8187	35.9479	33.778	42.3162	43.4218	53.6579	43.2405	47.9222	305.165	495.051	433.229
sp|Q96AD5|PLPL2_HUMAN		Q96AD5	HUMAN	PNPLA2	Patatin-like phospholipase domain-containing protein 2	1	0	0	1	2	0	3	1	3	208.217	217.885	190.044	216.85	183.817	195.123	201.346	222.785	211.789	188.442	190.368	206.878	210.136	217.733	194.783	220.454	0	0	0	0	0	0	0	0	0	0	0	0	0	0	0	0	120.55	148.1	114.93
sp|Q8WVB6-2|CTF18_HUMAN		Q8WVB6-2	HUMAN	CHTF18	Isoform 2 of Chromosome transmission fidelity protein 18 homolog	1	1	1	0	5	3	7	3	3	225.736	238.119	189.045	201.898	180.84	199.595	233.431	211.971	192.092	193.514	172.197	239.43	239.347	212.162	216.329	185.158	44.8994	48.5412	48.3917	46.0489	45.5491	34.1657	43.7838	44.1542	39.7828	43.5596	38.5959	48.8474	50.139	42.0046	43.7829	43.5755	834.107	629.356	571.851
sp|Q6NXT4-2|ZNT6_HUMAN		Q6NXT4-2	HUMAN	SLC30A6	Isoform 2 of Zinc transporter 6	0	1	0	1	1	1	1	1	2	0	0	0	0	0	0	0	0	0	0	0	0	0	0	0	0	48.8425	42.4352	52.6699	50.7005	41.0577	26.8109	45.7944	47.6313	55.0395	46.6888	44.7219	56.4195	51.0538	53.6464	42.636	48.3979	24.7482	25.8927	27.1448
sp|P10909-2|CLUS_HUMAN		P10909-2	HUMAN	CLU	Isoform 2 of Clusterin	0	1	0	1	0	0	0	0	1	0	0	0	0	0	0	0	0	0	0	0	0	0	0	0	0	202.922	103.908	69.2285	49.6122	46.3932	58.3767	82.4761	56.2808	64.1518	80.2796	96.4223	195.74	189.542	185.259	194.9	198.579	0	0	0
sp|Q9HD40|SPCS_HUMAN		Q9HD40	HUMAN	SEPSECS	O-phosphoseryl-tRNA(Sec) selenium transferase	1	0	0	1	13	1	4	2	2	29.0578	21.4814	23.2702	23.5891	21.2278	23.8691	21.8386	23.7096	25.7138	21.968	32.1408	23.4383	21.2735	22.6526	29.1746	25.2918	0	0	0	0	0	0	0	0	0	0	0	0	0	0	0	0	1645.48	1695.19	1749.8
sp|Q9NSY0|NRBP2_HUMAN		Q9NSY0	HUMAN	NRBP2	Nuclear receptor-binding protein 2	0	1	0	1	2	2	3	0	1	0	0	0	0	0	0	0	0	0	0	0	0	0	0	0	0	27.3983	22.7707	23.2911	20.7897	24.2907	20.344	23.3686	26.5857	23.7741	23.6654	24.7609	24.2537	25.979	20.1082	24.7777	30.8124	328.219	387.142	373.988
sp|Q8N283|ANR35_HUMAN		Q8N283	HUMAN	ANKRD35	Ankyrin repeat domain-containing protein 35	2	0	0	1	0	1	0	0	0	49.813	45.6192	37.3364	36.6298	38.6096	49.5258	40.0873	45.5916	43.6596	37.5062	35.9503	44.4226	38.6868	42.8359	34.1264	32.9563	0	0	0	0	0	0	0	0	0	0	0	0	0	0	0	0	0	0	0
sp|Q8N142-2|PURA1_HUMAN		Q8N142-2	HUMAN	ADSSL1	Isoform 2 of Adenylosuccinate synthetase isozyme 1	1	0	0	1	4	5	2	2	1	112.21	108.377	110.102	100.669	127.701	97.9113	107.597	121.973	114.812	98.9415	106.242	128.322	108.224	124.852	128.257	113.603	0	0	0	0	0	0	0	0	0	0	0	0	0	0	0	0	187.573	222.32	166.432
sp|Q9Y4G8|RPGF2_HUMAN		Q9Y4G8	HUMAN	RAPGEF2	Rap guanine nucleotide exchange factor 2	1	2	1	0	2	8	9	9	7	24.6483	25.4023	20.2045	18.9598	10.3056	19.2449	23.1534	19.709	15.3551	14.2923	15.4341	24.3363	18.2819	20.1783	20.6396	27.0198	102.914	83.9782	81.9604	79.7035	81.9674	89.9645	90.4926	83.0733	74.6844	78.099	72.1663	89.4909	103.859	109.815	102.729	108.901	188.158	196.086	214.521
sp|P49760|CLK2_HUMAN		P49760	HUMAN	CLK2	Dual specificity protein kinase CLK2	1	0	0	1	4	0	0	0	0	44.9157	43.2747	45.2596	31.7922	20.0317	28.5742	37.5426	43.4687	28.5244	26.5044	30.8127	46.7186	47.5986	40.4962	34.1238	33.8974	0	0	0	0	0	0	0	0	0	0	0	0	0	0	0	0	199.907	218.395	208.685
sp|Q9BT92|TCHP_HUMAN		Q9BT92	HUMAN	TCHP	Trichoplein keratin filament-binding protein	1	0	0	1	1	2	3	3	3	247.628	118.661	63.9318	45.8569	34.5053	33.5564	112.207	59.7617	38.8616	48.9017	37.4424	247.953	196.97	128.551	79.139	100.618	0	0	0	0	0	0	0	0	0	0	0	0	0	0	0	0	32.1024	30.3121	38.8063
sp|Q9Y2I8-2|WDR37_HUMAN		Q9Y2I8-2	HUMAN	WDR37	Isoform 2 of WD repeat-containing protein 37	1	0	0	1	8	1	7	4	5	61.8268	59.4102	55.8868	60.4386	60.1552	77.8514	63.7971	60.1092	59.8511	62.1104	67.4593	62.8866	57.7685	71.9145	58.6489	67.4992	0	0	0	0	0	0	0	0	0	0	0	0	0	0	0	0	554.827	532.025	539.968
sp|Q9NRA2|S17A5_HUMAN		Q9NRA2	HUMAN	SLC17A5	Sialin	0	1	0	1	0	4	2	2	2	0	0	0	0	0	0	0	0	0	0	0	0	0	0	0	0	101.726	98.935	107.191	96.2768	92.1933	93.0927	89.4742	90.6133	98.5852	89.7761	125.697	104.129	96.8044	100.628	96.1109	150.438	0	0	0
sp|Q96HR8|NAF1_HUMAN		Q96HR8	HUMAN	NAF1	H/ACA ribonucleoprotein complex non-core subunit NAF1	1	0	0	1	4	1	1	2	0	168.244	165.893	162.967	157.257	152.224	145.043	152.19	166.745	161.943	176.474	173.92	167.142	161.1	123.289	70.5503	72.19	0	0	0	0	0	0	0	0	0	0	0	0	0	0	0	0	382.383	371.938	406.722
sp|Q9GZU3|TM39B_HUMAN		Q9GZU3	HUMAN	TMEM39B	Transmembrane protein 39B	1	0	0	1	1	0	2	0	0	36.9167	46.8054	41.2513	48.5557	59.0958	53.1833	48.7709	41.3457	43.5424	57.7291	48.611	34.2057	43.541	43.2167	46.9035	48.5664	0	0	0	0	0	0	0	0	0	0	0	0	0	0	0	0	59.299	60.2351	52.7784
sp|Q13098|CSN1_HUMAN		Q13098	HUMAN	GPS1	COP9 signalosome complex subunit 1	1	0	0	1	2	1	3	0	2	24.4781	28.9228	23.7496	26.9422	34.9375	16.2006	27.7927	33.2444	28.1239	28.8266	30.7527	33.6986	24.536	31.9077	29.4651	28.996	0	0	0	0	0	0	0	0	0	0	0	0	0	0	0	0	86.3866	81.0681	87.3029
sp|Q9BXW9-1|FACD2_HUMAN		Q9BXW9-1	HUMAN	FANCD2	Isoform 1 of Fanconi anemia group D2 protein	2	1	1	0	1	4	2	6	3	87.6343	103.83	97.5944	89.6645	90.3076	67.9049	98.3413	99.6833	76.9034	72.5161	44.9239	107.233	92.1169	69.2923	58.3859	33.0454	29.3976	41.7083	36.0675	39.8895	34.1394	17.8082	44.9164	34.0523	31.0581	22.8107	11.8878	38.6882	38.5319	32.482	23.1495	20.6011	29.0569	12.6745	13.456
sp|Q99650|OSMR_HUMAN		Q99650	HUMAN	OSMR	Oncostatin-M-specific receptor subunit beta	0	2	0	1	1	1	5	2	7	0	0	0	0	0	0	0	0	0	0	0	0	0	0	0	0	75.6026	165.396	137.41	99.2055	70.6256	43.0846	188.905	123.313	112.315	76.8683	62.9817	188.146	162.436	112.199	104.227	132.548	32.7829	56.0141	55.751
sp|Q9BQC3|DPH2_HUMAN		Q9BQC3	HUMAN	DPH2	Diphthamide biosynthesis protein 2	1	0	0	1	6	5	6	1	3	529.916	516.054	542.125	526.455	442.417	433.366	504.926	493.852	469.108	438.347	444.862	549.252	530.754	545.282	538.338	557.919	0	0	0	0	0	0	0	0	0	0	0	0	0	0	0	0	882.441	721.836	855.426
sp|Q15596|NCOA2_HUMAN		Q15596	HUMAN	NCOA2	Nuclear receptor coactivator 2	1	2	1	0	1	3	4	2	9	199.685	180.176	190.285	199.266	169.811	177.455	201.962	182.173	185.277	154.591	165.419	211.469	200.738	207.918	172.162	193.478	176.212	155.632	145.934	145.277	144.3	131.886	161.785	145.206	135.637	134.051	119.155	140.014	170.794	145.563	175.216	141.735	81.1425	67.067	67.0709
sp|Q9UIK4-2|DAPK2_HUMAN		Q9UIK4-2	HUMAN	DAPK2	Isoform 2 of Death-associated protein kinase 2	0	1	0	1	2	2	1	0	2	0	0	0	0	0	0	0	0	0	0	0	0	0	0	0	0	134.756	75.6199	98.4486	94.7401	94.358	102.96	87.1328	90.3595	97.2861	91.7019	108.132	99.773	113.139	119.194	121.309	110.91	72.6553	95.4686	88.5575
sp|Q5XUX1|FBXW9_HUMAN		Q5XUX1	HUMAN	FBXW9	F-box/WD repeat-containing protein 9	0	1	0	1	1	1	0	0	0	0	0	0	0	0	0	0	0	0	0	0	0	0	0	0	0	48.1395	39.5819	40.5763	47.7849	40.5045	41.2016	42.9927	40.0011	39.5527	39.1627	41.2255	44.8965	48.8486	56.2865	54.5435	46.3695	173.04	166.106	161.242
sp|Q9HCM3|K1549_HUMAN		Q9HCM3	HUMAN	KIAA1549	UPF0606 protein KIAA1549	2	2	1	0	0	2	0	1	1	238.343	247.347	274.886	248.879	245.335	253.62	261.138	259.629	229.705	261.936	246.292	260.452	272.227	246.997	233.763	205.069	164.15	154.922	178.194	163.708	158.699	138.728	180.119	179.052	150.13	154.325	135.05	181.848	177.786	147.769	148.581	99.7014	0	0	0
sp|Q96RY7|IF140_HUMAN		Q96RY7	HUMAN	IFT140	Intraflagellar transport protein 140 homolog	0	3	0	1	3	5	3	3	3	0	0	0	0	0	0	0	0	0	0	0	0	0	0	0	0	117.223	92.3905	94.8643	91.1364	90.0734	83.1895	99.5392	100.723	81.2696	92.4341	101.341	107.874	102.883	112.551	112.804	96.715	376.803	407.294	384.168
sp|Q9P107|GMIP_HUMAN		Q9P107	HUMAN	GMIP	GEM-interacting protein	0	2	0	1	31	6	1	2	0	0	0	0	0	0	0	0	0	0	0	0	0	0	0	0	0	251.666	240.673	244.269	236.188	224.089	207.011	251.672	242.839	224.436	231.804	205.316	240.965	240.207	236.889	231.861	225.976	2875.22	2805.62	2845.2
sp|P54284|CACB3_HUMAN		P54284	HUMAN	CACNB3	Voltage-dependent L-type calcium channel subunit beta-3	1	0	0	1	0	3	2	1	4	39.1574	21.6214	28.3695	26.9046	25.0082	36.0681	31.9751	26.6273	32.3021	30.7174	29.9184	32.5095	27.5249	31.1012	33.2458	36.5845	0	0	0	0	0	0	0	0	0	0	0	0	0	0	0	0	0	0	0
sp|Q6PHR2-4|ULK3_HUMAN		Q6PHR2-4	HUMAN	ULK3	Isoform 4 of Serine/threonine-protein kinase ULK3	1	0	0	1	0	0	0	1	1	134.278	101.119	113.838	86.2803	90.1443	103.733	97.1489	99.2174	91.2656	92.6715	93.0414	102.284	101.934	99.2564	103.883	88.4098	0	0	0	0	0	0	0	0	0	0	0	0	0	0	0	0	0	0	0
sp|Q9Y6W6|DUS10_HUMAN		Q9Y6W6	HUMAN	DUSP10	Dual specificity protein phosphatase 10	1	0	0	1	1	2	2	3	0	66.511	194.953	199.072	169.892	163.305	177.239	197.013	251.814	244.758	217.294	183.124	67.1508	55.5859	43.9942	46.7228	54.1843	0	0	0	0	0	0	0	0	0	0	0	0	0	0	0	0	87.0392	91.4801	86.9556
sp|Q2NL68|PRSR3_HUMAN		Q2NL68	HUMAN	PROSER3	Proline and serine-rich protein 3	1	0	0	1	3	2	3	0	0	46.5601	45.9671	40.3144	30.0533	31.7991	31.292	42.2478	41.5482	27.6316	28.6975	24.5686	38.8838	46.6193	37.0254	33.5327	32.7185	0	0	0	0	0	0	0	0	0	0	0	0	0	0	0	0	77.1706	85.837	90.3578
sp|Q7LGC8|CHST3_HUMAN		Q7LGC8	HUMAN	CHST3	Carbohydrate sulfotransferase 3	1	0	0	1	0	4	3	3	7	40.4088	39.5505	38.8907	33.4422	32.3192	25.4309	37.4161	31.5645	28.5581	30.6232	29.9748	46.7792	49.1668	35.5786	27.8487	25.5728	0	0	0	0	0	0	0	0	0	0	0	0	0	0	0	0	0	0	0
sp|P49746|TSP3_HUMAN		P49746	HUMAN	THBS3	Thrombospondin-3	1	1	1	0	0	2	0	0	3	40.723	33.9064	25.9513	23.8799	18.4342	19.4579	39.633	22.2946	27.2853	22.4036	20.6823	36.6409	34.2781	23.6586	27.7917	30.3775	78.8337	75.5361	53.936	47.687	35.0313	38.5364	74.2149	55.0223	47.4654	47.9758	45.6389	90.3015	84.6925	76.8433	71.8429	58.303	0	0	0
sp|Q8IY63|AMOL1_HUMAN		Q8IY63	HUMAN	AMOTL1	Angiomotin-like protein 1	1	1	1	0	0	3	4	3	5	33.2394	26.9175	26.8398	27.0673	23.4667	18.0322	24.6889	20.1699	21.079	23.3024	23.037	33.58	30.3833	17.7074	24.9443	24.916	33.8811	25.5969	25.9333	24.4085	28.5376	25.3379	25.4407	19.0956	22.4548	23.4009	29.2119	41.2128	37.7125	33.5891	35.4301	28.6439	0	0	0
sp|Q8TC44|POC1B_HUMAN		Q8TC44	HUMAN	POC1B	POC1 centriolar protein homolog B	1	0	0	1	2	3	1	1	1	57.9043	61.4711	62.3187	52.9923	55.0783	54.6384	59.3485	63.2907	56.8769	48.2307	48.581	57.2029	58.4419	60.4905	63.4103	58.9743	0	0	0	0	0	0	0	0	0	0	0	0	0	0	0	0	145.382	156.308	143.362
sp|Q9H013|ADA19_HUMAN		Q9H013	HUMAN	ADAM19	Disintegrin and metalloproteinase domain-containing protein 19	2	0	0	1	0	1	1	0	1	114.994	129.198	107.419	111.247	101.858	107.858	115.761	106.257	98.3987	90.8401	96.4277	108.951	114.922	113.166	113.899	109.354	0	0	0	0	0	0	0	0	0	0	0	0	0	0	0	0	0	0	0
sp|O14770|MEIS2_HUMAN		O14770	HUMAN	MEIS2	Homeobox protein Meis2	1	0	0	1	0	4	2	2	3	28.2743	24.0115	21.1651	23.4464	20.6474	22.2697	26.2964	21.5956	22.027	20.8235	23.3276	28.0008	26.647	21.607	20.3747	23.0669	0	0	0	0	0	0	0	0	0	0	0	0	0	0	0	0	0	0	0
sp|Q9UPV9|TRAK1_HUMAN		Q9UPV9	HUMAN	TRAK1	Trafficking kinesin-binding protein 1	2	0	0	1	0	3	3	0	2	134.749	135.895	109.27	113.954	86.3921	69.1133	118.946	112.364	98.4367	84.8287	69.5687	117.423	123.645	112.198	92.3936	71.8468	0	0	0	0	0	0	0	0	0	0	0	0	0	0	0	0	0	0	0
sp|O75882|ATRN_HUMAN		O75882	HUMAN	ATRN	Attractin	1	2	1	0	4	4	10	5	7	30.6495	26.4048	28.064	27.7655	23.24	20.0243	28.3618	30.5649	26.3235	24.1473	27.1708	24.5122	27.3281	18.5598	22.0635	20.1955	67.2957	60.8825	72.6518	59.3319	53.482	47.2023	78.8034	63.0365	52.0777	56.9296	56.295	84.2748	80.2124	73.4666	74.3141	64.7001	225.427	178.55	187.715
sp|P10253|LYAG_HUMAN		P10253	HUMAN	GAA	Lysosomal alpha-glucosidase	2	0	0	1	36	7	7	6	2	35.3586	39.2589	40.1818	30.3544	37.1039	31.4238	36.2876	33.699	35.8612	33.235	33.8082	48.2211	37.2121	47.4365	32.02	33.2793	0	0	0	0	0	0	0	0	0	0	0	0	0	0	0	0	2789.11	3088.03	2808.4
sp|Q9Y6Q9|NCOA3_HUMAN		Q9Y6Q9	HUMAN	NCOA3	Nuclear receptor coactivator 3	2	1	1	0	16	7	3	1	9	91.0618	79.9641	63.9185	63.0759	61.4951	61.5629	79.7847	63.4835	63.644	68.5587	49.5312	83.0056	74.0277	65.6022	64.1639	75.9368	63.9782	86.1592	73.9986	78.4218	61.4433	52.6011	79.2655	77.3851	66.3868	63.8143	53.3713	79.5913	76.6446	70.9283	115.409	128.357	1371.15	1396.59	1381.62
sp|Q8IUH3-3|RBM45_HUMAN		Q8IUH3-3	HUMAN	RBM45	Isoform 3 of RNA-binding protein 45	1	0	0	1	0	0	1	1	0	74.9798	94.1801	84.604	94.3211	85.2453	96.1797	95.0262	85.7755	73.7307	66.2441	76.4321	86.6525	87.54	72.6164	75.3897	81.1189	0	0	0	0	0	0	0	0	0	0	0	0	0	0	0	0	0	0	0
sp|P48651|PTSS1_HUMAN		P48651	HUMAN	PTDSS1	Phosphatidylserine synthase 1	0	1	0	1	3	1	0	1	2	0	0	0	0	0	0	0	0	0	0	0	0	0	0	0	0	49.6844	18.729	52.2992	50.8042	54.9193	63.5385	39.9703	27.9988	53.0355	54.503	62.634	57.9136	40.7839	46.8659	46.4018	61.1353	121.132	112.893	106.71
sp|Q86XN7|PRSR1_HUMAN		Q86XN7	HUMAN	PROSER1	Proline and serine-rich protein 1	1	1	1	0	2	2	0	2	2	43.0737	30.2712	35.1217	32.177	30.2237	36.0717	32.342	37.0754	35.7554	29.5771	30.9389	36.7621	38.101	43.1145	32.8345	36.7076	27.65	19.6932	21.7721	27.4459	20.1819	25.8877	26.0866	25.0572	23.2628	21.665	25.5237	32.7793	31.6632	22.3892	26.7322	24.6851	175.717	190.987	177.09
sp|Q9HAC7-3|SUCHY_HUMAN		Q9HAC7-3	HUMAN	SUGCT	Isoform 3 of Succinate--hydroxymethylglutarate CoA-transferase	0	1	0	1	0	0	0	0	1	0	0	0	0	0	0	0	0	0	0	0	0	0	0	0	0	15.3899	16.1175	15.7703	9.55165	10.9543	23.2803	13.6817	15.3782	15.8637	13.5223	16.3381	15.2451	18.8214	17.8545	16.816	14.1229	0	0	0
sp|Q96PC5|MIA2_HUMAN		Q96PC5	HUMAN	MIA2	Melanoma inhibitory activity protein 2	1	2	1	0	16	29	17	10	10	321.454	318.89	322.123	325.015	316.467	324.193	368.68	301.68	349.281	338.395	381.152	226.161	292.311	333.907	308.155	354.664	62.9031	60.7453	61.8922	64.2148	58.358	68.0341	61.7499	54.9678	63.3549	70.1584	67.32	57.9193	61.6618	61.459	70.8805	73.258	2577.36	2543.64	2739.52
sp|Q9NWK9|BCD1_HUMAN		Q9NWK9	HUMAN	ZNHIT6	Box C/D snoRNA protein 1	1	0	0	1	5	7	7	6	3	41.6187	50.7175	33.0417	24.6108	22.2325	15.8271	35.8781	32.9546	23.4737	25.2875	27.1536	49.6393	43.6638	23.6603	26.4319	17.9554	0	0	0	0	0	0	0	0	0	0	0	0	0	0	0	0	665.458	584.319	615.268
sp|Q16877|F264_HUMAN		Q16877	HUMAN	PFKFB4	6-phosphofructo-2-kinase/fructose-2,6-bisphosphatase 4	1	0	0	1	20	1	1	2	2	89.0543	73.153	70.3248	73.2682	55.4068	84.0631	72.2888	64.7195	64.6476	58.684	70.7719	76.8733	72.1687	57.5406	64.941	78.3724	0	0	0	0	0	0	0	0	0	0	0	0	0	0	0	0	2523.84	2489.65	3067.53
sp|O94921|CDK14_HUMAN		O94921	HUMAN	CDK14	Cyclin-dependent kinase 14	0	1	0	1	2	1	1	0	1	0	0	0	0	0	0	0	0	0	0	0	0	0	0	0	0	30.7081	33.064	29.7981	28.1314	30.0721	25.5511	32.7757	31.4139	30.2725	30.7627	28.9203	31.5565	35.4425	27.1241	29.4549	27.4547	74.0115	96.3598	69.9866
sp|Q9NXG0-2|CNTLN_HUMAN		Q9NXG0-2	HUMAN	CNTLN	Isoform 2 of Centlein	2	1	1	0	2	1	0	0	0	108.269	101.648	100.957	82.9559	77.5737	80.17	105.263	94.464	89.7089	85.8919	80.8024	121.486	104.389	88.2026	86.4717	75.5946	24.2945	29.6856	21.4325	24.9631	18.4981	12.5162	26.8599	26.9839	22.8821	15.7023	20.3492	27.7938	33.6008	29.9674	24.722	24.9183	573.506	538.909	614.522
sp|Q86YV5|SG223_HUMAN		Q86YV5	HUMAN	SGK223	Tyrosine-protein kinase SgK223	2	1	1	0	20	13	15	8	8	88.3486	88.0443	82.1279	82.4375	81.3261	69.731	95.2861	93.5675	80.0719	79.1576	66.0873	90.2218	89.3931	77.1318	73.3992	75.5106	53.9716	62.3247	68.0028	63.2367	58.5536	61.7902	63.5087	71.0534	60.056	74.0616	62.0536	64.5751	63.1177	63.8617	51.6396	43.7311	3277.39	3403.84	3527.47
sp|Q96F44|TRI11_HUMAN		Q96F44	HUMAN	TRIM11	E3 ubiquitin-protein ligase TRIM11	1	0	0	1	5	2	2	0	2	21.9593	15.9499	19.2549	16.3902	16.9197	17.7697	22.8268	20.3323	14.6903	14.453	20.0216	21.1559	16.4018	16.863	14.0084	12.7609	0	0	0	0	0	0	0	0	0	0	0	0	0	0	0	0	272.706	257.853	272.769
sp|Q9BY12|SCAPE_HUMAN		Q9BY12	HUMAN	SCAPER	S phase cyclin A-associated protein in the endoplasmic reticulum	2	1	1	0	5	10	7	0	3	165.266	175.21	111.798	62.709	54.51	51.9081	167.654	115.65	67.2019	77.2689	74.375	186.613	177.726	127.363	95.8351	73.9341	101.055	72.0453	47.3499	30.8131	25.8952	19.742	70.3168	41.6591	25.5587	24.676	30.2999	90.43	91.5663	90.6345	90.9206	66.7791	457.902	408.739	452.254
sp|Q9Y5G2|PCDGE_HUMAN		Q9Y5G2	HUMAN	PCDHGB2	Protocadherin gamma-B2	1	1	1	0	0	0	1	0	1	39.013	22.8219	32.927	41.7421	29.7032	37.6117	35.1758	30.1277	31.3035	31.9877	36.0595	34.0428	41.6418	31.3643	41.1352	32.1416	39.3841	45.3234	56.5722	43.3523	30.1785	19.6539	51.6363	47.2359	33.4196	36.8008	32.6014	55.513	57.5132	52.1981	43.5733	39.8292	0	0	0
sp|O60462|NRP2_HUMAN		O60462	HUMAN	NRP2	Neuropilin-2	0	2	0	1	4	14	17	10	16	0	0	0	0	0	0	0	0	0	0	0	0	0	0	0	0	28.3686	36.9226	24.4565	22.1957	18.1994	18.468	30.7247	21.9353	26.6212	23.3659	25.9908	38.0591	34.2905	31.0427	49.5896	117.323	299.76	482.466	345.991
sp|Q9C0D5|TANC1_HUMAN		Q9C0D5	HUMAN	TANC1	Protein TANC1	2	2	1	0	18	20	22	13	27	160.507	146.941	161.901	141.972	135.159	133.386	144.186	139.274	148.273	145.044	135.819	171.978	149.074	151.326	144.604	119.311	272.256	338.474	284.601	252.661	268.442	280.797	311.116	282.86	255.729	290.746	293.045	280.626	306.621	289.44	282.114	236.331	1801.08	1650.7	1705.39
sp|Q8NCE0|SEN2_HUMAN		Q8NCE0	HUMAN	TSEN2	tRNA-splicing endonuclease subunit Sen2	0	1	0	1	1	2	3	4	3	0	0	0	0	0	0	0	0	0	0	0	0	0	0	0	0	62.2724	58.6621	69.2388	64.322	67.5047	43.3934	53.6375	64.7598	64.4388	68.3396	69.185	69.6812	73.3854	72.2054	62.2474	57.4646	224.825	200.939	200.07
sp|O00716|E2F3_HUMAN		O00716	HUMAN	E2F3	Transcription factor E2F3	1	0	0	1	0	1	3	1	3	87.4939	105.934	109.542	101.051	118.102	90.0349	109.44	110.277	116.359	127.693	155.054	108.139	110.358	97.5538	85.9754	90.9663	0	0	0	0	0	0	0	0	0	0	0	0	0	0	0	0	0	0	0
sp|Q5VWG9|TAF3_HUMAN		Q5VWG9	HUMAN	TAF3	Transcription initiation factor TFIID subunit 3	2	0	0	1	4	5	2	3	3	69.9479	77.9416	65.4341	60.7495	69.1506	57.5592	65.2295	60.0981	69.6572	70.1971	57.2478	73.0525	69.0444	73.5267	65.0862	67.7027	0	0	0	0	0	0	0	0	0	0	0	0	0	0	0	0	380.802	338.128	351.203
sp|Q5SQN1|SNP47_HUMAN		Q5SQN1	HUMAN	SNAP47	Synaptosomal-associated protein 47	1	0	0	1	2	0	2	2	1	49.3031	49.2856	39.069	39.3013	28.7376	31.1079	41.0229	39.4808	45.2977	41.155	51.2828	47.4026	48.6054	38.4705	38.2548	41.4801	0	0	0	0	0	0	0	0	0	0	0	0	0	0	0	0	81.5431	94.7895	89.2884
sp|Q96I51|RCC1L_HUMAN		Q96I51	HUMAN	RCC1L	RCC1-like G exchanging factor-like protein	1	0	0	1	5	1	9	5	1	31.7138	27.8683	31.3852	24.2119	23.3032	24.5235	27.0862	26.0296	30.7177	30.604	28.2339	25.2452	30.4721	31.4721	30.9213	28.9635	0	0	0	0	0	0	0	0	0	0	0	0	0	0	0	0	282.926	251.337	240.466
sp|P49336|CDK8_HUMAN		P49336	HUMAN	CDK8	Cyclin-dependent kinase 8	1	0	0	1	4	2	2	1	0	117.232	142.932	130.922	117.22	137.04	105.455	128.513	130.139	111.43	113.774	99.4659	130.535	128.517	122.939	111.533	118.166	0	0	0	0	0	0	0	0	0	0	0	0	0	0	0	0	680.312	631.99	723.391
sp|P48443|RXRG_HUMAN		P48443	HUMAN	RXRG	Retinoic acid receptor RXR-gamma	1	0	0	1	0	1	0	0	1	140.791	121.938	90.7734	95.1016	90.5903	68.8511	134.302	108.103	79.6313	65.4136	52.2913	119.926	137.598	89.1487	59.9542	63.6678	0	0	0	0	0	0	0	0	0	0	0	0	0	0	0	0	0	0	0
sp|Q8N137-2|CNTRB_HUMAN		Q8N137-2	HUMAN	CNTROB	Isoform 2 of Centrobin	2	0	0	1	1	1	3	2	0	93.9336	60.7573	52.8402	42.7179	43.2578	38.1143	71.8998	46.4616	49.9026	42.5526	42.7339	86.6376	76.2397	59.1263	65.188	55.4796	0	0	0	0	0	0	0	0	0	0	0	0	0	0	0	0	23.8109	23.5726	23.179
sp|Q9UJM3|ERRFI_HUMAN		Q9UJM3	HUMAN	ERRFI1	ERBB receptor feedback inhibitor 1	0	1	0	1	0	0	3	5	2	0	0	0	0	0	0	0	0	0	0	0	0	0	0	0	0	77.19	53.9667	72.187	71.4908	67.5538	80.5496	66.4723	62.7902	77.4405	76.3387	76.0761	84.1966	79.0033	73.9312	78.3559	83.4758	0	0	0
sp|Q9H0M0|WWP1_HUMAN		Q9H0M0	HUMAN	WWP1	NEDD4-like E3 ubiquitin-protein ligase WWP1	1	1	1	0	3	3	1	2	4	14.9233	15.732	17.5543	14.1042	19.2874	14.9385	21.5756	20.6214	6.80053	15.3241	14.4744	27.5522	19.3858	27.0535	17.0148	12.1715	66.8587	63.0866	66.7909	60.6356	58.908	47.7194	69.0522	63.3034	64.8653	58.3388	58.4632	82.5938	69.2283	70.0161	60.6055	47.8999	199.251	184.587	181.195
sp|Q86VE9-4|SERC5_HUMAN		Q86VE9-4	HUMAN	SERINC5	Isoform 4 of Serine incorporator 5	0	1	0	1	1	1	0	0	1	0	0	0	0	0	0	0	0	0	0	0	0	0	0	0	0	49.8694	51.6725	51.3014	47.8941	46.423	43.7753	56.2326	50.2853	40.6691	51.162	51.8218	62.0613	58.7912	54.0071	51.5275	44.5808	249.724	225.957	217.234
sp|Q9ULI3|HEG1_HUMAN		Q9ULI3	HUMAN	HEG1	Protein HEG homolog 1	1	2	1	0	3	5	2	4	9	28.9144	23.7049	30.2292	26.862	24.1042	22.2283	25.3202	23.1902	22.4714	16.647	22.0227	23.5459	24.6056	23.4089	18.5006	18.8584	77.0947	123.804	96.476	91.8001	68.5581	53.8257	93.7636	87.225	86.9032	68.3621	59.5213	100.88	96.5053	92.2718	81.6789	68.3916	197.586	237.065	169.168
sp|Q9P2S5|WRP73_HUMAN		Q9P2S5	HUMAN	WRAP73	WD repeat-containing protein WRAP73	1	0	0	1	0	1	0	0	0	82.1494	59.31	67.4898	74.227	63.5417	63.6341	68.8631	73.8118	63.265	72.8325	64.225	77.0035	69.3993	59.7593	62.6366	51.2628	0	0	0	0	0	0	0	0	0	0	0	0	0	0	0	0	0	0	0
sp|Q9Y4C2-2|TCAF1_HUMAN		Q9Y4C2-2	HUMAN	TCAF1	Isoform 2 of TRPM8 channel-associated factor 1	1	1	1	0	0	1	1	1	1	121.918	113.157	117.547	97.3516	90.6634	72.683	121.483	110.224	108.645	98.0626	93.9446	127.455	114.586	83.2588	60.5331	53.1828	86.1674	91.7984	74.0233	69.1504	60.481	52.3146	83.7302	82.2625	78.2365	64.8331	51.7683	80.8295	85.4362	76.8527	74.8331	53.385	0	0	0
sp|Q9HAP2|MLXIP_HUMAN		Q9HAP2	HUMAN	MLXIP	MLX-interacting protein	1	1	1	0	3	4	2	1	0	63.9312	66.8671	62.4841	53.4692	52.9148	48.6491	64.2155	62.5577	60.3418	47.6089	47.9179	75.8672	68.2901	60.3507	49.195	43.8386	68.0883	82.4465	59.3058	59.6804	51.0666	49.8668	63.1327	61.2874	62.0411	60.0323	55.7605	62.7699	68.8488	61.4654	63.8775	54.7515	412.23	426.626	445.995
sp|Q96AN5|TM143_HUMAN		Q96AN5	HUMAN	TMEM143	Transmembrane protein 143	1	0	0	1	0	3	0	1	1	24.8087	17.2957	26.5033	24.5166	22.3918	19.9951	19.2879	23.7573	22.784	21.8273	19.318	18.7648	23.0719	25.1454	25.7354	25.3747	0	0	0	0	0	0	0	0	0	0	0	0	0	0	0	0	0	0	0
sp|P16871|IL7RA_HUMAN		P16871	HUMAN	IL7R	Interleukin-7 receptor subunit alpha	1	0	0	1	0	0	0	0	0	48.1542	56.3945	52.5427	51.9113	46.2839	55.8777	48.4521	52.5047	48.7529	52.8911	38.4362	50.1344	54.6582	49.2352	45.2056	40.0132	0	0	0	0	0	0	0	0	0	0	0	0	0	0	0	0	0	0	0
sp|Q2TAC2|CCD57_HUMAN		Q2TAC2	HUMAN	CCDC57	Coiled-coil domain-containing protein 57	0	2	0	1	0	2	2	3	2	0	0	0	0	0	0	0	0	0	0	0	0	0	0	0	0	218.399	201.69	202.34	212.684	207.483	227.739	196.284	190.524	201.633	209.137	214.164	212.669	204.956	215.945	218.106	215.309	0	0	0
sp|Q07864|DPOE1_HUMAN		Q07864	HUMAN	POLE	DNA polymerase epsilon catalytic subunit A	4	1	1	0	1	7	6	10	1	191.124	246.625	240.816	218.686	223.214	183.607	242.877	222.536	204.839	174.06	137.973	254.997	226.403	191.141	168.129	114.265	13.3717	17.7213	21.9231	15.9934	14.3811	7.47889	19.9486	17.9498	14.8781	17.356	8.46129	16.2695	22.1264	16.719	15.3836	10.5818	27.716	21.839	23.1389
sp|Q13451|FKBP5_HUMAN		Q13451	HUMAN	FKBP5	Peptidyl-prolyl cis-trans isomerase FKBP5	1	0	0	1	33	15	17	14	6	36.3661	38.3258	36.656	39.4802	40.0985	38.7002	39.8788	33.8112	37.7731	35.5717	33.9123	41.4805	41.8769	32.7911	37.2783	41.016	0	0	0	0	0	0	0	0	0	0	0	0	0	0	0	0	4673.63	5216.36	4239.72
sp|Q8N142|PURA1_HUMAN		Q8N142	HUMAN	ADSSL1	Adenylosuccinate synthetase isozyme 1	1	0	0	1	1	2	0	1	0	31.2403	30.0807	29.7652	30.209	38.8093	30.2118	38.3341	29.4734	28.8843	29.1337	31.9344	30.382	38.4915	36.2948	28.6924	39.3588	0	0	0	0	0	0	0	0	0	0	0	0	0	0	0	0	154.457	120.596	149.054
sp|Q9ULK4|MED23_HUMAN		Q9ULK4	HUMAN	MED23	Mediator of RNA polymerase II transcription subunit 23	2	1	1	0	7	6	7	8	7	375.623	351.93	378.629	378.746	351.604	371.727	363.24	382.859	368.272	383.917	410.842	353.754	371.911	390.12	347.044	382.695	50.7632	45.7275	62.2896	53.6709	52.118	46.175	61.4485	61.6359	60.3489	64.0913	60.7653	62.4911	55.517	57.2278	55.9857	58.2375	824.601	809.834	791.314
sp|Q96P47-4|AGAP3_HUMAN		Q96P47-4	HUMAN	AGAP3	Isoform 4 of Arf-GAP with GTPase, ANK repeat and PH domain-containing protein 3	0	2	0	1	5	7	5	3	6	0	0	0	0	0	0	0	0	0	0	0	0	0	0	0	0	244.966	279.74	263.634	255.019	272.158	236.525	261.708	241.35	271.071	265.887	256.152	249.455	257.674	256.866	231.773	225.711	714.988	774.124	788.778
sp|O60239|3BP5_HUMAN		O60239	HUMAN	SH3BP5	SH3 domain-binding protein 5	0	1	0	1	5	1	0	1	2	0	0	0	0	0	0	0	0	0	0	0	0	0	0	0	0	221.149	177.445	229.352	202.031	216.499	200.46	203.795	201.161	222.403	201.169	200.003	247.131	208.104	216.106	230.247	198.922	669.53	777.992	637.353
sp|Q8WUJ3|CEMIP_HUMAN		Q8WUJ3	HUMAN	CEMIP	Cell migration-inducing and hyaluronan-binding protein	1	2	1	0	14	8	15	16	12	162.31	190.8	129.135	98.2725	103.451	120.328	164.299	132.411	109.318	103.797	193.095	241.546	237.291	218.638	187.408	583.241	98.7559	103.148	73.8439	54.3407	52.6408	72.5266	101.874	69.5132	59.575	56.768	85.9205	143.004	152.802	112.578	86.3065	575.021	1640.49	2701.82	4004.26
sp|Q92562|FIG4_HUMAN		Q92562	HUMAN	FIG4	Polyphosphoinositide phosphatase	1	1	1	0	12	5	2	3	9	60.5239	52.6517	55.7181	58.5786	54.5324	64.192	62.5623	58.1119	54.4383	67.4576	62.9261	67.4932	70.7472	68.9769	77.5068	63.2061	25.9053	20.5096	23.1918	24.0795	15.6008	24.8012	21.3491	24.7898	23.728	24.0978	22.5572	16.6883	23.9311	23.5842	26.7298	28.2964	1030.93	1119.36	1124.95
sp|Q9NRX5|SERC1_HUMAN		Q9NRX5	HUMAN	SERINC1	Serine incorporator 1	0	1	0	1	3	5	3	2	1	0	0	0	0	0	0	0	0	0	0	0	0	0	0	0	0	53.4331	95.4488	65.5578	51.8517	42.4274	38.5489	84.5051	52.5163	50.2281	42.8542	48.761	81.1203	75.3453	58.4905	54.071	52.5078	351.366	405.259	300.56
sp|Q9P109|GCNT4_HUMAN		Q9P109	HUMAN	GCNT4	Beta-1,3-galactosyl-O-glycosyl-glycoprotein beta-1,6-N-acetylglucosaminyltransferase 4	1	0	0	1	0	3	0	1	0	246.149	247.709	240.006	233.331	233.714	229.974	234.585	259.419	239.157	231.673	244.992	241.322	257.622	241.018	243.098	262.787	0	0	0	0	0	0	0	0	0	0	0	0	0	0	0	0	0	0	0
sp|Q86VP3-2|PACS2_HUMAN		Q86VP3-2	HUMAN	PACS2	Isoform 2 of Phosphofurin acidic cluster sorting protein 2	0	2	0	1	5	4	3	2	1	0	0	0	0	0	0	0	0	0	0	0	0	0	0	0	0	204.166	178.233	167.485	174.402	171.663	179.161	162.927	161.015	156.602	172.492	178.89	173.187	198.172	192.7	192.764	188.231	326.272	337.259	326.567
sp|Q8IYH5|ZZZ3_HUMAN		Q8IYH5	HUMAN	ZZZ3	ZZ-type zinc finger-containing protein 3	0	2	0	1	1	5	5	6	1	0	0	0	0	0	0	0	0	0	0	0	0	0	0	0	0	79.1391	83.0433	67.0031	72.8241	68.158	69.0077	75.7115	63.9867	65.4693	63.6347	51.5383	71.655	71.4328	84.4238	76.8912	65.6766	70.6821	67.3469	59.7261
sp|O60503|ADCY9_HUMAN		O60503	HUMAN	ADCY9	Adenylate cyclase type 9	1	2	1	0	6	6	6	2	14	39.9877	28.661	33.8162	36.1772	30.6402	42.0338	32.484	36.7197	37.261	35.9805	30.7004	28.5109	27.8152	30.9563	31.444	26.4233	39.0473	42.5137	50.9524	36.3612	38.0299	31.4525	47.4212	37.3202	36.698	37.3358	32.2825	37.7374	38.1604	39.5775	37.7147	40.0802	263.191	285.811	253.127
sp|Q96PV7|F193B_HUMAN		Q96PV7	HUMAN	FAM193B	Protein FAM193B	1	1	1	0	5	2	5	1	1	136.915	128.318	119.975	128.332	116.132	101.422	133.412	135.982	123.887	108.667	96.3087	148.341	136.546	137.013	135.081	112.14	212.821	214.512	163.816	159.51	133.652	123.862	182.435	168.508	142.486	146.298	131.294	219.755	220.297	215.333	213.139	178.442	1432.88	1343.87	1454.24
sp|Q9BWT1-2|CDCA7_HUMAN		Q9BWT1-2	HUMAN	CDCA7	Isoform 2 of Cell division cycle-associated protein 7	0	1	0	1	0	0	2	0	0	0	0	0	0	0	0	0	0	0	0	0	0	0	0	0	0	25.6943	36.4392	23.0023	23.6206	28.6013	27.2894	21.7178	26.1633	19.6721	28.0869	24.4134	27.4608	31.0688	29.7603	25.0841	19.4961	0	0	0
sp|Q6P0Q8|MAST2_HUMAN		Q6P0Q8	HUMAN	MAST2	Microtubule-associated serine/threonine-protein kinase 2	4	0	0	1	7	7	3	3	4	202.723	183.789	174.737	180.521	174.884	179.297	177.728	168.276	153.188	178.292	146.53	192.964	196.431	198.883	199.07	209.173	0	0	0	0	0	0	0	0	0	0	0	0	0	0	0	0	687.707	751.222	736.123
sp|Q6V1X1|DPP8_HUMAN		Q6V1X1	HUMAN	DPP8	Dipeptidyl peptidase 8	1	1	1	0	4	3	7	5	11	122.855	108.236	110.104	108.263	110.344	91.7836	125.983	104.487	93.6038	102.789	89.1169	126.381	119.019	122.926	84.9382	84.3406	112.313	104.676	91.8364	96.6712	100.745	88.3382	116.75	105.617	85.5359	94.2886	81.2316	115.059	111.461	115.193	103.656	99.6196	749.993	666.639	666.514
sp|P49321-2|NASP_HUMAN		P49321-2	HUMAN	NASP	Isoform 2 of Nuclear autoantigenic sperm protein	1	0	0	1	3	1	1	1	1	28.4149	34.5694	39.5406	24.8639	16.9995	22.892	42.1219	36.5001	32.0727	28.1674	28.8101	44.489	36.0002	25.5614	36.9927	33.3699	0	0	0	0	0	0	0	0	0	0	0	0	0	0	0	0	173.001	139.532	143.232
sp|Q99611|SPS2_HUMAN		Q99611	HUMAN	SEPHS2	Selenide, water dikinase 2	0	1	0	1	9	4	1	1	3	0	0	0	0	0	0	0	0	0	0	0	0	0	0	0	0	34.4329	25.9148	39.8478	34.7066	37.852	28.3231	30.8528	34.1083	28.594	41.0143	33.7959	35.8412	39.0776	37.9818	43.07	32.6795	919.155	919.229	875.83
sp|P24043|LAMA2_HUMAN		P24043	HUMAN	LAMA2	Laminin subunit alpha-2	4	3	1	0	0	15	5	10	6	2247.31	1255.51	830.62	564.19	364.652	498.399	1388.12	721.276	560.555	505.887	561.152	1613.58	1201.95	682.544	474.031	500.754	251.44	223.469	134.754	74.4109	64.1693	54.9849	227.243	109.387	79.1942	65.2979	70.6461	295.884	261.726	234.567	189.324	109.278	0	0	0
sp|Q12913|PTPRJ_HUMAN		Q12913	HUMAN	PTPRJ	Receptor-type tyrosine-protein phosphatase eta	3	0	0	1	18	2	9	3	1	153.401	156.549	171.566	157.212	160.383	166.92	174.607	170.465	162.493	164.8	182.017	150.675	152.108	172.766	163.253	175.739	0	0	0	0	0	0	0	0	0	0	0	0	0	0	0	0	1343.9	1860.97	1547.5
sp|Q5VUB5|F1711_HUMAN		Q5VUB5	HUMAN	FAM171A1	Protein FAM171A1	1	1	1	0	0	2	7	2	1	31.2828	26.6014	25.4533	28.378	24.7867	31.9979	24.5288	31.3634	28.2848	23.6761	26.8392	23.5991	27.4737	25.556	24.6386	19.9462	9.60226	23.9923	13.6949	14.5497	14.6792	10.7999	20.0411	13.5535	12.617	19.2425	13.2998	12.8593	16.5765	15.3004	14.0077	14.2587	0	0	0
sp|Q8IZD0-2|SAM14_HUMAN		Q8IZD0-2	HUMAN	SAMD14	Isoform 2 of Sterile alpha motif domain-containing protein 14	1	0	0	1	0	0	0	0	1	17.7211	12.546	11.7462	15.0655	16.4892	19.7203	16.1499	16.5931	11.5211	19.3066	13.7679	19.309	18.4822	16.1283	19.6036	19.8401	0	0	0	0	0	0	0	0	0	0	0	0	0	0	0	0	0	0	0
sp|Q9H8K7|CJ088_HUMAN		Q9H8K7	HUMAN	C10orf88	Uncharacterized protein C10orf88	1	0	0	1	4	4	3	3	9	192.854	219.667	207.984	173.676	164.768	122.496	230.794	221.634	186.66	190.349	180.8	233.403	223.556	182.023	155.116	158.293	0	0	0	0	0	0	0	0	0	0	0	0	0	0	0	0	156.453	173.917	174.546
sp|Q9ULQ1-3|TPC1_HUMAN		Q9ULQ1-3	HUMAN	TPCN1	Isoform 3 of Two pore calcium channel protein 1	1	1	1	0	9	3	4	5	2	60.8282	55.8463	69.6842	63.0609	44.6467	66.0239	61.0551	65.9937	56.0858	47.3836	57.155	51.207	63.0847	60.6484	60.5301	56.4768	83.573	84.4517	85.6063	75.597	66.0296	60.1511	79.5267	73.8795	78.235	64.4697	74.4079	81.4749	91.723	84.1987	75.2795	80.2076	796.943	850.96	710.654
sp|Q96EN8|MOCOS_HUMAN		Q96EN8	HUMAN	MOCOS	Molybdenum cofactor sulfurase	1	1	1	0	1	9	13	8	8	62.1523	72.975	69.5167	65.4289	56.9858	57.5954	58.9158	64.6952	55.4926	59.4916	57.5555	62.0431	59.9773	60.2783	72.0712	59.9041	78.425	74.3301	77.1916	75.3059	72.2205	73.5035	80.2312	65.0528	72.8517	70.4451	63.5226	78.282	83.6012	76.8338	89.2064	82.2029	180.53	178.148	185.739
sp|Q7Z494|NPHP3_HUMAN		Q7Z494	HUMAN	NPHP3	Nephrocystin-3	1	2	1	0	2	7	2	5	2	92.9945	91.0685	72.5243	67.4708	52.6744	52.395	86.9097	74.0969	76.5352	64.814	75.6327	90.2655	92.0892	80.5841	72.2706	53.0378	149.531	145.47	127.752	135.279	115.145	108.046	148.567	132.683	130.098	120.695	135.22	137.341	135.907	141.649	140.181	120.545	211.314	193.945	193.725
sp|Q9Y2B1|TMEM5_HUMAN		Q9Y2B1	HUMAN	TMEM5	Transmembrane protein 5	0	1	0	1	1	1	1	1	2	0	0	0	0	0	0	0	0	0	0	0	0	0	0	0	0	85.8948	185.532	133.009	123.144	119.4	93.7775	117.477	121.65	122.918	117.161	118.066	107.461	104.116	123.784	84.7591	118.531	184.365	164.52	163.828
sp|P30511-3|HLAF_HUMAN		P30511-3	HUMAN	HLA-F	Isoform 3 of HLA class I histocompatibility antigen, alpha chain F	0	1	0	1	0	1	2	3	2	0	0	0	0	0	0	0	0	0	0	0	0	0	0	0	0	93.2669	146.088	117.387	104.533	78.9539	57.6898	107.197	97.7012	90.0362	91.5803	88.5176	106.404	99.8782	107.085	136.22	259.508	0	0	0
sp|Q9BXS6|NUSAP_HUMAN		Q9BXS6	HUMAN	NUSAP1	Nucleolar and spindle-associated protein 1	1	0	0	1	1	7	8	9	4	232.591	248.544	202.339	166.667	131.153	110.021	211.44	165.442	147.617	122.651	120.722	234.289	204.564	142.48	114.526	121.213	0	0	0	0	0	0	0	0	0	0	0	0	0	0	0	0	55.3624	62.7789	65.1469
sp|Q8N6Y2|LRC17_HUMAN		Q8N6Y2	HUMAN	LRRC17	Leucine-rich repeat-containing protein 17	1	0	0	1	0	1	1	2	3	92.9411	61.0324	57.6726	51.9901	42.8971	60.8721	60.341	60.1356	65.9882	50.2759	82.4705	65.3637	71.5555	59.8891	56.9145	76.6655	0	0	0	0	0	0	0	0	0	0	0	0	0	0	0	0	0	0	0
sp|Q9Y4C1|KDM3A_HUMAN		Q9Y4C1	HUMAN	KDM3A	Lysine-specific demethylase 3A	2	1	1	0	10	9	5	1	8	63.3577	65.274	79.0941	65.6297	57.9097	57.589	73.7525	66.4698	68.6787	72.2774	101.866	87.475	80.5715	60.4924	57.1355	70.1779	70.4603	71.9784	79.4567	72.0762	64.9236	46.5414	98.2388	78.756	70.4848	77.5081	106.65	94.4305	86.9056	75.53	72.7164	155.207	958.728	965.631	891.522
sp|P25391|LAMA1_HUMAN		P25391	HUMAN	LAMA1	Laminin subunit alpha-1	3	4	1	0	0	12	4	6	3	186.001	139.384	128.318	92.9095	120.378	94.8491	147.245	120.142	110.212	116.591	86.8062	140	144.711	111.599	145.389	126.046	311.721	232.359	158.539	117.262	113.668	107.055	251.2	165.007	100.06	106.162	107.145	290.989	312.488	287.517	322.474	327.047	0	0	0
sp|Q13952-3|NFYC_HUMAN		Q13952-3	HUMAN	NFYC	Isoform 2 of Nuclear transcription factor Y subunit gamma	0	1	0	1	6	4	5	0	2	0	0	0	0	0	0	0	0	0	0	0	0	0	0	0	0	109.305	98.599	105.72	92.876	104.532	114.087	103.023	101.599	104.356	115.437	94.6842	115.818	100.053	106.518	107.76	87.1299	863.495	902.766	847.802
sp|Q08629|TICN1_HUMAN		Q08629	HUMAN	SPOCK1	Testican-1	1	0	0	1	0	5	2	3	0	216.582	219.23	180.184	217.035	199.773	187.041	225.442	224.739	234.938	211.926	203.483	218.667	205.266	220.25	232.363	228.509	0	0	0	0	0	0	0	0	0	0	0	0	0	0	0	0	0	0	0
sp|Q92685|ALG3_HUMAN		Q92685	HUMAN	ALG3	Dol-P-Man:Man(5)GlcNAc(2)-PP-Dol alpha-1,3-mannosyltransferase	1	0	0	1	1	1	0	0	0	335.921	266.637	254.042	190.018	146.754	132.444	254.071	246.496	118.669	61.0656	97.8424	209.196	275.601	239.034	171.182	135.799	0	0	0	0	0	0	0	0	0	0	0	0	0	0	0	0	148.827	131.899	151.643
sp|P05549|AP2A_HUMAN		P05549	HUMAN	TFAP2A	Transcription factor AP-2-alpha	1	0	0	1	0	4	4	2	4	34.5549	35.9453	33.0111	33.9451	35.2869	27.9192	32.8712	32.6512	26.7642	20.2045	25.3495	44.1581	29.8828	34.4728	31.7962	31.8238	0	0	0	0	0	0	0	0	0	0	0	0	0	0	0	0	0	0	0
sp|Q9Y366|IFT52_HUMAN		Q9Y366	HUMAN	IFT52	Intraflagellar transport protein 52 homolog	0	1	0	1	3	2	1	1	1	0	0	0	0	0	0	0	0	0	0	0	0	0	0	0	0	100.132	74.1955	76.768	83.3536	89.5428	85.1981	80.7181	80.729	79.268	83.3724	89.5877	79.123	99.3957	87.9045	82.3208	79.7703	541.065	515.643	485.851
sp|Q86UK5|LBN_HUMAN		Q86UK5	HUMAN	EVC2	Limbin	1	2	1	0	1	1	2	1	0	104.408	112.919	110.145	98.7664	104.501	86.3911	105.558	98.1513	106.65	108.99	106.828	130.433	104.799	113.928	123.152	101.803	113.321	106.509	118.924	100.244	101.311	104.676	106.42	108.264	97.6988	105.297	106.157	126.871	116.193	106.83	105.987	93.4148	53.4926	51.2371	44.5891
sp|Q15303|ERBB4_HUMAN		Q15303	HUMAN	ERBB4	Receptor tyrosine-protein kinase erbB-4	2	1	1	0	1	1	0	0	3	323.634	310.137	322.865	315.709	268.727	273.152	305.221	333.558	305.434	264.563	257.915	256.293	296.826	352.683	309.667	316.166	239.611	436.783	335.543	289.92	255.793	194.078	323.737	292.973	291.343	275.271	229.743	318.952	322.916	269.401	251.235	251.425	81.6213	91.5747	63.38
sp|Q8TD31-2|CCHCR_HUMAN		Q8TD31-2	HUMAN	CCHCR1	Isoform 2 of Coiled-coil alpha-helical rod protein 1	1	1	1	0	0	2	2	0	0	137.336	124.619	63.6428	64.3828	52.431	38.7003	102.581	85.8799	60.794	50.1493	58.5814	141.688	104.634	79.169	47.5282	70.691	98.1958	66.5938	67.1561	56.2927	41.0778	41.1478	88.7456	69.1301	57.779	49.9838	38.8876	98.5558	96.9389	84.0165	90.255	53.91	0	0	0
sp|Q6NWY9|PR40B_HUMAN		Q6NWY9	HUMAN	PRPF40B	Pre-mRNA-processing factor 40 homolog B	0	2	0	1	0	5	2	3	3	0	0	0	0	0	0	0	0	0	0	0	0	0	0	0	0	219.549	230.807	212.758	205.783	220.306	216.799	220.497	214.123	206.761	211.273	251.752	216.008	219.116	211.202	211.249	189.397	0	0	0
sp|Q96C92|SDCG3_HUMAN		Q96C92	HUMAN	SDCCAG3	Serologically defined colon cancer antigen 3	1	0	0	1	6	0	0	0	0	18.1865	18.6112	17.4112	14.1259	13.3439	12.6315	19.1848	20.4222	18.8393	16.1332	12.7817	22.668	20.0718	16.647	21.1488	15.547	0	0	0	0	0	0	0	0	0	0	0	0	0	0	0	0	572.578	530.574	633.519
sp|Q86TB3|ALPK2_HUMAN		Q86TB3	HUMAN	ALPK2	Alpha-protein kinase 2	4	1	1	0	1	9	13	3	13	272.607	237.62	200.753	164.107	146.247	133.282	241.263	213.643	166.384	148.672	130.582	274.339	243.974	205.019	165.015	174.392	39.1337	36.3647	24.3943	20.5895	15.6318	9.57731	26.5647	25.8374	16.699	15.3383	12.1536	43.6526	39.9979	27.0598	28.3702	16.6179	61.9121	63.6602	61.0827
sp|Q8N5I2|ARRD1_HUMAN		Q8N5I2	HUMAN	ARRDC1	Arrestin domain-containing protein 1	1	0	0	1	2	2	1	0	2	71.4518	75.9492	76.0943	72.6295	77.7662	71.9484	71.0751	67.2156	65.1084	60.2853	66.397	77.4083	74.339	74.6808	65.0224	64.4156	0	0	0	0	0	0	0	0	0	0	0	0	0	0	0	0	365.829	369.422	359.241
sp|Q9UHF7-2|TRPS1_HUMAN		Q9UHF7-2	HUMAN	TRPS1	Isoform 2 of Zinc finger transcription factor Trps1	2	1	1	0	4	10	3	2	8	94.9271	74.9468	82.6656	82.5488	72.906	69.7319	70.0115	74.3299	79.5398	102.133	91.4961	85.2965	90.0056	63.8035	64.6789	57.2863	42.748	41.4884	40.1294	41.6348	38.5959	37.4718	39.7317	39.2502	31.8398	43.2192	43.1671	35.6901	39.6644	45.5222	46.7712	29.6473	401.449	409.726	326.614
sp|Q9BT88|SYT11_HUMAN		Q9BT88	HUMAN	SYT11	Synaptotagmin-11	0	1	0	1	0	1	0	2	2	0	0	0	0	0	0	0	0	0	0	0	0	0	0	0	0	12.9539	22.5637	15.7142	13.298	8.64289	8.31353	25.0417	16.9998	14.1511	9.88826	8.98868	23.8437	25.344	17.5291	15.35	14.5113	0	0	0
sp|Q9HBG6-5|IF122_HUMAN		Q9HBG6-5	HUMAN	IFT122	Isoform 5 of Intraflagellar transport protein 122 homolog	1	2	1	0	4	5	9	1	8	23.3037	26.6125	18.1866	23.4626	19.7713	16.9471	28.1651	22.2059	25.7121	23.8413	20.1854	28.0752	25.7312	23.3737	25.0757	21.1565	120.86	108.178	102.45	91.751	101.655	109.333	106.488	97.6761	103.975	96.2475	115.441	109.348	112.109	110.905	106.52	97.7311	147.107	169.307	160.26
sp|Q13761-2|RUNX3_HUMAN		Q13761-2	HUMAN	RUNX3	Isoform 2 of Runt-related transcription factor 3	1	0	0	1	4	0	2	2	3	42.6491	47.942	44.5231	39.2678	44.0879	51.4729	41.2389	45.542	41.6027	48.7832	43.7283	51.4022	50.0659	48.5691	58.1773	48.9947	0	0	0	0	0	0	0	0	0	0	0	0	0	0	0	0	295.115	336.731	306.978
sp|Q8NFZ5|TNIP2_HUMAN		Q8NFZ5	HUMAN	TNIP2	TNFAIP3-interacting protein 2	0	1	0	1	3	0	6	2	5	0	0	0	0	0	0	0	0	0	0	0	0	0	0	0	0	158.251	155.973	118.917	100.092	69.1958	79.7291	147.25	123.936	102.11	86.992	101.594	144.24	164.445	160.2	152.208	176.24	316.238	381.25	290.088
sp|Q8IY21|DDX60_HUMAN		Q8IY21	HUMAN	DDX60	Probable ATP-dependent RNA helicase DDX60	1	3	1	0	32	4	2	3	2	14.713	12.4171	18.2259	14.3965	13.7804	15.9474	22.8044	12.0076	19.4035	25.2273	34.9867	14.7088	12.1483	13.4698	25.4102	27.0198	72.3283	63.3094	78.4835	73.1053	67.1779	86.6902	68.1559	76.4061	92.9452	144.37	195.529	64.4574	67.3851	86.6659	184.859	324.042	3370.73	4077.07	2919.93
sp|P08651-5|NFIC_HUMAN		P08651-5	HUMAN	NFIC	Isoform 5 of Nuclear factor 1 C-type	0	1	0	1	1	1	0	1	1	0	0	0	0	0	0	0	0	0	0	0	0	0	0	0	0	21.8159	13.2998	17.5279	18.828	19.5496	18.4592	15.1509	18.6675	14.6966	16.5568	15.7347	15.7936	18.6095	17.3702	16.8611	15.8752	41.4788	57.3889	54.0151
sp|Q5T7M9|FA69A_HUMAN		Q5T7M9	HUMAN	FAM69A	Protein FAM69A	0	1	0	1	0	7	5	5	7	0	0	0	0	0	0	0	0	0	0	0	0	0	0	0	0	38.1957	55.3873	48.0443	51.9488	46.6747	38.8324	43.2755	49.4372	38.7213	41.7315	50.9883	50.5898	49.7381	46.3176	45.4714	55.4933	0	0	0
sp|Q96CC6|RHDF1_HUMAN		Q96CC6	HUMAN	RHBDF1	Inactive rhomboid protein 1	1	1	1	0	9	7	2	1	4	132.475	122.258	129.015	115.026	90.6929	131.655	109.966	104.699	113.644	95.0595	128.775	130.742	120.239	119.053	97.969	119.922	27.639	37.6408	24.6016	27.1912	20.2454	20.2444	30.8671	25.5467	30.0563	27.4503	28.2533	34.4278	34.5	28.9866	30.891	29.0899	696.703	886.978	833.348
sp|Q9HCE6|ARGAL_HUMAN		Q9HCE6	HUMAN	ARHGEF10L	Rho guanine nucleotide exchange factor 10-like protein	3	0	0	1	7	5	1	3	5	382.952	361.414	389.806	384.735	386.86	382.819	389.516	358.959	358.81	361.129	358.381	412.753	379.166	421.82	403.64	373.757	0	0	0	0	0	0	0	0	0	0	0	0	0	0	0	0	544.103	505.572	482.854
sp|Q9NXE8|CWC25_HUMAN		Q9NXE8	HUMAN	CWC25	Pre-mRNA-splicing factor CWC25 homolog	1	0	0	1	3	4	4	2	5	42.0938	37.3525	45.0929	41.2791	41.4077	44.1099	38.1753	40.5169	38.6123	42.8005	37.0143	42.4873	39.8771	36.2824	43.9776	44.5306	0	0	0	0	0	0	0	0	0	0	0	0	0	0	0	0	229.787	249.333	235.027
sp|P08910|ABHD2_HUMAN		P08910	HUMAN	ABHD2	Monoacylglycerol lipase ABHD2	0	1	0	1	3	1	1	3	4	0	0	0	0	0	0	0	0	0	0	0	0	0	0	0	0	136.141	56.9115	48.4733	31.7508	28.4899	34.3699	65.5748	45.5709	32.2297	39.7939	40.8172	100.375	113.652	128.319	113.203	88.8305	661.771	593.976	619.856
sp|Q13309|SKP2_HUMAN		Q13309	HUMAN	SKP2	S-phase kinase-associated protein 2	1	0	0	1	0	2	4	3	4	80.8084	109.644	92.4139	87.6266	79.6538	49.788	108.863	93.4699	71.8684	56.8631	36.5507	111.226	100.08	67.0293	49.7758	33.8482	0	0	0	0	0	0	0	0	0	0	0	0	0	0	0	0	0	0	0
sp|Q53R41|FAKD1_HUMAN		Q53R41	HUMAN	FASTKD1	FAST kinase domain-containing protein 1, mitochondrial	2	0	0	1	7	0	1	0	1	100.058	91.3711	83.465	89.6088	80.8934	63.4195	93.0896	90.8448	77.0601	76.2905	71.129	86.9661	97.8266	85.5044	90.5745	76.2933	0	0	0	0	0	0	0	0	0	0	0	0	0	0	0	0	856.764	809.302	783.84
sp|O43463-2|SUV91_HUMAN		O43463-2	HUMAN	SUV39H1	Isoform 2 of Histone-lysine N-methyltransferase SUV39H1	0	1	0	1	2	0	2	1	0	0	0	0	0	0	0	0	0	0	0	0	0	0	0	0	0	36.7742	38.1164	27.1476	28.0974	25.4288	20.8937	35.363	25.5464	18.4338	20.0627	17.3163	32.8479	33.0357	29.9578	27.4265	26.2134	164.898	165.513	177.68
sp|Q86U06-2|RBM23_HUMAN		Q86U06-2	HUMAN	RBM23	Isoform 2 of Probable RNA-binding protein 23	0	1	0	1	4	2	2	1	0	0	0	0	0	0	0	0	0	0	0	0	0	0	0	0	0	118.419	66.7819	66.1471	49.8845	43.0396	45.4525	64.3125	58.3592	52.2588	46.7547	59.4834	104.698	102.674	100.606	94.9908	114.015	732.504	702.089	712.375
sp|P10589|COT1_HUMAN		P10589	HUMAN	NR2F1	COUP transcription factor 1	1	0	0	1	0	3	4	4	5	54.2945	41.1557	46.7663	40.9183	22.9853	35.2463	34.8218	30.561	32.1181	24.8355	25.0396	60.8691	45.6533	40.3366	30.5422	28.4686	0	0	0	0	0	0	0	0	0	0	0	0	0	0	0	0	0	0	0
sp|P17010-3|ZFX_HUMAN		P17010-3	HUMAN	ZFX	Isoform 3 of Zinc finger X-chromosomal protein	1	1	1	0	4	4	4	2	7	66.3943	63.923	59.7224	56.8258	45.0654	44.1179	61.411	44.4602	59.1677	75.1217	86.9318	60.8843	60.5688	45.616	52.1643	62.5245	59.9678	47.4452	46.8778	57.5403	46.2228	49.1711	51.4634	55.083	54.0071	57.1002	58.9003	46.8486	54.5385	54.9943	56.3853	48.0505	683.195	619.084	620.474
sp|Q9UK53|ING1_HUMAN		Q9UK53	HUMAN	ING1	Inhibitor of growth protein 1	1	0	0	1	0	3	4	5	2	24.9296	21.7487	26.8766	18.5509	24.6872	18.0745	21.9659	25.0275	24.4831	24.7681	25.3537	23.5934	23.3537	24.5424	23.2067	35.1588	0	0	0	0	0	0	0	0	0	0	0	0	0	0	0	0	0	0	0
sp|Q8N9M1|CS047_HUMAN		Q8N9M1	HUMAN	C19orf47	Uncharacterized protein C19orf47	0	1	0	1	4	5	3	4	4	0	0	0	0	0	0	0	0	0	0	0	0	0	0	0	0	51.7527	63.4247	66.5132	55.1179	40.5639	38.9051	59.2963	52.1252	59.1716	53.9117	50.6138	68.0186	58.2218	61.606	50.2099	43.4009	190.552	180.96	204.398
sp|Q562F6|SGO2_HUMAN		Q562F6	HUMAN	SGO2	Shugoshin 2	2	1	1	0	0	9	10	5	2	36.7043	52.2837	41.2117	49.0385	46.5212	37.532	51.1704	44.3387	44.4555	48.3792	39.63	51.2616	39.2894	35.5669	36.8493	30.9499	22.5369	22.9014	20.5252	19.6689	19.6294	15.1574	21.0325	24.1621	27.0166	27.0805	17.259	32.1377	21.9642	18.4396	24.591	43.7853	0	0	0
sp|P78312|F193A_HUMAN		P78312	HUMAN	FAM193A	Protein FAM193A	1	2	1	0	4	2	3	2	4	60.7467	56.1928	48.1923	45.9765	38.2325	35.4844	58.3791	51.8886	33.395	36.3463	46.3533	69.3846	61.9157	49.6719	44.0764	41.2852	187.487	117.618	129.255	156.204	184.523	192.41	129.893	125.4	167.768	167.238	189.189	138.794	169.215	189.447	195.618	181.012	402.697	345.602	398.129
sp|Q9NP58|ABCB6_HUMAN		Q9NP58	HUMAN	ABCB6	ATP-binding cassette sub-family B member 6, mitochondrial	1	1	1	0	0	6	2	4	11	28.7719	27.1226	29.8905	23.0119	30.2481	33.3464	23.1582	30.524	27.1972	29.0298	33.2691	15.8161	25.4989	21.4301	22.1589	23.382	107.204	125.363	102.549	105.402	95.8731	88.2693	105.755	109.856	90.8142	108.884	107.91	90.6073	106.976	99.3924	99.0457	107.196	0	0	0
sp|Q5SQI0|ATAT_HUMAN		Q5SQI0	HUMAN	ATAT1	Alpha-tubulin N-acetyltransferase 1	1	0	0	1	1	2	1	4	1	85.9011	80.0263	78.8698	78.7729	74.0613	70.5706	76.5916	80.7721	69.4193	69.2998	71.5519	74.3135	72.3548	76.6125	78.3371	79.8065	0	0	0	0	0	0	0	0	0	0	0	0	0	0	0	0	67.6171	80.8026	64.7902
sp|Q9BZ29-4|DOCK9_HUMAN		Q9BZ29-4	HUMAN	DOCK9	Isoform 4 of Dedicator of cytokinesis protein 9	2	3	1	0	1	15	12	12	19	182.275	186.178	197.364	184.608	191.232	205.909	173.534	188.727	181.188	194.44	206.731	178.156	197.364	181.375	182.524	207.345	96.8924	107.718	118.405	111.433	95.3379	79.6115	107.614	106.237	94.2885	101.807	82.8528	99.6993	102.751	93.2884	85.6971	91.7527	104.008	94.1313	85.139
sp|Q9NVR5|KTU_HUMAN		Q9NVR5	HUMAN	DNAAF2	Protein kintoun	2	0	0	1	1	3	3	2	0	75.0757	72.5327	70.0527	58.6401	64.0757	62.0665	78.9787	57.4912	75.5467	74.507	77.0811	75.6958	66.1604	49.5217	43.1136	59.8362	0	0	0	0	0	0	0	0	0	0	0	0	0	0	0	0	35.9405	43.1876	45.5095
sp|P04626|ERBB2_HUMAN		P04626	HUMAN	ERBB2	Receptor tyrosine-protein kinase erbB-2	1	2	1	0	0	8	9	5	8	29.5431	33.1326	35.2845	31.2048	31.8548	26.0019	33.9052	42.1385	30.5398	27.3842	28.8691	29.6029	33.6488	30.7143	33.5254	30.4818	96.0871	159.426	124.276	101.15	86.7086	71.1015	131.185	124.198	96.5789	89.2557	82.8393	121.797	116.684	122.629	102.717	98.2905	0	0	0
sp|Q5VZ89|DEN4C_HUMAN		Q5VZ89	HUMAN	DENND4C	DENN domain-containing protein 4C	1	3	1	0	16	12	7	2	7	180.714	88.0528	84.5839	84.6741	76.5294	96.0749	78.215	86.7514	73.1803	74.9817	85.0844	186.186	192.326	184.999	182.507	186.437	228.355	76.6972	80.3167	82.2983	91.5336	90.7354	77.6258	80.796	77.7558	79.6993	93.1184	223.806	212.185	219.02	231.073	211.762	2692.21	2662.24	2590.58
sp|Q96AG3|S2546_HUMAN		Q96AG3	HUMAN	SLC25A46	Solute carrier family 25 member 46	1	0	0	1	0	2	0	2	1	26.1677	23.7602	27.4607	19.7491	19.0931	21.2535	22.1855	21.3566	24.4345	25.5428	24.3903	24.1168	24.4752	26.1828	19.5982	21.6573	0	0	0	0	0	0	0	0	0	0	0	0	0	0	0	0	0	0	0
sp|Q58FG1|HS904_HUMAN		Q58FG1	HUMAN	HSP90AA4P	Putative heat shock protein HSP 90-alpha A4	1	0	0	1	0	0	1	0	1	41.4203	44.3989	45.0321	42.7905	39.9509	37.6739	38.9357	35.2292	39.5773	38.4014	35.1068	36.4352	43.2475	36.9258	36.1111	36.1272	0	0	0	0	0	0	0	0	0	0	0	0	0	0	0	0	0	0	0
sp|Q5T200|ZC3HD_HUMAN		Q5T200	HUMAN	ZC3H13	Zinc finger CCCH domain-containing protein 13	3	1	1	0	15	12	30	22	23	105.771	117.076	108.468	110.257	107.974	112.274	111.056	104.301	98.2277	115.973	105.569	111.974	119.195	109.586	119.853	101.43	34.4239	28.298	51.3554	37.8551	36.5807	33.5389	57.8532	41.1166	49.1714	43.2954	35.5833	67.1167	47.8049	36.6002	41.8844	43.7145	1666.12	1692.2	1593.42
sp|P51826-2|AFF3_HUMAN		P51826-2	HUMAN	AFF3	Isoform 2 of AF4/FMR2 family member 3	2	1	1	0	1	2	4	1	2	470.8	455.796	486.104	414.033	433.151	367.269	473.277	443.547	428.328	471.427	397.071	490.771	488.148	471.013	511.041	386.857	423.845	306.251	425.192	357.169	385.567	375.86	427.569	343.204	384.72	368.407	367.158	490.211	389.671	402.196	484.743	344.565	159.6	162.326	158.85
sp|Q14D04|MELT_HUMAN		Q14D04	HUMAN	VEPH1	Ventricular zone-expressed PH domain-containing protein homolog 1	2	0	0	1	0	3	0	4	1	52.3335	57.1053	52.3635	54.5138	49.0217	48.9595	55.1684	59.8487	43.4424	49.1328	43.468	53.3929	58.3214	53.2469	59.2426	37.9291	0	0	0	0	0	0	0	0	0	0	0	0	0	0	0	0	0	0	0
sp|Q13077|TRAF1_HUMAN		Q13077	HUMAN	TRAF1	TNF receptor-associated factor 1	0	1	0	1	10	0	0	0	5	0	0	0	0	0	0	0	0	0	0	0	0	0	0	0	0	138.316	110.584	122.617	119.739	113.192	109.243	114.189	125.616	148.272	159.505	182.181	119.64	133.78	169.685	178.1	222.809	1034.1	1585.91	1337.08
sp|Q8NFU5|IPMK_HUMAN		Q8NFU5	HUMAN	IPMK	Inositol polyphosphate multikinase	0	1	0	1	0	0	0	0	0	0	0	0	0	0	0	0	0	0	0	0	0	0	0	0	0	18.3049	17.175	16.6569	13.8617	11.6524	9.50508	16.8225	14.0895	21.5453	16.9072	18.4398	19.6237	24.89	15.6651	19.4251	16.9395	0	0	0
sp|Q96LT4|SAMD8_HUMAN		Q96LT4	HUMAN	SAMD8	Sphingomyelin synthase-related protein 1	1	0	0	1	1	1	2	2	2	18.956	18.978	25.8719	24.1731	22.6294	20.5433	26.8262	23.4021	28.2038	27.5676	22.8822	13.9831	22.2127	23.4909	23.7066	19.325	0	0	0	0	0	0	0	0	0	0	0	0	0	0	0	0	98.1662	111.815	105.815
sp|Q8N5F7|NKAP_HUMAN		Q8N5F7	HUMAN	NKAP	NF-kappa-B-activating protein	0	1	0	1	4	2	2	3	3	0	0	0	0	0	0	0	0	0	0	0	0	0	0	0	0	54.2087	58.0194	55.4528	50.1541	41.3214	45.3734	53.3081	55.9031	48.8885	50.1296	59.9504	50.8602	49.9938	49.4484	51.5818	51.2672	487.5	496.265	447.334
sp|O00562|PITM1_HUMAN		O00562	HUMAN	PITPNM1	Membrane-associated phosphatidylinositol transfer protein 1	2	1	1	0	11	6	6	3	4	69.212	65.1138	57.4352	59.266	44.4646	58.3474	71.8739	58.3192	53.4338	57.6475	58.4742	66.2858	59.6538	60.6514	64.7909	55.1648	70.3319	56.7148	59.7296	59.5831	57.0571	52.512	44.149	51.9482	54.7447	59.2142	45.093	65.1695	56.634	61.9799	62.0197	60.9374	646.644	792.135	760.594
sp|O60658|PDE8A_HUMAN		O60658	HUMAN	PDE8A	High affinity cAMP-specific and IBMX-insensitive 3',5'-cyclic phosphodiesterase 8A	1	1	1	0	1	2	1	1	1	114.946	100.987	121.037	100.275	98.3967	106.756	106.96	115.641	104.95	91.0695	99.4437	104.253	113.332	106.838	85.8182	88.1967	79.0715	103.288	80.8294	66.7963	65.3397	57.1751	78.0493	78.0092	61.9744	64.0583	51.3004	76.6999	86.0279	71.4194	78.3085	74.0638	64.9103	92.6233	92.9808
sp|Q6ZRQ5|MMS22_HUMAN		Q6ZRQ5	HUMAN	MMS22L	Protein MMS22-like	2	1	1	0	5	1	2	1	1	123.385	110.231	130.392	134.608	124.028	122.442	121.068	140.135	121.32	139.963	109.583	128.523	142.274	123.07	123.026	98.1513	172.562	204.596	224.625	218.788	202.231	198.619	251.599	231.854	206.508	200.743	182.225	205.519	202.851	188.692	182.331	181.229	906.53	698.085	585.123
sp|Q9HCL2|GPAT1_HUMAN		Q9HCL2	HUMAN	GPAM	Glycerol-3-phosphate acyltransferase 1, mitochondrial	2	0	0	1	0	1	2	0	1	35.6289	32.6457	38.4918	41.0937	35.1561	27.1756	39.9835	30.5778	33.8756	31.0194	35.3484	42.8392	31.5161	38.5057	39.6958	34.102	0	0	0	0	0	0	0	0	0	0	0	0	0	0	0	0	0	0	0
sp|P00973-3|OAS1_HUMAN		P00973-3	HUMAN	OAS1	Isoform p48 of 2'-5'-oligoadenylate synthase 1	0	1	0	1	11	0	0	0	0	0	0	0	0	0	0	0	0	0	0	0	0	0	0	0	0	19.1884	17.9475	21.1157	15.7778	23.865	27.2623	15.9419	19.77	18.2945	22.2612	29.3558	17.9418	24.3444	41.4273	158.667	320.689	677.536	999.568	530.482
sp|Q9NY57|ST32B_HUMAN		Q9NY57	HUMAN	STK32B	Serine/threonine-protein kinase 32B	1	0	0	1	0	1	2	0	1	31.7095	26.52	28.0067	24.1692	22.6135	21.5464	23.3837	26.051	22.4771	23.2368	22.2823	24.3769	29.3677	20.5239	10.3641	6.22859	0	0	0	0	0	0	0	0	0	0	0	0	0	0	0	0	0	0	0
sp|P24468|COT2_HUMAN		P24468	HUMAN	NR2F2	COUP transcription factor 2	1	0	0	1	1	2	3	5	4	246.268	215.193	199.866	167.04	152.523	186.386	217.868	183.935	154.952	134.696	110.979	250.567	226.261	171.874	152.241	132.208	0	0	0	0	0	0	0	0	0	0	0	0	0	0	0	0	41.6041	47.9416	32.7589
sp|Q9NRB3|CHSTC_HUMAN		Q9NRB3	HUMAN	CHST12	Carbohydrate sulfotransferase 12	1	0	0	1	2	0	1	1	2	31.6245	43.7873	29.8617	29.5197	23.655	30.97	43.8478	31.2776	31.9254	26.0241	28.2712	37.1654	40.8713	32.2504	25.0566	24.7677	0	0	0	0	0	0	0	0	0	0	0	0	0	0	0	0	203.389	191.984	190.753
sp|Q12791-3|KCMA1_HUMAN		Q12791-3	HUMAN	KCNMA1	Isoform 3 of Calcium-activated potassium channel subunit alpha-1	1	2	1	0	0	5	9	7	8	225.511	218.728	219.93	239.775	214.629	262.587	211.145	245.802	220.457	192.833	235.972	189.322	223.551	236.163	213.714	228.249	235.237	290.85	295.565	267.479	224.043	190.543	273.888	252.44	247.996	244.559	241.472	273.208	281.934	289.111	227.308	238.728	0	0	0
sp|Q9UBU6|FA8A1_HUMAN		Q9UBU6	HUMAN	FAM8A1	Protein FAM8A1	0	1	0	1	1	2	1	1	3	0	0	0	0	0	0	0	0	0	0	0	0	0	0	0	0	21.9308	29.4687	17.3343	21.1769	20.3221	22.1918	21.884	21.515	19.6024	18.8659	18.3271	23.8307	24.1066	27.1733	19.5694	19.143	56.2566	45.7765	64.9268
sp|Q6UB98|ANR12_HUMAN		Q6UB98	HUMAN	ANKRD12	Ankyrin repeat domain-containing protein 12	2	3	1	0	7	2	1	2	3	77.9727	81.6777	76.1804	74.2621	57.3361	52.2454	80.9889	72.7063	72.8578	72.0061	81.3838	85.0129	87.8249	68.1935	54.6693	74.7491	89.5605	91.3672	100.992	93.4988	87.746	65.7239	108.377	97.7562	84.8553	90.9609	93.5703	107.046	102.977	90.1011	77.8321	102.468	628.371	626.096	551.086
sp|Q8N1G0|ZN687_HUMAN		Q8N1G0	HUMAN	ZNF687	Zinc finger protein 687	1	2	1	0	11	8	11	8	9	37.3753	26.2418	33.8317	29.1314	22.3571	27.5281	29.9743	31.5545	31.4066	27.2	22.237	35.8304	36.1175	31.4018	36.8591	33.4834	167.601	188.483	168.938	165.237	156.586	176.532	174.391	173.706	170.439	169.353	156.857	181.666	178.238	178.93	169.37	164.531	1715.41	1670.15	1568.53
sp|O14827|RGRF2_HUMAN		O14827	HUMAN	RASGRF2	Ras-specific guanine nucleotide-releasing factor 2	1	2	1	0	0	1	0	0	2	14.7839	18.3727	15.3325	13.6141	16.3081	15.202	16.952	13.1358	11.8275	12.8812	16.2182	20.6049	16.3646	14.423	16.373	12.654	60.6849	61.2699	59.4611	60.434	60.1469	52.7862	62.2608	59.5016	54.1662	58.88	57.2216	53.8577	59.8271	57.5586	59.2863	64.6198	0	0	0
sp|P78536|ADA17_HUMAN		P78536	HUMAN	ADAM17	Disintegrin and metalloproteinase domain-containing protein 17	1	1	1	0	29	10	8	11	10	16.6972	16.09	15.1323	16.2686	13.1396	18.8645	11.0623	15.2753	16.4542	18.9946	22.0182	13.9276	18.5052	15.1113	12.9828	16.8399	44.126	78.8089	54.8261	48.5202	37.746	35.5133	51.3322	47.4173	47.046	42.4478	51.0002	52.6086	63.149	63.2547	59.0154	63.3705	3801.05	4309.66	3904.89
sp|Q9BTE6|AASD1_HUMAN		Q9BTE6	HUMAN	AARSD1	Alanyl-tRNA editing protein Aarsd1	0	1	0	1	1	0	0	0	1	0	0	0	0	0	0	0	0	0	0	0	0	0	0	0	0	20.643	14.7489	14.0501	14.857	14.1443	17.5369	19.7265	16.8776	15.0841	16.4644	17.8067	16.4748	17.3633	20.7425	21.0983	14.3433	32.0636	33.6566	39.0445
sp|Q6PJG6|BRAT1_HUMAN		Q6PJG6	HUMAN	BRAT1	BRCA1-associated ATM activator 1	1	1	1	0	12	1	8	5	4	44.1293	40.228	36.3874	33.2032	32.6915	26.6538	48.1599	45.6927	33.6007	35.9712	26.4711	42.73	39.4553	35.8947	30.101	21.6305	18.065	19.9887	17.816	18.5001	16.8866	11.2611	23.7624	21.6729	10.3051	14.9597	10.3461	17.7585	20.3076	21.4798	19.8079	12.1346	1193.38	1096.03	1166.46
sp|Q9BT25|HAUS8_HUMAN		Q9BT25	HUMAN	HAUS8	HAUS augmin-like complex subunit 8	0	1	0	1	7	4	3	3	2	0	0	0	0	0	0	0	0	0	0	0	0	0	0	0	0	40.626	40.2222	44.0716	32.8806	38.6086	41.3521	39.8665	36.4799	32.3108	34.374	37.222	38.6915	36.1282	44.2319	44.3884	36.2294	722.395	701.095	701.414
sp|Q92796|DLG3_HUMAN		Q92796	HUMAN	DLG3	Disks large homolog 3	0	2	0	1	0	1	4	3	1	0	0	0	0	0	0	0	0	0	0	0	0	0	0	0	0	41.9842	36.3673	34.1983	37.4215	47.2678	47.5343	45.7138	49.8695	46.1733	48.8746	36.9818	52.8113	52.6765	36.039	44.7329	54.8587	0	0	0
sp|Q5VYV7|SLX4I_HUMAN		Q5VYV7	HUMAN	SLX4IP	Protein SLX4IP	0	1	0	1	0	1	0	0	0	0	0	0	0	0	0	0	0	0	0	0	0	0	0	0	0	46.859	45.9825	50.1242	40.4327	54.8971	56.5769	54.2957	52.7919	53.7738	43.209	47.62	47.5044	53.4348	50.0225	56.2455	41.9799	0	0	0
sp|Q9H3H5|GPT_HUMAN		Q9H3H5	HUMAN	DPAGT1	UDP-N-acetylglucosamine--dolichyl-phosphate N-acetylglucosaminephosphotransferase	0	1	0	1	4	2	1	1	0	0	0	0	0	0	0	0	0	0	0	0	0	0	0	0	0	54.4536	66.8054	67.3432	65.2167	53.047	58.0771	69.73	60.5168	56.1492	64.1698	53.0463	61.634	56.9126	58.6433	51.9161	70.8384	249.325	297.518	266.109
sp|Q9Y597|KCTD3_HUMAN		Q9Y597	HUMAN	KCTD3	BTB/POZ domain-containing protein KCTD3	0	2	0	1	3	3	3	5	3	0	0	0	0	0	0	0	0	0	0	0	0	0	0	0	0	165.492	114.883	97.4268	56.4951	42.631	35.935	130.571	86.5871	67.4786	51.6663	48.6678	164.176	159.739	164.543	152.379	115.364	186.729	159.218	161.517
sp|Q9UNA1|RHG26_HUMAN		Q9UNA1	HUMAN	ARHGAP26	Rho GTPase-activating protein 26	1	1	1	0	32	5	4	3	0	26.0571	17.3629	17.4357	19.1666	22.183	21.2735	16.1474	13.3145	12.4453	22.0628	20.6454	26.4373	20.0463	21.3133	19.8635	28.2008	23.5049	34.6575	27.5243	32.5626	24.708	34.183	32.1131	29.3291	29.2379	25.8108	23.903	28.7514	29.6716	31.6501	30.5035	32.1313	4806.87	5036.28	5291.17
sp|A1L390|PKHG3_HUMAN		A1L390	HUMAN	PLEKHG3	Pleckstrin homology domain-containing family G member 3	2	1	1	0	1	7	4	1	2	230.423	264.208	234.531	225.731	178.916	158.063	254.628	226.724	208.015	198.594	156.729	256.512	216.467	207.903	197.032	177.962	102.293	150.45	96.3414	94.833	90.0568	69.6044	114.625	126.536	102.565	86.3843	77.4865	106.322	120.376	108.101	91.6032	74.9717	210.141	115.094	203.161
sp|P15735|PHKG2_HUMAN		P15735	HUMAN	PHKG2	Phosphorylase b kinase gamma catalytic chain, liver/testis isoform	0	1	0	1	2	1	2	2	0	0	0	0	0	0	0	0	0	0	0	0	0	0	0	0	0	79.1343	63.4432	71.9321	74.0693	64.5065	50.8487	76.587	75.8598	67.8577	65.0106	65.1185	74.2893	70.0873	68.2626	81.4372	66.6153	286.733	307.269	262.958
sp|Q8WWB7|GLMP_HUMAN		Q8WWB7	HUMAN	GLMP	Glycosylated lysosomal membrane protein	1	0	0	1	0	2	0	0	0	45.9758	47.089	35.2873	38.2304	34.4827	34.2935	46.4495	44.3595	31.0096	45.421	38.5841	45.196	46.1349	36.7611	41.9861	46.9388	0	0	0	0	0	0	0	0	0	0	0	0	0	0	0	0	0	0	0
sp|Q13045-2|FLII_HUMAN		Q13045-2	HUMAN	FLII	Isoform 2 of Protein flightless-1 homolog	1	2	1	0	0	0	1	1	1	89.7056	90.4122	75.7936	79.5568	74.2461	74.152	79.2345	80.5674	82.7445	73.3032	76.103	79.6896	79.2321	88.5101	76.8158	80.0579	159.358	153.644	143.725	159.689	146.554	155.872	145.921	142.337	143.352	137.469	144.851	155.035	144.444	140.905	152.545	141.443	0	0	0
sp|O60315|ZEB2_HUMAN		O60315	HUMAN	ZEB2	Zinc finger E-box-binding homeobox 2	2	1	1	0	23	14	5	9	8	65.6798	74.4333	73.4909	62.6242	68.3916	48.3667	73.8538	61.8406	72.8957	68.0767	44.3426	79.0953	56.9523	55.3065	80.7275	78.7148	173.761	151.48	155.912	147.431	131.925	117.545	161.431	148.932	152.794	138.219	134.256	166.553	174.281	175.034	233.068	250.848	3965.69	3357.07	3183.17
sp|A6NKF1|SAC31_HUMAN		A6NKF1	HUMAN	SAC3D1	SAC3 domain-containing protein 1	0	1	0	1	1	0	3	1	1	0	0	0	0	0	0	0	0	0	0	0	0	0	0	0	0	47.5034	55.7978	52.8593	51.4573	39.8535	40.5345	46.1898	47.7893	51.6339	43.1026	47.2703	43.15	39.8011	43.2503	47.4024	46.9195	39.1488	43.0529	28.9488
sp|Q5T5Y3-3|CAMP1_HUMAN		Q5T5Y3-3	HUMAN	CAMSAP1	Isoform 3 of Calmodulin-regulated spectrin-associated protein 1	2	2	1	0	26	21	19	15	16	200.553	200.944	180.596	179.947	186.988	177.101	206.438	206.86	191.264	209.933	180.644	184.014	207.176	197.476	183.235	181.954	147.906	149.617	145.778	142.323	155.151	140.132	147.102	162.187	136.059	149.942	134.468	144.365	147.512	146.774	143.703	128.1	2478.76	2552.8	2649.72
sp|O14965|AURKA_HUMAN		O14965	HUMAN	AURKA	Aurora kinase A	1	0	0	1	0	9	6	6	3	74.9085	86.679	74.6794	75.6468	78.9619	55.4262	87.6678	73.6982	83.0646	82.8932	73.4833	100.711	75.1427	56.0176	55.1396	55.3612	0	0	0	0	0	0	0	0	0	0	0	0	0	0	0	0	0	0	0
sp|Q86Y13|DZIP3_HUMAN		Q86Y13	HUMAN	DZIP3	E3 ubiquitin-protein ligase DZIP3	1	2	1	0	1	0	0	0	0	64.4581	46.8061	38.0538	17.6403	16.0934	9.80333	36.7036	38.0335	32.2069	24.2981	19.2229	49.918	41.2755	20.1022	18.2895	12.1936	120.485	105.499	87.9528	56.1739	34.9343	20.5483	109.396	86.7639	63.7513	46.8791	29.5508	119.607	116.847	120.048	100.538	47.231	0.00476107	0	0
sp|Q9Y4X4|KLF12_HUMAN		Q9Y4X4	HUMAN	KLF12	Krueppel-like factor 12	1	0	0	1	0	3	1	0	2	17.0517	16.8137	17.3782	17.7038	14.1203	11.2934	19.5041	14.2706	17.2634	13.9028	15.8491	16.1097	18.2992	17.576	15.0429	15.8227	0	0	0	0	0	0	0	0	0	0	0	0	0	0	0	0	0	0	0
sp|Q07092|COGA1_HUMAN		Q07092	HUMAN	COL16A1	Collagen alpha-1(XVI) chain	1	3	1	0	0	18	11	10	9	156.535	167.297	144.324	115.18	127.514	112.02	145.631	147.611	115.254	130.764	119.382	165.278	151.009	148.974	143.199	131.475	225.136	208.144	152.449	106.389	96.6657	98.1883	197.114	139.905	95.1537	91.3254	92.004	233.28	232.641	215.238	215.545	225.811	0	0	0
sp|Q8TB22-2|SPT20_HUMAN		Q8TB22-2	HUMAN	SPATA20	Isoform 2 of Spermatogenesis-associated protein 20	0	2	0	1	8	10	4	4	6	0	0	0	0	0	0	0	0	0	0	0	0	0	0	0	0	143.304	138.656	121.915	127.66	108.698	129.572	132.159	111.428	120.909	126.696	135.433	147.218	148.27	134.236	126.738	142.465	508.787	499.298	489.544
sp|Q15583|TGIF1_HUMAN		Q15583	HUMAN	TGIF1	Homeobox protein TGIF1	1	0	0	1	0	2	1	0	2	94.1861	77.9762	61.0534	61.0738	55.458	55.2969	77.9056	66.5982	66.9391	95.5597	106.56	88.4692	89.542	78.2779	98.223	117.721	0	0	0	0	0	0	0	0	0	0	0	0	0	0	0	0	0	0	0
sp|Q96P53|WDFY2_HUMAN		Q96P53	HUMAN	WDFY2	WD repeat and FYVE domain-containing protein 2	0	1	0	1	8	0	3	3	3	0	0	0	0	0	0	0	0	0	0	0	0	0	0	0	0	120.097	116.696	119.644	102.749	100.542	103.235	124.058	106.995	98.2874	99.034	113.388	113.98	103.434	113.23	123.424	134.397	734.966	738.838	777.885
sp|Q8TF76|HASP_HUMAN		Q8TF76	HUMAN	GSG2	Serine/threonine-protein kinase haspin	2	0	0	1	0	2	1	2	1	104.041	124.753	95.3674	102.357	109.594	81.7061	118.251	101.69	93.6628	108.841	89.0165	116.874	127.525	98.686	87.5726	79.9947	0	0	0	0	0	0	0	0	0	0	0	0	0	0	0	0	0	0	0
sp|O95684|FR1OP_HUMAN		O95684	HUMAN	FGFR1OP	FGFR1 oncogene partner	1	0	0	1	10	8	2	0	5	35.8455	33.9648	36.2475	25.6709	30.754	22.1194	37.1142	38.211	40.1568	35.3612	31.121	33.2981	27.911	27.7298	30.5501	23.2476	0	0	0	0	0	0	0	0	0	0	0	0	0	0	0	0	1856.9	1740.56	1728.85
sp|Q8TEL6|TP4AP_HUMAN		Q8TEL6	HUMAN	TRPC4AP	Short transient receptor potential channel 4-associated protein	1	1	1	0	2	1	2	2	5	433.325	185.917	75.4732	48.198	30.5442	33.1039	204.283	104.568	92.7662	115.584	176.037	403.782	218.575	59.9703	50.5755	108.298	125.968	60.9365	31.1796	15.9579	20.2264	18.1202	66.0777	33.0368	22.9001	28.6719	45.3302	140.254	133.665	131.136	82.2167	48.3046	289.084	279.892	288.913
sp|O60293|ZC3H1_HUMAN		O60293	HUMAN	ZFC3H1	Zinc finger C3H1 domain-containing protein	4	1	1	0	16	7	9	6	5	196.544	235.244	206.888	206.778	182.719	193.282	208.157	188.437	208.04	236.308	208.901	210.65	205.405	185.774	220.751	271.958	38.5345	32.1555	35.6468	39.7986	31.4404	32.3156	42.4928	32.1405	34.8765	42.4246	28.3879	34.4187	42.4556	34.1071	38.5146	42.7784	1587.48	1639.56	1491.02
sp|Q9UQ90|SPG7_HUMAN		Q9UQ90	HUMAN	SPG7	Paraplegin	2	0	0	1	13	6	3	3	6	116.914	101.771	110.939	105.997	84.486	107.824	90.3402	108.987	95.3798	93.9519	94.1666	90.0465	104.737	107.206	90.8366	109.193	0	0	0	0	0	0	0	0	0	0	0	0	0	0	0	0	2417.2	2211.06	2536.72
sp|P54259|ATN1_HUMAN		P54259	HUMAN	ATN1	Atrophin-1	0	3	0	1	0	5	3	0	3	0	0	0	0	0	0	0	0	0	0	0	0	0	0	0	0	281.395	260.121	256.11	258.63	265.323	233.177	274.551	240.186	232.475	198.265	186.947	298.434	298.182	282.904	264.551	277.471	0	0	0
sp|O95696-2|BRD1_HUMAN		O95696-2	HUMAN	BRD1	Isoform 2 of Bromodomain-containing protein 1	1	2	1	0	10	6	5	6	4	75.7876	70.1287	72.6573	61.6088	69.1213	60.4452	80.1656	88.0212	63.905	70.571	91.124	77.0743	75.2952	68.1114	60.9598	60.6512	261.78	256.67	253.941	233.836	203.716	199.764	240.2	231.093	243.997	258.544	286.911	249.611	268.95	247.749	235.357	224.958	766.92	701.1	635.981
sp|Q7Z5L2|R3HCL_HUMAN		Q7Z5L2	HUMAN	R3HCC1L	Coiled-coil domain-containing protein R3HCC1L	0	2	0	1	2	3	5	5	4	0	0	0	0	0	0	0	0	0	0	0	0	0	0	0	0	141.494	132.034	121.832	123.782	100.731	86.6577	138.204	121.321	140.784	144.876	156.801	132.115	141.612	122.888	136.782	126.803	124.028	86.882	157.891
sp|Q8TAD8|SNIP1_HUMAN		Q8TAD8	HUMAN	SNIP1	Smad nuclear-interacting protein 1	1	0	0	1	7	3	6	4	5	15.1454	19.1006	16.6371	16.117	15.7804	17.7019	18.1425	16.5989	21.3656	22.4968	27.3618	16.8799	19.689	15.0467	16.7156	17.4465	0	0	0	0	0	0	0	0	0	0	0	0	0	0	0	0	664.205	664.998	743.632
sp|Q9GZN1|ARP6_HUMAN		Q9GZN1	HUMAN	ACTR6	Actin-related protein 6	1	0	0	1	6	1	5	5	3	12.5731	14.9086	11.4296	18.6339	14.8053	14.2436	15.8919	13.5111	20.5297	13.4842	24.2999	14.6249	15.6929	13.8484	17.0164	17.6148	0	0	0	0	0	0	0	0	0	0	0	0	0	0	0	0	368.891	380.118	344.091
sp|O14775|GBB5_HUMAN		O14775	HUMAN	GNB5	Guanine nucleotide-binding protein subunit beta-5	0	1	0	1	0	1	3	1	2	0	0	0	0	0	0	0	0	0	0	0	0	0	0	0	0	70.0035	56.2456	70.3392	62.4883	55.4299	49.4618	73.5733	63.1283	61.0976	58.2207	63.7866	78.9183	73.431	79.3386	72.5159	65.5487	0	0	0
sp|Q9Y259|CHKB_HUMAN		Q9Y259	HUMAN	CHKB	Choline/ethanolamine kinase	0	1	0	1	7	4	2	1	1	0	0	0	0	0	0	0	0	0	0	0	0	0	0	0	0	49.7961	40.0476	42.1324	40.0063	44.1323	37.867	46.8925	41.5322	38.261	40.6373	35.1837	48.6898	39.8088	38.7237	48.4422	42.5987	770.206	825.19	797.179
sp|O15438-4|MRP3_HUMAN		O15438-4	HUMAN	ABCC3	Isoform 4 of Canalicular multispecific organic anion transporter 2	1	3	1	0	8	4	6	3	14	58.5295	48.5021	52.3612	65.5003	55.58	60.91	48.4801	47.8056	61.8115	60.7963	57.4711	45.6962	56.9418	55.5884	59.0422	65.3084	112.657	180.947	142.455	127.73	102.71	97.5977	136.086	117.321	123.303	116.123	119.124	140.341	134.241	137.555	116.24	139.532	675.32	1274.25	854.396
sp|Q96G75|RMD5B_HUMAN		Q96G75	HUMAN	RMND5B	Protein RMD5 homolog B	1	0	0	1	0	1	0	0	0	38.0552	45.6271	32.0049	39.1615	28.9002	34.1023	37.8413	33.8222	29.6322	33.1658	31.1089	41.2369	40.1908	32.8583	30.74	30.8315	0	0	0	0	0	0	0	0	0	0	0	0	0	0	0	0	0	0	0
sp|Q00978|IRF9_HUMAN		Q00978	HUMAN	IRF9	Interferon regulatory factor 9	1	0	0	1	9	3	3	2	4	54.8119	44.9727	41.4745	42.2565	39.4867	37.9725	46.8751	34.6861	39.5974	52.4384	52.6637	46.063	44.739	49.5376	89.1717	151.541	0	0	0	0	0	0	0	0	0	0	0	0	0	0	0	0	794.326	1021.49	599.828
sp|Q02446|SP4_HUMAN		Q02446	HUMAN	SP4	Transcription factor Sp4	2	0	0	1	2	2	4	5	5	70.8349	74.1194	77.8583	76.3079	69.2617	61.7194	68.2747	62.9656	74.0973	75.6095	78.1263	72.0227	77.4936	68.5934	72.5566	70.2505	0	0	0	0	0	0	0	0	0	0	0	0	0	0	0	0	71.2435	62.9711	58.0409
sp|Q8N0U4|F185A_HUMAN		Q8N0U4	HUMAN	FAM185A	Protein FAM185A	0	1	0	1	3	1	0	0	0	0	0	0	0	0	0	0	0	0	0	0	0	0	0	0	0	24.7128	29.7973	17.7673	22.5736	22.7703	27.645	29.7833	27.904	23.208	23.7165	33.07	22.2827	25.0276	24.575	15.939	23.7142	202.924	223.715	212.315
sp|Q9UQ88|CD11A_HUMAN		Q9UQ88	HUMAN	CDK11A	Cyclin-dependent kinase 11A	1	1	1	0	1	0	2	1	0	98.1177	91.161	93.2879	77.2676	75.7306	79.3184	83.6256	73.3702	76.7978	68.0819	76.6518	105.973	89.6414	84.6676	88.7006	83.6117	105.257	107.822	99.3831	106.484	88.7595	81.3064	107.382	74.6404	78.9191	90.0848	88.7503	121.203	116.148	102.983	114.023	97.1372	112.534	103.356	96.4348
sp|Q93097|WNT2B_HUMAN		Q93097	HUMAN	WNT2B	Protein Wnt-2b	1	0	0	1	0	3	2	0	0	153.771	142.085	122.174	110.466	108.777	138.296	146.162	122.564	118.319	117.608	120.315	166.534	147.583	137.825	129.102	147.513	0	0	0	0	0	0	0	0	0	0	0	0	0	0	0	0	0	0	0
sp|Q99638|RAD9A_HUMAN		Q99638	HUMAN	RAD9A	Cell cycle checkpoint control protein RAD9A	1	0	0	1	3	1	3	3	1	72.3434	65.0414	68.7699	65.3071	73.3464	62.6233	70.6396	64.2264	61.9424	68.8638	66.5098	71.4489	63.2799	69.6047	59.2481	88.2983	0	0	0	0	0	0	0	0	0	0	0	0	0	0	0	0	273.492	262.673	233.874
sp|Q96JN8|NEUL4_HUMAN		Q96JN8	HUMAN	NEURL4	Neuralized-like protein 4	3	1	1	0	8	1	4	4	5	187.761	192.836	190.221	175.126	176.631	164.225	205.584	180.789	163.602	185.865	194.843	199.953	187.975	191.956	176.947	175.587	48.3393	52.1511	49.3815	42.4092	43.2717	41.6296	43.0159	39.7694	44.0783	42.5563	45.1174	43.9663	42.7713	43.815	42.6307	48.0491	461.956	496.595	522.026
sp|Q02447|SP3_HUMAN		Q02447	HUMAN	SP3	Transcription factor Sp3	2	0	0	1	1	5	7	4	4	86.8347	92.4462	92.6474	79.0278	85.0411	73.8446	93.1954	92.9252	91.7649	80.0437	91.6124	105.983	96.5888	86.8655	93.0108	86.7533	0	0	0	0	0	0	0	0	0	0	0	0	0	0	0	0	208.571	215.183	184.306
sp|Q9NNX1|TUFT1_HUMAN		Q9NNX1	HUMAN	TUFT1	Tuftelin	1	0	0	1	0	3	5	5	3	47.6248	41.4197	41.9192	26.2903	24.4407	22.765	39.9819	42.1793	51.5093	48.1915	45.5834	58.1202	43.6749	41.0058	49.7003	65.8604	0	0	0	0	0	0	0	0	0	0	0	0	0	0	0	0	0	0	0
sp|P30559|OXYR_HUMAN		P30559	HUMAN	OXTR	Oxytocin receptor	1	0	0	1	0	3	4	1	3	145.268	179.297	142.774	127.085	115.474	97.7945	175.911	170.108	121.805	105.17	79.9743	162.973	169.501	122.845	117.064	72.7293	0	0	0	0	0	0	0	0	0	0	0	0	0	0	0	0	0	0	0
sp|Q53SF7-2|COBL1_HUMAN		Q53SF7-2	HUMAN	COBLL1	Isoform 2 of Cordon-bleu protein-like 1	2	1	1	0	0	1	2	1	0	48.5812	45.6738	46.8614	37.3331	36.5663	47.538	39.5349	47.1124	39.9944	39.0107	45.8629	41.8283	45.7272	56.2049	48.0315	48.3282	15.8969	17.0669	18.831	17.8042	16.6002	12.3625	14.3303	11.2712	11.1438	19.845	13.5569	16.3497	12.0039	13.2243	15.4752	16.8528	0	0	0
sp|O15211|RGL2_HUMAN		O15211	HUMAN	RGL2	Ral guanine nucleotide dissociation stimulator-like 2	0	2	0	1	9	4	2	2	0	0	0	0	0	0	0	0	0	0	0	0	0	0	0	0	0	66.2217	55.44	60.2504	59.6847	49.0296	58.2968	61.0592	52.5822	56.1173	52.0899	60.4905	67.2943	65.4693	61.8748	65.7634	52.2189	477.936	447.634	462.101
sp|Q86XP1-2|DGKH_HUMAN		Q86XP1-2	HUMAN	DGKH	Isoform 2 of Diacylglycerol kinase eta	2	1	1	0	11	7	5	2	8	204.71	207.536	185.398	177.001	198.78	183.098	199.396	192.499	199.517	201.095	206.589	204.394	211.127	222.779	221.496	185.806	75.023	73.3913	75.968	83.5609	71.6369	69.6338	84.1057	73.5919	71.0812	75.594	75.0062	85.6487	87.2995	82.4329	85.3234	79.7321	1129.34	1076.33	1160.01
sp|O76081|RGS20_HUMAN		O76081	HUMAN	RGS20	Regulator of G-protein signaling 20	1	0	0	1	1	0	1	2	0	132.61	112.767	144.306	137.876	112.037	131.296	111.68	126.94	118.828	120.62	122.838	90.9426	111.387	151.185	143.449	155.536	0	0	0	0	0	0	0	0	0	0	0	0	0	0	0	0	253.439	315.081	291.862
sp|Q8TD26|CHD6_HUMAN		Q8TD26	HUMAN	CHD6	Chromodomain-helicase-DNA-binding protein 6	7	0	0	1	3	7	11	2	17	781.691	771.594	709.084	638.396	604.887	557.751	772.344	678.63	648.277	661.652	638.819	823.34	768.716	633.047	511.606	531.636	0	0	0	0	0	0	0	0	0	0	0	0	0	0	0	0	184.372	197.99	178.077
sp|Q674X7|KAZRN_HUMAN		Q674X7	HUMAN	KAZN	Kazrin	1	1	1	0	0	2	2	1	3	25.5663	70.2178	86.5583	84.3545	80.1002	86.8009	73.0969	112.969	136.606	148.875	119.484	25.6558	20.653	21.2514	27.2297	26.7279	80.595	88.4265	84.1051	76.2133	80.6479	73.6365	102.578	80.0212	72.5472	78.8935	69.8701	88.4614	87.5764	88.2002	86.7006	75.6633	0	0	0
sp|Q8WYQ5|DGCR8_HUMAN		Q8WYQ5	HUMAN	DGCR8	Microprocessor complex subunit DGCR8	1	1	1	0	10	7	6	5	5	59.5424	58.4848	61.3081	62.2355	56.7008	50.1798	66.0085	56.5407	67.1617	56.3261	41.882	57.2155	60.1573	53.7265	57.3452	43.6956	50.6324	42.5793	38.7086	41.3683	36.4762	43.2595	45.8674	43.9167	37.4966	42.5651	40.5724	37.9013	37.0984	52.5062	51.7777	45.2251	1356.73	1271.68	1487.44
sp|Q96PM9|Z385A_HUMAN		Q96PM9	HUMAN	ZNF385A	Zinc finger protein 385A	0	1	0	1	5	0	0	0	0	0	0	0	0	0	0	0	0	0	0	0	0	0	0	0	0	154.274	136.805	122.621	102.628	96.8349	82.6837	127.989	114.926	102.672	83.662	68.3666	154.962	148.134	147.252	146.468	98.9269	673.526	748.097	599.345
sp|Q9Y3P4|RHBD3_HUMAN		Q9Y3P4	HUMAN	RHBDD3	Rhomboid domain-containing protein 3	1	0	0	1	1	0	1	1	1	73.8972	61.2278	61.9158	59.8909	62.7235	67.1708	69.8726	76.1005	65.0227	69.5981	69.8005	56.2205	67.4965	67.9411	78.8402	65.105	0	0	0	0	0	0	0	0	0	0	0	0	0	0	0	0	60.6387	50.749	52.8078
sp|Q9NWM3|CUED1_HUMAN		Q9NWM3	HUMAN	CUEDC1	CUE domain-containing protein 1	1	0	0	1	0	5	6	4	3	139.786	139.576	110.57	119.641	111.471	110.716	134.745	131.606	132.092	108.114	108.456	144.781	150.608	120.159	114.765	120.921	0	0	0	0	0	0	0	0	0	0	0	0	0	0	0	0	0	0	0
sp|P54687|BCAT1_HUMAN		P54687	HUMAN	BCAT1	Branched-chain-amino-acid aminotransferase, cytosolic	0	1	0	1	0	1	1	1	2	0	0	0	0	0	0	0	0	0	0	0	0	0	0	0	0	225.514	246.651	187.148	167.354	149.916	124.871	176.045	185.927	166.523	133.765	112.559	225.743	203.926	236.286	204.901	165.54	0	0	0
sp|Q04724|TLE1_HUMAN		Q04724	HUMAN	TLE1	Transducin-like enhancer protein 1	2	0	0	1	0	1	1	0	0	51.7703	51.8219	48.8483	50.7949	41.37	39.8482	54.0593	49.39	49.4121	47.7111	38.9804	56.2788	55.0379	47.2868	45.573	46.6535	0	0	0	0	0	0	0	0	0	0	0	0	0	0	0	0	0	0	0
sp|Q8N8R5|CB069_HUMAN		Q8N8R5	HUMAN	C2orf69	UPF0565 protein C2orf69	1	0	0	1	3	1	5	4	1	89.1611	95.1129	95.8872	77.8281	84.9151	89.2433	88.1107	92.44	87.2468	98.9785	84.1151	102.856	91.073	79.6207	88.0237	90.4958	0	0	0	0	0	0	0	0	0	0	0	0	0	0	0	0	276.934	275.641	265.823
sp|P00519-2|ABL1_HUMAN		P00519-2	HUMAN	ABL1	Isoform IB of Tyrosine-protein kinase ABL1	1	2	1	0	7	9	8	7	7	28.7327	27.8152	25.6363	30.5173	19.4722	24.1901	28.2267	24.0286	23.3185	27.9741	25.7995	31.0511	32.5493	26.6173	25.8293	33.3844	836.413	715.083	719.924	670.937	682.666	647.872	688.999	679.483	672.351	661.261	688.191	738.063	807.744	747.865	812.624	719.62	791.961	859.148	863.696
sp|P14859-6|PO2F1_HUMAN		P14859-6	HUMAN	POU2F1	Isoform 6 of POU domain, class 2, transcription factor 1	1	1	1	0	5	3	6	7	4	276.224	360.365	298.413	281.663	278.615	238.666	303.188	292.44	256.001	261.276	256.913	317.078	283.503	273.945	268.331	280.937	27.9806	21.1723	22.0879	23.5341	23.0901	33.0987	24.813	25.921	18.8033	25.1566	20.3494	29.2738	27.2506	27.1977	23.4487	23.7205	624.439	640.906	594.881
sp|Q29983|MICA_HUMAN		Q29983	HUMAN	MICA	MHC class I polypeptide-related sequence A	1	0	0	1	1	0	2	0	1	26.9344	33.6621	24.7482	25.9983	19.8724	21.0969	33.7397	26.8447	30.7404	31.2635	20.8729	28.9915	25.9991	30.4581	29.5395	25.454	0	0	0	0	0	0	0	0	0	0	0	0	0	0	0	0	97.1705	103.862	106.773
sp|Q7Z401-2|MYCPP_HUMAN		Q7Z401-2	HUMAN	DENND4A	Isoform 2 of C-myc promoter-binding protein	3	2	1	0	15	9	11	12	6	88.7708	77.1259	81.5202	86.7578	72.7464	78.5699	80.6866	82.4295	82.4183	78.6913	99.7296	91.8272	81.261	78.8609	74.01	85.2235	179.936	185.907	158.167	162.538	151.699	155.729	178.396	167.052	173.14	178.443	174.769	174.796	163.353	172.263	192.85	174.472	1526.62	1452.03	1355.11
sp|Q9UIF9|BAZ2A_HUMAN		Q9UIF9	HUMAN	BAZ2A	Bromodomain adjacent to zinc finger domain protein 2A	2	3	1	0	12	8	12	11	11	47.3485	46.4664	40.0794	31.4173	25.0995	29.4862	48.8666	44.7306	40.1175	31.8504	32.046	49.1186	50.0324	40.0465	34.0554	49.6749	119.239	102.203	88.2675	99.4379	93.3632	82.3303	112.959	93.3539	106.269	71.8463	68.9057	111.225	109.112	116.174	124.55	152.388	1395.51	1287.97	1282.16
sp|O43567|RNF13_HUMAN		O43567	HUMAN	RNF13	E3 ubiquitin-protein ligase RNF13	0	1	0	1	3	6	5	1	5	0	0	0	0	0	0	0	0	0	0	0	0	0	0	0	0	137.832	89.7778	123.871	119.582	104.669	114.395	104.14	103.802	123.198	146.684	152.38	101.006	115.314	120.694	152.07	172.5	251.152	235.958	236.14
sp|Q7Z6M4|MTEF4_HUMAN		Q7Z6M4	HUMAN	MTERF4	Transcription termination factor 4, mitochondrial	0	1	0	1	3	2	5	4	2	0	0	0	0	0	0	0	0	0	0	0	0	0	0	0	0	65.1702	64.031	54.1838	57.4925	49.5713	56.6776	59.2018	53.3645	51.7517	58.2603	69.6882	68.0472	67.9284	61.0937	60.6452	63.0319	166.557	152.473	158.71
sp|Q92547|TOPB1_HUMAN		Q92547	HUMAN	TOPBP1	DNA topoisomerase 2-binding protein 1	3	1	1	0	12	2	6	6	5	325.405	374.721	354.715	334.079	320.578	278.963	400.216	374.304	386.883	385.592	347.22	385.005	359.097	317.108	274.697	205.497	42.7753	36.0874	41.3655	39.9901	41.3075	30.1207	38.138	37.4232	34.6254	37.3182	32.3577	35.185	35.4858	33.6116	31.2402	30.9616	1446.51	1344.96	1225.31
sp|Q93075|TATD2_HUMAN		Q93075	HUMAN	TATDN2	Putative deoxyribonuclease TATDN2	1	1	1	0	3	0	0	0	0	108.532	99.502	106.858	91.1144	89.834	88.1908	93.7685	100.342	87.8611	94.6074	79.7292	85.9263	98.1929	103.153	86.3835	99.5348	395.984	464.714	421.981	406.462	403.146	376.908	388.322	375.422	389.294	401.63	395.758	415.341	395.465	394.398	409.181	356.19	90.5611	99.2812	104.235
sp|Q8TDJ6-3|DMXL2_HUMAN		Q8TDJ6-3	HUMAN	DMXL2	Isoform 3 of DmX-like protein 2	3	5	1	0	21	10	6	5	6	215.102	211.501	187.949	177.326	189.91	254.954	527.037	361.63	199.814	197.809	225.328	238.014	217.21	218.907	352.937	211.043	196.585	197.101	174.381	175.031	175.144	156.016	185.483	179.923	164.956	187.907	170.37	188.235	210.403	201.304	199.776	174.839	1352.75	1586.62	1306.35
sp|Q92870-4|APBB2_HUMAN		Q92870-4	HUMAN	APBB2	Isoform 4 of Amyloid beta A4 precursor protein-binding family B member 2	1	1	1	0	1	9	3	9	4	45.253	60.7526	47.0447	42.0558	45.6398	39.7712	57.2379	55.591	50.5984	43.8051	40.4844	56.8944	54.99	46.2813	49.2047	51.2637	80.5536	70.1419	72.1102	63.6024	67.5804	62.8274	76.4224	68.441	70.826	63.2396	49.0253	75.2362	76.5516	71.6765	85.566	93.1925	82.6577	95.3542	120.373
sp|Q92540|SMG7_HUMAN		Q92540	HUMAN	SMG7	Protein SMG7	1	2	1	0	13	6	7	4	7	32.7534	35.0689	33.8162	32.795	29.2494	22.2113	34.8726	29.4317	35.1632	24.6957	25.549	39.4461	35.3652	34.1872	35.9886	30.8644	68.8355	78.7991	79.9214	83.0051	79.718	46.982	73.6882	80.5801	77.2427	71.9455	67.5473	80.0607	85.9013	77.0435	80.6535	78.797	1906.75	1897.27	1865.97
sp|Q9NP73|ALG13_HUMAN		Q9NP73	HUMAN	ALG13	Putative bifunctional UDP-N-acetylglucosamine transferase and deubiquitinase ALG13	3	0	0	1	1	0	3	2	3	247.363	273.292	259.466	237.095	259.292	247.698	252.616	239.434	251.515	275.355	277.499	274.379	264.922	258.57	250.358	259.622	0	0	0	0	0	0	0	0	0	0	0	0	0	0	0	0	510.7	469.961	494.557
sp|Q13535|ATR_HUMAN		Q13535	HUMAN	ATR	Serine/threonine-protein kinase ATR	2	5	1	0	10	0	4	4	1	122.247	118.839	125.111	112.215	119.467	110.899	114.987	116.024	103.076	123.417	112.088	132.861	135.217	124.696	107.235	100.184	327.222	340.126	360.196	336.613	309.685	203.023	365.566	348.002	301.228	297.169	269.909	363.471	351.655	318.699	310.901	296.41	1454.02	1381.09	1314.91
sp|Q4L180-2|FIL1L_HUMAN		Q4L180-2	HUMAN	FILIP1L	Isoform 2 of Filamin A-interacting protein 1-like	2	1	1	0	0	41	36	32	39	124.386	125.513	153.88	125.376	114.695	104.532	131.853	128.923	148.354	166.689	131.871	151.124	146.832	149.332	161.175	173.259	14.636	15.9516	11.2337	8.87301	9.74053	11.0952	16.2466	17.9024	22.3983	18.5727	14.424	18.2528	15.3258	19.5493	17.5152	16.7461	0	0	0
sp|Q9H2Y7|ZN106_HUMAN		Q9H2Y7	HUMAN	ZNF106	Zinc finger protein 106	4	1	1	0	8	1	4	3	7	294.418	304.398	297.905	253.478	267.35	268.679	314.537	282.256	267.933	289.018	282.919	308.039	308.807	258.91	230.307	248.556	48.5771	53.6804	49.7915	60.942	55.0202	39.2786	60.8946	57.5398	52.1471	44.5861	49.0618	50.8041	53.8358	52.2074	50.731	44.7421	1505.84	1157.15	1373.03
sp|Q92545|TM131_HUMAN		Q92545	HUMAN	TMEM131	Transmembrane protein 131	3	2	1	0	8	12	3	10	10	242.971	225.143	233.202	210.57	176.636	174.418	229.572	219.826	190.065	195.323	166.778	205.865	205.505	225.86	182.474	174.924	71.1998	77.0814	66.3899	58.4238	57.4848	48.1948	77.7902	77.8296	56.9393	56.3601	51.7796	87.2331	84.2098	79.6844	73.6685	62.7493	816.682	736.133	758.96
sp|P31327-3|CPSM_HUMAN		P31327-3	HUMAN	CPS1	Isoform 3 of Carbamoyl-phosphate synthase [ammonia], mitochondrial	1	3	1	0	6	7	5	5	3	47.5114	46.0842	36.9358	38.9995	46.5418	46.5315	40.6553	47.5384	45.4716	47.6824	42.916	45.305	41.9948	47.2893	45.5596	48.0054	140.423	150.199	131.916	122.927	111.256	129.533	132.429	118.2	118.44	134.256	128.144	145.207	137.472	143.048	128.377	123.688	391.106	332.437	275.335
sp|Q12982-2|BNIP2_HUMAN		Q12982-2	HUMAN	BNIP2	Isoform 2 of BCL2/adenovirus E1B 19 kDa protein-interacting protein 2	1	0	0	1	2	4	2	1	6	109.738	114.368	121.224	106.726	94.5727	92.0006	110.231	104.502	100.277	108.012	116.223	112.46	104.341	105.935	115.3	115.801	0	0	0	0	0	0	0	0	0	0	0	0	0	0	0	0	154.525	138.892	149.728
sp|P52655|TF2AA_HUMAN		P52655	HUMAN	GTF2A1	Transcription initiation factor IIA subunit 1	1	0	0	1	2	1	2	1	1	16.4233	17.1648	13.5904	13.1329	16.3533	16.1796	19.1312	14.7115	16.7071	17.2749	20.332	17.4683	13.9452	19.0114	16.7569	16.6813	0	0	0	0	0	0	0	0	0	0	0	0	0	0	0	0	96.3738	101.317	106.939
sp|Q8WVN8|UB2Q2_HUMAN		Q8WVN8	HUMAN	UBE2Q2	Ubiquitin-conjugating enzyme E2 Q2	0	1	0	1	0	3	1	3	3	0	0	0	0	0	0	0	0	0	0	0	0	0	0	0	0	21.8991	18.2601	21.3489	20.37	20.9549	19.7111	18.2949	18.2609	21.4604	23.5423	15.0684	20.8348	19.2254	20.037	17.1747	15.8919	0	0	0
sp|Q9BYX7|ACTBM_HUMAN		Q9BYX7	HUMAN	POTEKP	Putative beta-actin-like protein 3	1	0	0	1	2	0	1	0	0	122.882	29.1195	80.5903	116.745	29.5613	238.406	80.8876	191.701	72.4492	104.323	76.594	86.2282	162.908	47.5419	14.5406	60.1641	0	0	0	0	0	0	0	0	0	0	0	0	0	0	0	0	63.6239	89.6442	171.315
sp|A8MXV4|NUD19_HUMAN		A8MXV4	HUMAN	NUDT19	Nucleoside diphosphate-linked moiety X motif 19	0	1	0	1	5	2	1	1	2	0	0	0	0	0	0	0	0	0	0	0	0	0	0	0	0	40.088	54.0815	49.3686	52.814	51.8958	54.8173	50.8279	52.9866	45.8625	50.4079	58.6912	53.9182	50.9161	42.5508	46.4908	40.9274	333.867	313.71	342.454
sp|P52333|JAK3_HUMAN		P52333	HUMAN	JAK3	Tyrosine-protein kinase JAK3	1	2	1	0	2	2	0	0	2	159.444	155.193	167.504	151.188	157.637	151.254	163.617	166.532	175.975	194.642	204.297	177.671	154.281	136.949	141.409	139.319	54.8488	73.3728	62.9496	58.7046	62.8366	55.9215	64.9619	69.944	70.3813	64.8394	75.8951	60.4323	57.6732	57.9993	58.3599	55.3337	220.842	198.022	212.948
sp|Q8NEY8-2|PPHLN_HUMAN		Q8NEY8-2	HUMAN	PPHLN1	Isoform 2 of Periphilin-1	0	1	0	1	1	1	0	1	4	0	0	0	0	0	0	0	0	0	0	0	0	0	0	0	0	22.0878	19.2574	14.9673	19.4563	9.39626	17.1034	24.322	22.1982	19.4438	17.8999	9.76377	23.9841	23.7051	15.4025	19.9142	18.6926	65.1488	64.8417	65.0572
sp|Q9NNW5|WDR6_HUMAN		Q9NNW5	HUMAN	WDR6	WD repeat-containing protein 6	2	1	1	0	5	5	7	7	6	106.341	109.747	104.574	102.772	83.6709	90.6548	121.118	101.825	104.125	97.7349	95.3398	122.891	112.916	105.719	95.5159	85.3769	32.4706	29.6507	38.8852	35.1033	33.1256	24.6868	34.9934	34.7638	36.7913	31.5392	34.9314	40.1579	30.5769	33.7152	32.059	28.5043	741.419	774.34	788.715
sp|Q96EB6|SIR1_HUMAN		Q96EB6	HUMAN	SIRT1	NAD-dependent protein deacetylase sirtuin-1	1	1	1	0	4	11	13	9	9	30.5733	24.9987	31.6461	41.1042	35.3178	30.0482	31.7039	36.7333	33.3245	35.9856	37.9858	33.1781	30.1933	28.1056	35.3076	34.3933	73.3516	70.1852	74.6581	74.7177	65.7812	69.6874	74.6649	77.5669	82.0979	78.5687	98.5984	73.1122	75.8305	73.5586	75.8772	70.6008	343.172	269.755	345.261
sp|Q9P227|RHG23_HUMAN		Q9P227	HUMAN	ARHGAP23	Rho GTPase-activating protein 23	1	3	1	0	1	5	6	8	11	119.829	113.117	119.054	110.377	90.1465	92.6242	114.691	108.346	107.171	101.253	95.1737	122.934	127.524	109.131	113.272	101.584	177.402	149.103	141.32	135.94	133.003	109.014	171.84	153.805	135.017	115.889	119.007	178.483	185.44	172.99	181.82	162.625	214.569	195.837	252.921
sp|Q5JU85-2|IQEC2_HUMAN		Q5JU85-2	HUMAN	IQSEC2	Isoform 2 of IQ motif and SEC7 domain-containing protein 2	1	3	1	0	2	9	4	4	7	38.0558	20.0717	16.3025	18.414	20.5025	29.036	23.2641	20.6619	19.6605	26.3196	37.1093	22.5114	21.669	15.8863	35.6559	33.913	158.461	146.984	134.591	147.584	136.324	128.305	143.224	141.859	146.206	148.152	122.923	165.197	166.809	181.33	155.395	133.251	130.452	123.744	151.206
sp|Q96NB3|ZN830_HUMAN		Q96NB3	HUMAN	ZNF830	Zinc finger protein 830	1	0	0	1	4	4	9	8	6	47.687	58.9792	58.0921	52.98	51.9701	49.3029	53.0748	55.1358	53.1437	53.4814	57.9945	50.6035	59.3586	52.4836	54.8865	56.8008	0	0	0	0	0	0	0	0	0	0	0	0	0	0	0	0	291.907	256.742	294.75
sp|Q7L7V1|DHX32_HUMAN		Q7L7V1	HUMAN	DHX32	Putative pre-mRNA-splicing factor ATP-dependent RNA helicase DHX32	1	1	1	0	1	3	5	3	3	35.8146	34.5647	29.7198	27.7409	33.443	27.488	36.3476	32.8614	26.7009	31.2016	23.1479	48.1565	36.8914	30.5068	27.0495	29.3032	128.798	139.403	126.729	116.254	115.209	93.9003	128.017	115.714	109.696	95.4894	99.8775	149.436	138.926	122.526	105.062	98.3836	38.1407	47.3554	56.1663
sp|Q9C0H5-2|RHG39_HUMAN		Q9C0H5-2	HUMAN	ARHGAP39	Isoform 2 of Rho GTPase-activating protein 39	1	2	1	0	0	4	1	0	1	29.846	32.9474	31.7351	34.4632	34.9095	31.2108	38.1658	40.1142	41.6285	35.2263	32.0321	38.2408	45.2958	41.6689	38.7093	39.9853	145.018	136.89	146.244	142.972	144.216	131.265	144.184	141.109	136.41	138.232	129.006	144.497	154.176	155.048	148.634	158.049	0	0	0
sp|Q9H999|PANK3_HUMAN		Q9H999	HUMAN	PANK3	Pantothenate kinase 3	0	1	0	1	2	1	3	4	1	0	0	0	0	0	0	0	0	0	0	0	0	0	0	0	0	158.522	161.206	128.058	123.81	112.457	106.029	149.822	143.379	155.844	127.45	111.697	137.727	152.515	160.457	120.375	95.3306	193.626	189.415	200.038
sp|Q8N196|SIX5_HUMAN		Q8N196	HUMAN	SIX5	Homeobox protein SIX5	0	2	0	1	0	2	2	3	4	0	0	0	0	0	0	0	0	0	0	0	0	0	0	0	0	134.162	140.098	119.101	119.779	138.648	138.143	122.734	121.673	123.794	125.927	135.406	129.743	122.654	138.898	131.264	129.914	0	0	0
sp|P17028|ZNF24_HUMAN		P17028	HUMAN	ZNF24	Zinc finger protein 24	1	0	0	1	1	3	2	1	3	30.8656	22.6036	27.6477	24.8979	18.6696	24.6115	28.4733	28.6304	28.365	36.2502	36.6326	35.1411	33.3058	19.9877	22.0134	31.0962	0	0	0	0	0	0	0	0	0	0	0	0	0	0	0	0	380.765	376.904	380.793
sp|P49842|STK19_HUMAN		P49842	HUMAN	STK19	Serine/threonine-protein kinase 19	1	0	0	1	0	2	1	0	0	26.9312	24.0451	25.7365	21.6436	29.1226	15.7534	25.2334	29.9031	21.9567	23.9171	24.1462	33.9664	27.3941	26.3295	34.1624	20.2482	0	0	0	0	0	0	0	0	0	0	0	0	0	0	0	0	0	0	0
sp|Q6ZW31|SYDE1_HUMAN		Q6ZW31	HUMAN	SYDE1	Rho GTPase-activating protein SYDE1	0	2	0	1	0	3	5	4	8	0	0	0	0	0	0	0	0	0	0	0	0	0	0	0	0	209.899	220.924	188.956	177.044	141.812	144.956	203.178	196.519	168.985	153.904	143.877	198.415	217.946	183.022	216.244	230.409	0	0	0
sp|Q9UJV3|TRIM1_HUMAN		Q9UJV3	HUMAN	MID2	Probable E3 ubiquitin-protein ligase MID2	1	1	1	0	0	3	2	3	3	23.9113	16.9907	19.6908	19.54	14.2729	15.9039	16.9145	14.8648	18.8466	16.356	11.6273	18.9317	19.6794	14.3464	16.9588	9.75978	145.892	151.289	126.713	120.487	111.954	119.898	127.063	143.658	111.274	138.65	119.265	131.414	133.326	148.6	163.568	198.702	0	0	0
sp|P53778|MK12_HUMAN		P53778	HUMAN	MAPK12	Mitogen-activated protein kinase 12	0	1	0	1	5	2	0	1	2	0	0	0	0	0	0	0	0	0	0	0	0	0	0	0	0	82.2322	58.8349	81.0258	70.5285	83.8712	86.3894	84.4123	72.2092	64.6133	84.1089	66.9694	71.2418	75.1966	86.1431	77.1493	81.1924	696.592	662.627	654.218
sp|Q9ULH7-5|MKL2_HUMAN		Q9ULH7-5	HUMAN	MKL2	Isoform 5 of MKL/myocardin-like protein 2	1	2	1	0	6	10	9	4	7	449.557	574.072	486.922	528.5	1018.61	924.153	427.671	555.532	489.092	593.621	844.302	579.653	683.681	505.806	582.213	648.216	88.5195	74.2865	63.158	64.3572	62.4597	66.5133	66.5815	74.8195	68.9796	72.9021	64.7701	74.9245	91.1328	81.678	77.1787	75.4589	635.076	637.686	628.497
sp|Q9Y2Z2-6|MTO1_HUMAN		Q9Y2Z2-6	HUMAN	MTO1	Isoform 7 of Protein MTO1 homolog, mitochondrial	1	1	1	0	2	0	1	1	1	21.1137	18.5907	13.6694	17.7869	14.8503	13.9807	21.0361	19.669	16.1071	22.5382	12.8056	19.6538	19.2912	18.8316	18.4453	12.9765	47.864	56.7821	45.8292	44.7923	29.213	32.6969	61.5257	41.6152	39.5366	27.8617	36.7928	60.4997	53.6406	56.4913	40.9331	26.3286	123.327	125.057	133.64
sp|Q92664|TF3A_HUMAN		Q92664	HUMAN	GTF3A	Transcription factor IIIA	0	1	0	1	2	1	2	2	3	0	0	0	0	0	0	0	0	0	0	0	0	0	0	0	0	266.247	232.819	266.054	256.226	251.575	202.769	284.707	237.328	252.821	240.035	178.056	297.724	278.389	255.836	260.294	162.72	134.811	140.928	126.09
sp|Q5ST30-4|SYVM_HUMAN		Q5ST30-4	HUMAN	VARS2	Isoform 4 of Valine--tRNA ligase, mitochondrial	1	2	1	0	4	7	3	0	1	157.288	114.099	118.343	109.606	99.86	105.295	129.613	143.669	108.501	110.08	105.688	128.811	136.72	117.033	123.374	100.074	264.841	290.512	263.317	238.538	188.908	202.084	249.624	234.356	217.973	212.281	197.237	270.058	268.797	258.9	255.886	222.38	345.158	376.111	346.788
sp|Q96A29|FUCT1_HUMAN		Q96A29	HUMAN	SLC35C1	GDP-fucose transporter 1	1	0	0	1	0	2	1	1	0	13.8555	19.8481	16.3863	17.1686	16.8725	14.1823	19.5491	18.4123	18.2982	15.3461	14.551	12.448	16.5737	18.1738	21.797	18.4158	0	0	0	0	0	0	0	0	0	0	0	0	0	0	0	0	0	0	0
sp|Q9UL42|PNMA2_HUMAN		Q9UL42	HUMAN	PNMA2	Paraneoplastic antigen Ma2	0	1	0	1	0	0	1	2	2	0	0	0	0	0	0	0	0	0	0	0	0	0	0	0	0	79.9695	72.5684	75.8125	79.8897	69.0411	74.4552	71.5358	80.5671	71.2152	72.9012	69.8177	71.445	73.3289	76.0532	85.8018	94.9815	0	0	0
sp|P04075|ALDOA_HUMAN		P04075	HUMAN	ALDOA	Fructose-bisphosphate aldolase A	0	1	0	1	1	1	1	1	0	0	0	0	0	0	0	0	0	0	0	0	0	0	0	0	0	19.1137	21.3814	20.4586	24.6324	20.5441	15.3794	24.0713	26.5835	18.8017	21.7186	16.8291	25.9582	21.4044	19.4613	21.6537	16.8403	32.696	36.4055	27.8086
sp|Q9NUQ2|PLCE_HUMAN		Q9NUQ2	HUMAN	AGPAT5	1-acyl-sn-glycerol-3-phosphate acyltransferase epsilon	1	0	0	1	9	4	8	10	4	20.743	14.1631	16.4089	18.3871	15.0489	14.3654	22.9751	13.094	15.1316	16.975	14.2867	12.1054	16.9342	21.9214	21.4865	20.4344	0	0	0	0	0	0	0	0	0	0	0	0	0	0	0	0	773.434	843.687	773.793
sp|Q8TEQ8|PIGO_HUMAN		Q8TEQ8	HUMAN	PIGO	GPI ethanolamine phosphate transferase 3	2	1	1	0	3	2	1	1	1	373.855	370.753	339.13	355.191	325.678	356.184	356.333	362.769	345.483	351.051	369.24	300.991	345.132	357.793	358.448	355.554	101.689	104.997	96.458	85.5053	93.984	89.7754	100.415	105.994	93.562	96.8694	111.694	104.115	107.878	109.115	100.59	118.639	377.782	382.005	374.892
sp|O60563|CCNT1_HUMAN		O60563	HUMAN	CCNT1	Cyclin-T1	1	1	1	0	5	3	8	5	7	91.4866	73.7427	85.8502	88.3531	87.3717	78.0978	81.819	79.4029	77.2892	84.8154	92.6959	89.0608	88.2433	79.737	83.2918	93.592	38.5943	45.6872	34.7331	36.7899	35.7937	33.816	38.7524	37.6494	38.1888	36.992	38.7374	32.9734	39.1135	41.0077	40.429	37.2891	613.572	515.945	571.296
sp|Q9NQW6-2|ANLN_HUMAN		Q9NQW6-2	HUMAN	ANLN	Isoform 2 of Anillin	3	0	0	1	0	0	1	2	0	81.3478	140.719	134.953	135.447	126.992	92.1416	157.272	130.095	131.928	131.019	104.524	109.027	106.506	92.4606	89.9813	69.0573	0	0	0	0	0	0	0	0	0	0	0	0	0	0	0	0	0	0	0
sp|O00268|TAF4_HUMAN		O00268	HUMAN	TAF4	Transcription initiation factor TFIID subunit 4	0	3	0	1	13	7	11	9	7	0	0	0	0	0	0	0	0	0	0	0	0	0	0	0	0	393.057	366.915	360.293	367.021	366.96	365.67	374.646	338.438	363.921	378.373	367.924	355.542	390.6	351.435	359.681	321.282	1977.78	1655.96	1724.78
sp|Q4VCS5|AMOT_HUMAN		Q4VCS5	HUMAN	AMOT	Angiomotin	2	1	1	0	0	2	2	1	2	193.249	151.989	152.013	138.073	144.999	124.94	152.224	129.053	134.947	126.562	127.978	176.676	161.616	138.153	128.69	141.203	33.1929	34.8292	37.5921	34.8645	31.6397	34.3856	42.2433	37.7213	39.3163	45.2563	36.7584	38.148	42.0919	27.7775	41.3038	39.0663	0	0	0
sp|Q2M1Z3|RHG31_HUMAN		Q2M1Z3	HUMAN	ARHGAP31	Rho GTPase-activating protein 31	2	2	1	0	11	10	11	5	11	105.342	132.901	117.333	95.4991	109.294	95.0961	116.704	105.24	105.489	98.3036	87.574	133.263	109.354	111.288	103.571	96.053	82.0966	69.6136	55.9066	54.804	49.8035	51.473	71.7374	59.0601	54.8907	58.5703	52.2593	68.0649	75.5843	78.6111	71.5175	63.2174	1080.83	1197.16	1263.55
sp|Q96GS6-2|AB17A_HUMAN		Q96GS6-2	HUMAN	ABHD17A	Isoform 2 of Protein ABHD17A	0	1	0	1	2	0	1	0	0	0	0	0	0	0	0	0	0	0	0	0	0	0	0	0	0	33.9322	51.9215	37.314	33.6381	35.0473	20.1425	44.6156	41.0916	36.703	33.904	22.9624	49.3519	47.0532	37.6518	30.8834	32.1962	110.601	115.896	105.393
sp|Q6P6B7|ANR16_HUMAN		Q6P6B7	HUMAN	ANKRD16	Ankyrin repeat domain-containing protein 16	1	0	0	1	2	1	1	0	0	31.4909	31.999	29.2448	30.8567	35.7363	24.6679	27.3808	23.4514	25.7707	26.1874	25.0609	35.331	25.9443	26.6616	29.0792	28.3311	0	0	0	0	0	0	0	0	0	0	0	0	0	0	0	0	293.76	288.862	260.782
sp|Q9H6R7|WDCP_HUMAN		Q9H6R7	HUMAN	WDCP	WD repeat and coiled-coil-containing protein	1	1	1	0	2	2	3	2	1	44.914	40.4938	43.3879	41.8577	42.3555	36.698	40.8472	45.4658	40.2363	37.6851	34.206	41.9991	40.6749	45.4181	36.0694	40.0513	18.9165	22.5754	17.9242	17.9744	17.0471	16.9197	21.2644	19.5349	18.6981	19.1418	18.6613	21.9428	23.2583	20.8873	19.9364	17.8926	79.1556	91.8042	76.0086
sp|P53355-3|DAPK1_HUMAN		P53355-3	HUMAN	DAPK1	Isoform 3 of Death-associated protein kinase 1	3	1	1	0	5	0	1	1	1	514.371	546.375	483.065	496.148	461.938	451.102	497.265	504.703	528.718	495.251	468.415	562.014	530.194	506.587	553.579	577.506	30.1097	26.3947	23.1035	18.8791	26.676	27.5577	25.8367	26.1815	24.272	16.3823	27.8713	32.1733	30.7773	33.913	25.4208	27.754	489.258	525.158	418.788
sp|Q96J42|TXD15_HUMAN		Q96J42	HUMAN	TXNDC15	Thioredoxin domain-containing protein 15	0	1	0	1	0	4	2	1	1	0	0	0	0	0	0	0	0	0	0	0	0	0	0	0	0	109.838	103.73	93.5321	67.5843	70.6254	59.7608	114.945	96.683	73.6673	62.0343	58.1009	122.443	102.927	118.508	107.824	117.467	0	0	0
sp|Q9H1X3|DJC25_HUMAN		Q9H1X3	HUMAN	DNAJC25	DnaJ homolog subfamily C member 25	1	0	0	1	1	4	1	5	4	25.5692	23.1122	26.3176	26.2259	19.9285	20.4075	23.9841	22.9157	27.2261	29.9278	25.5789	19.8708	23.2664	23.1378	22.6021	21.9494	0	0	0	0	0	0	0	0	0	0	0	0	0	0	0	0	33.3999	28.7416	32.1471
sp|Q86W34|AMZ2_HUMAN		Q86W34	HUMAN	AMZ2	Archaemetzincin-2	0	1	0	1	1	1	0	2	0	0	0	0	0	0	0	0	0	0	0	0	0	0	0	0	0	19.4165	12.0495	16.5502	16.7189	10.6912	10.1482	18.3531	18.8748	16.0098	17.0899	13.1486	18.3794	22.417	20.2334	14.4134	10.6193	113.39	110.221	128.285
sp|Q9P286|PAK5_HUMAN		Q9P286	HUMAN	PAK5	Serine/threonine-protein kinase PAK 5	1	1	1	0	0	1	0	2	0	158.445	133.676	137.774	141.796	150.584	127.999	146.325	134.908	141.156	141.101	117.202	151.008	149.332	152.75	142.705	126.098	199.089	199.18	221.936	229.815	220.687	182.156	234.977	220.14	201.243	221.423	176.487	234.619	239.768	237.056	225.766	175.099	0	0	0
sp|Q96ED9|HOOK2_HUMAN		Q96ED9	HUMAN	HOOK2	Protein Hook homolog 2	0	2	0	1	1	6	13	9	8	0	0	0	0	0	0	0	0	0	0	0	0	0	0	0	0	101.726	102.033	88.0223	93.9693	76.4728	107.355	84.9407	83.9178	87.4261	94.3306	95.9851	101.983	90.0872	91.7296	105.92	84.0929	128.484	118.004	147.601
sp|P53794|SC5A3_HUMAN		P53794	HUMAN	SLC5A3	Sodium/myo-inositol cotransporter	0	2	0	1	4	3	4	1	3	0	0	0	0	0	0	0	0	0	0	0	0	0	0	0	0	56.4435	102.917	88.9876	80.052	59.5515	56.8635	98.2369	77.5603	64.0602	71.7271	71.8197	93.8988	80.4927	69.6032	65.4105	104.192	104.026	160.131	126.001
sp|O75563|SKAP2_HUMAN		O75563	HUMAN	SKAP2	Src kinase-associated phosphoprotein 2	1	0	0	1	7	3	1	0	4	18.5545	24.5389	16.5666	11.8101	14.6612	14.5095	20.8608	18.6312	17.6964	20.6048	18.539	17.039	14.6293	11.9843	14.0201	17.7777	0	0	0	0	0	0	0	0	0	0	0	0	0	0	0	0	815.05	951.471	694.186
sp|Q13394|MB211_HUMAN		Q13394	HUMAN	MAB21L1	Protein mab-21-like 1	0	1	0	1	0	5	8	5	4	0	0	0	0	0	0	0	0	0	0	0	0	0	0	0	0	311.743	219.902	294.595	265.557	282.2	292.162	313.652	240.101	301.947	321.328	354.627	340.748	297.548	251.298	271.915	196.034	0	0	0
sp|Q6ZRS2|SRCAP_HUMAN		Q6ZRS2	HUMAN	SRCAP	Helicase SRCAP	5	4	1	0	29	10	14	11	16	204.765	194.98	194.128	192.391	180.955	181.655	197.822	192.968	192.819	190.514	201.352	199.159	207.731	198.188	201.533	212.257	216.622	230.546	212.917	195.989	197.524	214.01	216.908	205.81	188.778	203.518	210.29	217.401	221.435	205.399	207.634	218.647	2897.81	2878.72	2697
sp|Q8NB46|ANR52_HUMAN		Q8NB46	HUMAN	ANKRD52	Serine/threonine-protein phosphatase 6 regulatory ankyrin repeat subunit C	0	3	0	1	16	4	9	7	2	0	0	0	0	0	0	0	0	0	0	0	0	0	0	0	0	216.622	194.403	208.285	174.564	148.452	121.705	228.661	208.765	171.15	149.547	118.743	235.178	260.387	229.001	207.984	175.667	1473.85	1444.09	1810.61
sp|Q13393|PLD1_HUMAN		Q13393	HUMAN	PLD1	Phospholipase D1	3	0	0	1	3	2	7	6	4	329.264	329.773	294.545	322.775	293.843	274.605	339.05	338.862	321.121	315.675	301.313	343.399	316.35	321.369	297.898	318.956	0	0	0	0	0	0	0	0	0	0	0	0	0	0	0	0	190.976	219.783	176.88
sp|Q14164|IKKE_HUMAN		Q14164	HUMAN	IKBKE	Inhibitor of nuclear factor kappa-B kinase subunit epsilon	1	1	1	0	5	4	5	1	1	37.5922	37.4244	27.3674	22.4826	12.9245	24.9778	38.0482	27.7069	29.178	20.0515	20.6449	33.679	31.011	26.8372	17.0991	12.4293	42.7238	45.5382	37.5596	39.0511	39.0315	29.6494	38.8915	40.1793	38.7555	42.7498	45.2025	38.6752	44.9469	39.7471	46.211	42.5746	423.417	445.225	434.851
sp|B7ZBB8|PP13G_HUMAN		B7ZBB8	HUMAN	PPP1R3G	Protein phosphatase 1 regulatory subunit 3G	0	1	0	1	7	2	0	0	2	0	0	0	0	0	0	0	0	0	0	0	0	0	0	0	0	25.1736	20.6651	22.4401	19.0292	22.1302	24.3079	24.3932	26.7291	19.6551	21.4171	20.0004	26.9924	24.4894	19.9216	21.723	21.1972	599.747	622.992	577.248
sp|Q9BRP1|PDD2L_HUMAN		Q9BRP1	HUMAN	PDCD2L	Programmed cell death protein 2-like	1	0	0	1	6	4	4	5	5	23.6995	22.1613	24.1478	24.3236	18.9073	24.2856	24.5411	22.2048	20.1333	20.4329	19.8534	24.0784	24.2862	25.8227	29.8194	25.2185	0	0	0	0	0	0	0	0	0	0	0	0	0	0	0	0	316.059	286.534	314.546
sp|Q12816|TROP_HUMAN		Q12816	HUMAN	TRO	Trophinin	2	2	1	0	1	3	3	2	2	624.785	575.252	498.203	486.407	461.529	516.911	588.929	507.932	482.457	417.96	403.173	590.479	534.674	402.262	312.493	217.717	152.416	136.404	129.609	116.368	126.863	114.736	128.778	138.172	113.481	114.566	106.709	134.64	146.922	147.568	138.653	107.865	129.012	152.305	128.655
sp|Q6ZV73|FGD6_HUMAN		Q6ZV73	HUMAN	FGD6	FYVE, RhoGEF and PH domain-containing protein 6	2	2	1	0	0	2	1	1	2	119.636	110.756	110.695	102.529	90.5288	96.1377	113.604	112.142	99.0181	89.0853	99.4028	124.224	112.05	121.45	99.0658	99.7135	105.972	101.018	115.782	101.36	94.3654	70.9154	114.14	96.3323	105.823	98.5737	78.671	104.099	93.5346	102.977	107.107	86.7816	0	0	0
sp|Q8IWZ6|BBS7_HUMAN		Q8IWZ6	HUMAN	BBS7	Bardet-Biedl syndrome 7 protein	0	2	0	1	0	3	1	1	1	0	0	0	0	0	0	0	0	0	0	0	0	0	0	0	0	95.1545	66.1363	66.3986	56.8831	50.1593	69.8775	66.9933	69.4588	63.2547	56.2466	72.6344	89.4362	72.1044	89.2379	85.2502	71.1896	0	0	0
sp|Q7Z5H3-2|RHG22_HUMAN		Q7Z5H3-2	HUMAN	ARHGAP22	Isoform 2 of Rho GTPase-activating protein 22	1	1	1	0	2	3	8	3	2	232.481	238.238	249.764	225.525	209.649	224.832	232.126	238.37	223.132	223.432	223.041	214.206	218.922	248.908	241.334	236.163	41.0869	65.8539	50.9742	41.3019	50.3024	56.1168	54.4181	47.732	45.3079	51.7013	40.8401	48.3491	45.9521	50.0042	48.5335	40.9937	208.288	283.686	290.707
sp|Q96MG8|PCMD1_HUMAN		Q96MG8	HUMAN	PCMTD1	Protein-L-isoaspartate O-methyltransferase domain-containing protein 1	0	1	0	1	3	1	0	2	2	0	0	0	0	0	0	0	0	0	0	0	0	0	0	0	0	126.41	166.212	109.796	111.333	95.124	88.8108	136.154	140.327	114.203	113.236	119.815	116.28	120.858	121.852	138.271	157.439	320.926	365.093	329.035
sp|Q9NWS6|F118A_HUMAN		Q9NWS6	HUMAN	FAM118A	Protein FAM118A	1	0	0	1	1	3	0	1	3	230.688	212.804	220.79	220.566	212.862	226.295	222.78	216.764	212.793	213.084	228.975	242.364	230.172	236.376	238.932	218.674	0	0	0	0	0	0	0	0	0	0	0	0	0	0	0	0	43.2638	42.6273	38.1058
sp|O15063|K0355_HUMAN		O15063	HUMAN	KIAA0355	Uncharacterized protein KIAA0355	3	0	0	1	0	3	3	1	1	217.603	213.694	206.823	206.254	180.09	149.899	222.797	205.876	194.144	197.506	186.221	225.003	216.609	200.321	174.891	193.252	0	0	0	0	0	0	0	0	0	0	0	0	0	0	0	0	0	0	0
sp|Q9Y2K1|ZBTB1_HUMAN		Q9Y2K1	HUMAN	ZBTB1	Zinc finger and BTB domain-containing protein 1	2	0	0	1	5	4	7	5	3	132.33	147.161	149.157	134.628	129.816	127.827	158.634	144.242	166.324	170.661	198.122	163.137	155.322	118.066	115.956	182.515	0	0	0	0	0	0	0	0	0	0	0	0	0	0	0	0	509.066	558.95	494.14
sp|Q14999-2|CUL7_HUMAN		Q14999-2	HUMAN	CUL7	Isoform 2 of Cullin-7	3	2	1	0	5	6	13	6	6	244.07	247.796	226.755	224.163	213.057	192.588	246.722	225.812	209.637	213.268	222.745	265.473	233.181	189.125	157.612	158.967	96.2273	94.3032	90.6164	85.0993	87.4958	68.1821	95.4371	78.8247	70.2285	83.3453	79.345	92.0351	98.6235	91.6264	82.116	75.9499	647.261	556.498	567.34
sp|Q15653|IKBB_HUMAN		Q15653	HUMAN	NFKBIB	NF-kappa-B inhibitor beta	1	0	0	1	0	5	1	1	5	82.6569	67.8348	37.0974	33.747	41.0923	37.4122	60.825	37.9976	23.0403	34.9946	38.4201	95.8858	77.227	75.9533	84.8511	74.5714	0	0	0	0	0	0	0	0	0	0	0	0	0	0	0	0	0	0	0
sp|Q9NUU6|F105A_HUMAN		Q9NUU6	HUMAN	FAM105A	Inactive ubiquitin thioesterase FAM105A	1	0	0	1	19	3	2	3	3	27.5635	19.6899	21.5993	22.9881	25.9454	22.5789	17.6688	24.7397	23.5644	28.2829	25.359	20.0527	27.4002	28.3871	22.7453	23.3448	0	0	0	0	0	0	0	0	0	0	0	0	0	0	0	0	1617.4	1841.41	1248.33
sp|Q9ULM3|YETS2_HUMAN		Q9ULM3	HUMAN	YEATS2	YEATS domain-containing protein 2	1	3	1	0	5	10	4	2	8	37.3285	37.4316	33.6761	32.7448	27.4875	31.9436	37.7625	35.5213	30.855	27.8277	21.8412	37.4866	33.9879	27.8948	28.3385	22.9805	100.355	89.6227	91.0271	95.1351	86.6414	86.9283	93.4295	82.822	81.7403	77.1189	72.8802	107.145	95.3324	104.161	109.004	88.4565	636.065	598.56	561.686
sp|Q4KMQ1|TPRN_HUMAN		Q4KMQ1	HUMAN	TPRN	Taperin	1	1	1	0	10	2	3	4	5	54.9375	61.5718	45.7735	48.3214	42.4948	33.1407	50.4009	43.5512	43.5432	31.9699	28.6533	60.7398	54.893	48.516	50.0558	37.0801	21.4118	21.46	17.959	18.7236	20.8065	13.7394	21.4547	24.9607	19.2645	13.5123	13.1591	20.8788	22.9771	22.0008	15.9598	18.7955	636.495	653.157	774.272
sp|Q9H116|GZF1_HUMAN		Q9H116	HUMAN	GZF1	GDNF-inducible zinc finger protein 1	1	1	1	0	2	2	3	2	4	26.5883	25.0963	28.7522	22.679	20.4923	25.3702	24.6695	25.3913	21.7631	31.8891	29.1228	24.795	25.7848	27.005	23.8688	22.5869	27.2826	23.145	25.857	25.7507	22.6567	23.6471	27.761	20.6141	22.7452	29.3688	31.503	25.3916	22.7301	20.504	23.1814	16.4937	300.251	305.488	321.69
sp|Q96S38|KS6C1_HUMAN		Q96S38	HUMAN	RPS6KC1	Ribosomal protein S6 kinase delta-1	1	2	1	0	6	8	7	2	3	47.18	38.3585	24.5712	19.8356	9.10683	13.5561	38.6464	24.9761	23.3355	18.0855	17.5952	55.2491	52.5605	55.371	56.391	72.5608	127.448	102.22	70.4262	53.6002	35.5456	39.008	105.583	71.1377	57.9759	52.8428	49.6322	147.377	159.63	133.048	162.024	215.692	704.458	735.01	689.574
sp|O00213|APBB1_HUMAN		O00213	HUMAN	APBB1	Amyloid beta A4 precursor protein-binding family B member 1	1	1	1	0	0	2	3	1	2	42.8632	37.9072	34.9379	33.0869	21.5588	21.4894	41.4205	36.6052	32.343	28.6382	29.5722	44.9386	37.3824	29.2816	18.0086	17.6358	19.3701	16.3825	14.0447	14.0411	11.4598	12.2906	18.039	23.6808	14.1057	17.0196	10.5529	25.012	25.2548	17.9079	21.3301	18.9787	0	0	0
sp|Q9P121-4|NTRI_HUMAN		Q9P121-4	HUMAN	NTM	Isoform 4 of Neurotrimin	1	0	0	1	0	0	6	3	4	34.8554	39.201	32.328	36.0758	38.3693	31.9236	35.3695	40.7631	40.4395	37.1986	37.8551	37.5477	31.92	33.5292	44.3608	31.7557	0	0	0	0	0	0	0	0	0	0	0	0	0	0	0	0	0	0	0
sp|Q9NVR0|KLH11_HUMAN		Q9NVR0	HUMAN	KLHL11	Kelch-like protein 11	0	2	0	1	7	2	5	3	4	0	0	0	0	0	0	0	0	0	0	0	0	0	0	0	0	488.42	430.52	420.089	382.991	366.168	298.317	454.075	423.775	379.565	358.064	393.762	509.258	491.815	463.969	419.341	264.598	1022.05	998.015	1052.41
sp|Q6UWU4-2|CF089_HUMAN		Q6UWU4-2	HUMAN	C6orf89	Isoform 2 of Bombesin receptor-activated protein C6orf89	0	1	0	1	4	2	1	1	0	0	0	0	0	0	0	0	0	0	0	0	0	0	0	0	0	79.0671	58.9441	60.6005	41.9792	35.484	37.0619	69.8796	62.3166	51.1803	42.1193	34.912	94.6683	75.0269	74.0692	69.0275	57.528	499.179	450.071	552.572
sp|Q96EK9|KTI12_HUMAN		Q96EK9	HUMAN	KTI12	Protein KTI12 homolog	1	0	0	1	15	1	9	9	4	45.6835	53.8686	49.1598	48.129	40.7703	43.3315	51.7558	46.5288	49.209	56.2882	44.8436	52.7392	56.8769	50.1894	50.3602	48.5756	0	0	0	0	0	0	0	0	0	0	0	0	0	0	0	0	1464.71	1540	1415.41
sp|Q8IXV7|KLD8B_HUMAN		Q8IXV7	HUMAN	KLHDC8B	Kelch domain-containing protein 8B	1	0	0	1	0	2	1	0	0	86.9795	65.9465	57.3117	53.7072	43.5634	45.5721	65.3608	63.9728	57.431	49.1835	51.1021	76.3225	67.8132	61.1106	54.4688	50.4012	0	0	0	0	0	0	0	0	0	0	0	0	0	0	0	0	0	0	0
sp|Q8NE01|CNNM3_HUMAN		Q8NE01	HUMAN	CNNM3	Metal transporter CNNM3	1	1	1	0	4	2	3	2	5	66.6664	67.7579	69.9921	69.1412	59.5945	67.7743	55.0071	67.8346	60.5991	53.6672	71.1613	56.4669	61.0012	61.9203	53.8824	60.934	15.3962	24.4644	21.968	19.1638	15.3074	12.8019	17.4325	15.7196	16.884	16.6369	16.0925	19.4816	15.4878	19.2877	15.0188	19.8962	118.521	143.776	122.06
sp|Q99081-3|HTF4_HUMAN		Q99081-3	HUMAN	TCF12	Isoform 3 of Transcription factor 12	1	1	1	0	0	3	6	5	5	164.306	138.263	96.1865	82.0618	56.9117	49.1735	154.742	108.852	87.1705	71.1214	57.5786	168.31	143.257	68.0904	64.4875	60.5339	66.3068	28.5336	50.9367	42.9547	30.2505	22.1582	58.0002	42.9728	37.6997	30.8236	13.183	67.7624	63.62	57.7374	54.8971	41.5373	0	0	0
sp|Q9Y4G2|PKHM1_HUMAN		Q9Y4G2	HUMAN	PLEKHM1	Pleckstrin homology domain-containing family M member 1	1	2	1	0	10	2	3	2	3	75.4464	79.7998	79.7606	61.3537	63.268	55.6784	90.0696	74.0058	71.5911	69.6864	66.5839	79.9543	76.1012	64.9972	70.329	79.1179	66.8394	131.149	161.902	143.166	112.958	48.8021	155.401	158.664	132.46	73.8492	58.5692	161.255	178.964	165.422	70.4674	76.4085	613.265	543.729	654.371
sp|Q9P2E9-2|RRBP1_HUMAN		Q9P2E9-2	HUMAN	RRBP1	Isoform 1 of Ribosome-binding protein 1	1	3	1	0	1	3	2	4	1	37.2104	43.1023	35.4281	29.938	28.7419	32.4154	39.6685	37.3331	35.878	30.9165	30.6888	36.8776	38.0987	35.7187	33.4023	29.2809	195.019	179.673	168.372	165.802	150.137	173.883	162.829	156.94	146.216	165.604	151.589	184.613	195.427	182.029	211.619	186.772	95.5977	101.731	102.217
sp|P04114|APOB_HUMAN		P04114	HUMAN	APOB	Apolipoprotein B-100	6	7	1	0	6	7	7	5	5	542.647	489.64	454.781	480.37	510.998	683.554	490.623	479.466	450.858	441.161	579.899	644.263	567.381	433.91	355.86	310.313	535.243	814.749	637.929	603.45	542.569	656.622	729.774	622.703	560.967	567.889	674.212	722.831	701.052	573.246	512.299	510.614	1074.06	1322.86	973.606
sp|O15550|KDM6A_HUMAN		O15550	HUMAN	KDM6A	Lysine-specific demethylase 6A	2	2	1	0	0	5	4	3	5	144.652	145.487	139.158	139.593	139.829	136.897	136.601	152.94	142.141	150.106	155.263	144.556	147.387	141.927	141.581	160.554	118.034	121.623	128.617	122.416	130.054	124.243	113.801	115.268	109.526	131.3	123.651	120.855	122.838	120.397	123.995	163.824	0	0	0
sp|Q8N9I9-2|DTX3_HUMAN		Q8N9I9-2	HUMAN	DTX3	Isoform 2 of Probable E3 ubiquitin-protein ligase DTX3	0	1	0	1	0	1	0	0	0	0	0	0	0	0	0	0	0	0	0	0	0	0	0	0	0	29.4778	25.8629	16.1272	14.9625	15.8246	16.3567	27.5162	17.4808	20.1113	13.817	13.2742	28.0133	20.944	27.2924	24.2566	19.1912	0	0	0
sp|Q9BQF6|SENP7_HUMAN		Q9BQF6	HUMAN	SENP7	Sentrin-specific protease 7	1	2	1	0	6	2	4	2	4	65.7341	69.9501	71.0927	56.6062	58.6996	54.6531	68.7667	65.1625	67.2992	63.5195	69.9541	73.0823	72.2412	74.6886	67.4836	65.8227	244.003	223.718	230.767	220.888	187.454	204.129	250.337	234.608	221.839	214.899	227.294	234.341	224.182	254.434	247.294	231.826	336.47	322.848	284.747
sp|Q9H7F4|T185B_HUMAN		Q9H7F4	HUMAN	TMEM185B	Transmembrane protein 185B	0	1	0	1	1	2	2	2	1	0	0	0	0	0	0	0	0	0	0	0	0	0	0	0	0	15.3199	39.1099	18.7513	14.4896	9.76564	8.90329	28.2029	18.4188	17.7682	13.44	8.13122	31.4768	28.1282	18.9829	14.0216	11.5147	59.0917	76.7389	54.2018
sp|Q9UG01|IF172_HUMAN		Q9UG01	HUMAN	IFT172	Intraflagellar transport protein 172 homolog	2	3	1	0	0	6	9	3	7	99.7548	79.6489	70.2162	65.8209	68.0554	69.1324	74.9312	81.998	73.5253	78.1175	66.6856	92.9928	77.5581	81.5126	70.5475	81.9064	208.331	166.779	195.306	154.842	142.212	129.137	163.579	184.147	152.7	145.253	156.473	214.785	195.251	213.017	174.068	142.714	0	0	0
sp|P02787|TRFE_HUMAN		P02787	HUMAN	TF	Serotransferrin	2	0	0	1	0	1	2	3	3	121.056	123.032	149.175	173.193	280.819	273.201	112.567	147.617	129.81	172.229	249.067	129.859	157.055	125.291	148.457	183.903	0	0	0	0	0	0	0	0	0	0	0	0	0	0	0	0	0	0	0
sp|O75110|ATP9A_HUMAN		O75110	HUMAN	ATP9A	Probable phospholipid-transporting ATPase IIA	0	3	0	1	4	7	6	5	8	0	0	0	0	0	0	0	0	0	0	0	0	0	0	0	0	124.951	141.629	146.471	131.648	129.667	109.315	133.449	129.846	138.82	147.486	137.254	153.347	150.589	148.822	144.414	140.89	286.598	365.603	327.418
sp|Q8WTS1|ABHD5_HUMAN		Q8WTS1	HUMAN	ABHD5	1-acylglycerol-3-phosphate O-acyltransferase ABHD5	1	0	0	1	2	0	0	1	1	24.3186	19.0058	20.934	19.7035	13.4941	24.4808	29.1843	23.1602	24.0516	27.6845	26.1631	21.4033	20.7327	22.7249	16.433	32.0274	0	0	0	0	0	0	0	0	0	0	0	0	0	0	0	0	91.5176	87.9065	104.184
sp|Q9HCK4-3|ROBO2_HUMAN		Q9HCK4-3	HUMAN	ROBO2	Isoform 3 of Roundabout homolog 2	2	2	1	0	0	8	0	2	3	176.397	142.291	146.843	160.468	132.052	180.772	161.114	163.952	153.43	143.033	195.091	113.039	134.547	162.96	148.215	182.149	64.5782	102.665	75.9459	79.0768	68.1352	61.6421	91.0572	74.0846	74.6463	67.8623	72.2442	72.6978	76.1348	72.3659	66.1476	85.3169	0	0	0
sp|Q9H0V1|TM168_HUMAN		Q9H0V1	HUMAN	TMEM168	Transmembrane protein 168	0	2	0	1	0	1	1	1	1	0	0	0	0	0	0	0	0	0	0	0	0	0	0	0	0	53.5941	90.2348	71.9477	59.6475	56.9807	48.8476	68.6791	67.0181	57.2645	71.0157	59.0112	71.0587	69.8663	61.4015	62.0298	53.764	0	0	0
sp|Q5VWN6|F208B_HUMAN		Q5VWN6	HUMAN	FAM208B	Protein FAM208B	2	5	1	0	1	8	14	8	9	609.453	629.556	534.467	445.79	405.576	317.432	621.91	531.546	445.473	405.236	346.674	647.055	598.909	448.61	397.349	377.775	494.102	504.953	456.21	471.741	417.238	417.49	501.366	457.073	421.777	433.593	365.923	502.03	552.392	529.392	526.231	425.386	38.8759	29.1409	27.4186
sp|O96006|ZBED1_HUMAN		O96006	HUMAN	ZBED1	Zinc finger BED domain-containing protein 1	0	2	0	1	1	2	0	0	3	0	0	0	0	0	0	0	0	0	0	0	0	0	0	0	0	82.3567	70.0724	80.7271	79.6542	91.284	71.2695	88.8163	90.0974	82.0205	79.0548	65.5517	79.3898	78.5347	77.6599	88.2276	90.5729	114.993	79.8735	76.7544
sp|Q9Y592|CEP83_HUMAN		Q9Y592	HUMAN	CEP83	Centrosomal protein of 83 kDa	1	1	1	0	0	0	1	0	1	41.9432	41.4462	37.3536	34.0632	37.2598	33.2016	40.0693	31.7019	35.912	31.3991	31.3829	42.2234	39.539	34.0323	31.3101	37.8892	48.9789	55.0952	40.7264	37.3525	46.9218	48.7741	51.715	44.8301	38.5965	42.3881	43.636	36.2222	49.5773	44.5245	32.9765	37.5321	0	0	0
sp|Q53ET0|CRTC2_HUMAN		Q53ET0	HUMAN	CRTC2	CREB-regulated transcription coactivator 2	2	0	0	1	13	8	4	5	6	113.873	103.172	101.606	113.839	97.8709	99.9513	103.151	99.5152	97.4791	100.578	77.1343	115.95	115.877	100.031	115.862	100.96	0	0	0	0	0	0	0	0	0	0	0	0	0	0	0	0	1189.34	1122.19	1187.96
sp|P50616|TOB1_HUMAN		P50616	HUMAN	TOB1	Protein Tob1	0	1	0	1	0	0	0	0	2	0	0	0	0	0	0	0	0	0	0	0	0	0	0	0	0	25.3614	24.5891	8.91522	2.44054	5.45758	4.84083	24.063	17.6685	11.2136	17.4792	18.1306	52.316	28.9926	49.1652	86.6112	88.7543	0	0	0
sp|P57682|KLF3_HUMAN		P57682	HUMAN	KLF3	Krueppel-like factor 3	1	0	0	1	3	2	1	0	2	126.608	124.233	97.7153	80.7976	76.9102	64.2244	131.698	81.661	70.1105	73.3999	62.4221	143.769	127.472	103.016	140.024	246.95	0	0	0	0	0	0	0	0	0	0	0	0	0	0	0	0	277.528	264.891	226.621
sp|Q7Z5Q1-9|CPEB2_HUMAN		Q7Z5Q1-9	HUMAN	CPEB2	Isoform 8 of Cytoplasmic polyadenylation element-binding protein 2	2	1	1	0	10	6	1	2	6	159.401	210.579	186.753	168.683	178.186	150.455	201.869	190.182	229.519	267.777	326.79	187.883	172.293	147.153	174.597	251.633	40.3869	45.6465	45.2857	34.2549	40.8321	39.9288	43.7198	49.3654	48.5442	59.9413	63.754	43.5915	49.4665	48.9493	51.2359	58.8294	789.183	803.092	851.043
sp|Q6NTE8|MRNIP_HUMAN		Q6NTE8	HUMAN	MRNIP	MRN complex-interacting protein	1	0	0	1	0	0	1	2	2	71.7617	48.7984	41.9885	34.3185	26.6438	28.3164	51.7418	44.5036	34.5056	22.3568	19.9953	52.5506	55.2216	44.027	38.8563	42.8955	0	0	0	0	0	0	0	0	0	0	0	0	0	0	0	0	0	0	0
sp|P81274|GPSM2_HUMAN		P81274	HUMAN	GPSM2	G-protein-signaling modulator 2	2	0	0	1	2	5	5	3	6	416.81	377.967	334.695	327.117	320.934	316.66	375.75	334.85	320.932	315.227	287.364	394.005	363.162	315.871	254.824	256.702	0	0	0	0	0	0	0	0	0	0	0	0	0	0	0	0	206.782	201.728	206.051
sp|Q15582|BGH3_HUMAN		Q15582	HUMAN	TGFBI	Transforming growth factor-beta-induced protein ig-h3	2	0	0	1	8	7	21	22	11	110.886	104.343	102.697	100.28	92.9558	129.233	114.053	121.136	105.954	114.448	154.81	121.18	138.633	133.985	99.5524	148.204	0	0	0	0	0	0	0	0	0	0	0	0	0	0	0	0	915.037	845.71	1087.31
sp|Q155Q3|DIXC1_HUMAN		Q155Q3	HUMAN	DIXDC1	Dixin	2	0	0	1	0	3	3	2	2	195.346	190.67	183.627	166.474	153.483	139.12	191.536	185.725	165.299	149.575	133.617	195.805	185.718	185.586	157.699	154.419	0	0	0	0	0	0	0	0	0	0	0	0	0	0	0	0	0	0	0
sp|O94808|GFPT2_HUMAN		O94808	HUMAN	GFPT2	Glutamine--fructose-6-phosphate aminotransferase [isomerizing] 2	2	0	0	1	12	2	1	0	0	325.004	345.135	363.662	350.277	346.393	332.551	376.033	360.567	348.637	358.623	397.971	359.003	346.593	313.646	330.616	304.859	0	0	0	0	0	0	0	0	0	0	0	0	0	0	0	0	1314.7	1673.76	2337.63
sp|P56937|DHB7_HUMAN		P56937	HUMAN	HSD17B7	3-keto-steroid reductase	0	1	0	1	3	1	3	2	1	0	0	0	0	0	0	0	0	0	0	0	0	0	0	0	0	32.9815	49.1559	24.3033	72.9187	73.3454	39.5823	48.7043	57.5077	41.5127	171.452	96.9083	32.6336	38.7041	24.8895	32.9066	36.6069	381.733	405.388	406.481
sp|P35916|VGFR3_HUMAN		P35916	HUMAN	FLT4	Vascular endothelial growth factor receptor 3	2	2	1	0	1	1	3	2	1	189.191	182.804	174.761	161.708	151.247	179.627	173.362	189.308	192.422	161.828	175.56	189.062	193.129	178.207	185.078	189.259	137.832	161.763	142.392	134.125	132.254	127.074	140.312	146.806	119.298	115.632	115.602	143.736	147.406	136.082	147.916	133.77	35.5648	32.1639	28.6101
sp|O75943|RAD17_HUMAN		O75943	HUMAN	RAD17	Cell cycle checkpoint protein RAD17	0	2	0	1	9	1	8	4	4	0	0	0	0	0	0	0	0	0	0	0	0	0	0	0	0	187.874	180.76	191.734	186.016	169.472	171.678	172.314	177.304	170.005	168.508	164.15	177.252	202.401	197.044	188.212	146.65	572.114	529.344	531.072
sp|Q99501|GA2L1_HUMAN		Q99501	HUMAN	GAS2L1	GAS2-like protein 1	1	1	1	0	2	4	7	1	4	23.4326	25.8093	23.5526	21.1067	22.525	18.1917	28.8145	21.3152	25.2023	25.1588	23.3348	22.6535	23.1513	23.526	32.0616	28.1451	114.699	106.595	107.07	105.954	110.631	131.927	102.921	103.672	102.304	104.271	103.501	112.756	115.259	126.459	125.675	109.758	169.517	180.235	209.965
sp|Q9H9P5|UNKL_HUMAN		Q9H9P5	HUMAN	UNKL	Putative E3 ubiquitin-protein ligase UNKL	2	0	0	1	2	2	1	2	1	109.259	111.045	100.474	99.6531	90.0777	102.919	105.422	100.863	101.808	124.412	136.843	109.864	124.688	107.066	97.4501	102.438	0	0	0	0	0	0	0	0	0	0	0	0	0	0	0	0	112.093	119.092	118.298
sp|Q8WUM9|S20A1_HUMAN		Q8WUM9	HUMAN	SLC20A1	Sodium-dependent phosphate transporter 1	0	2	0	1	12	0	3	4	3	0	0	0	0	0	0	0	0	0	0	0	0	0	0	0	0	29.8792	47.4962	36.6212	33.7222	33.2314	26.1951	48.5079	39.8656	26.6055	22.728	29.7932	44.6615	42.6628	37.0551	33.1481	25.1079	1510.31	1649.58	1580.47
sp|Q6ZMP0|THSD4_HUMAN		Q6ZMP0	HUMAN	THSD4	Thrombospondin type-1 domain-containing protein 4	1	2	1	0	0	15	10	11	16	24.816	18.9934	19.8314	24.8027	17.9816	21.1857	21.9619	17.8768	19.0014	17.9058	22.0735	27.5279	24.8878	17.7861	21.0752	23.6178	122.865	93.8937	110.436	103.465	96.2522	107.708	126.913	115.298	126.372	105.482	115.272	144.177	128.044	113.179	114.669	127.79	0	0	0
sp|Q8TEW0|PARD3_HUMAN		Q8TEW0	HUMAN	PARD3	Partitioning defective 3 homolog	3	1	1	0	0	11	17	13	17	291.112	257.519	262.658	268.581	228.942	256.482	287.867	264.625	252.188	273.419	266.166	287.577	289.657	278.499	248.306	260.605	39.5726	30.1302	33.6292	28.5889	26.4505	27.4959	32.7494	27.3905	26.3682	30.914	35.8763	29.3768	31.2506	34.538	45.3582	37.3579	0	0	0
sp|A8MW92|P20L1_HUMAN		A8MW92	HUMAN	PHF20L1	PHD finger protein 20-like protein 1	3	0	0	1	6	2	4	5	5	96.8399	85.948	85.7089	68.6969	60.6104	67.1494	89.7342	82.1939	76.1694	63.9079	65.8702	94.5661	92.1404	78.2955	70.1299	75.2821	0	0	0	0	0	0	0	0	0	0	0	0	0	0	0	0	691.974	661.911	611.457
sp|Q11206-4|SIA4C_HUMAN		Q11206-4	HUMAN	ST3GAL4	Isoform 4 of CMP-N-acetylneuraminate-beta-galactosamide-alpha-2,3-sialyltransferase 4	1	0	0	1	0	1	4	2	1	58.8531	71.1964	73.6806	65.2852	74.8358	58.0263	71.3077	80.4463	61.9438	71.0171	55.5049	60.8678	86.887	80.46	76.7086	63.406	0	0	0	0	0	0	0	0	0	0	0	0	0	0	0	0	0	0	0
sp|Q96BY9|SARAF_HUMAN		Q96BY9	HUMAN	SARAF	Store-operated calcium entry-associated regulatory factor	1	0	0	1	1	4	2	3	5	39.9162	28.93	17.8007	12.3094	8.14977	9.82896	19.3121	21.717	21.1887	18.2204	22.8725	18.9583	17.9914	10.2425	2.99049	13.2931	0	0	0	0	0	0	0	0	0	0	0	0	0	0	0	0	46.7889	38.479	51.2188
sp|Q9H334|FOXP1_HUMAN		Q9H334	HUMAN	FOXP1	Forkhead box protein P1	2	0	0	1	1	5	4	2	0	95.7525	94.3072	72.44	61.5796	75.2516	64.8301	84.7168	74.3482	54.7606	58.2681	43.5806	94.4445	103.11	77.4248	58.6862	54.894	0	0	0	0	0	0	0	0	0	0	0	0	0	0	0	0	142.124	129.953	105.106
sp|Q9BQL6|FERM1_HUMAN		Q9BQL6	HUMAN	FERMT1	Fermitin family homolog 1	1	1	1	0	3	5	8	5	5	62.1597	68.9088	57.7498	52.3545	58.9092	53.1002	56.8439	62.3935	58.9447	67.3364	56.2301	60.7498	61.6403	74.2786	69.597	64.9468	62.9772	60.5465	44.3021	52.8209	49.6602	39.021	48.9109	50.7813	53.8407	44.6266	43.7654	55.6705	54.1749	62.2459	57.8096	48.7518	308.193	286.291	281.773
sp|Q8TEH3|DEN1A_HUMAN		Q8TEH3	HUMAN	DENND1A	DENN domain-containing protein 1A	2	1	1	0	0	8	5	8	5	116.985	103.923	119.742	100.563	118.539	106.087	103.427	112.805	105.571	114.845	102.246	117.957	120.262	109.093	108.95	121.825	73.109	48.8678	58.0448	61.4247	64.5149	58.1175	51.9752	53.4937	59.8616	63.4962	55.4016	61.7084	70.418	46.5985	59.4383	67.1981	0	0	0
sp|Q86T24|KAISO_HUMAN		Q86T24	HUMAN	ZBTB33	Transcriptional regulator Kaiso	1	1	1	0	3	3	2	1	1	45.4181	47.3429	42.8142	37.7763	29.7109	26.7939	38.1121	33.141	31.5778	29.5001	25.2855	45.6892	36.0472	30.5393	27.7085	36.6034	32.4214	32.2609	29.6319	22.0166	19.4069	20.8528	28.1993	25.9714	17.545	17.1347	20.8045	30.0761	35.0125	32.8708	48.9657	42.2116	458.129	392.228	444.228
sp|Q96SI9|STRBP_HUMAN		Q96SI9	HUMAN	STRBP	Spermatid perinuclear RNA-binding protein	1	1	1	0	15	4	2	4	5	253.187	266.311	235.749	207.694	225.072	198.2	266.082	246.074	246.662	229.398	214.049	256.582	247.84	241.082	244.443	234.209	19.1557	16.7183	21.412	23.0601	17.1576	14.6589	19.059	20.6177	15.2538	19.6592	16.211	14.5011	14.7697	18.3103	20.0111	16.1845	2672.37	2558.51	2291.08
sp|Q2M1P5|KIF7_HUMAN		Q2M1P5	HUMAN	KIF7	Kinesin-like protein KIF7	0	4	0	1	0	16	15	7	8	0	0	0	0	0	0	0	0	0	0	0	0	0	0	0	0	144.099	142.137	149.84	135.179	129.128	135.694	139.911	136.016	130.752	140.638	125.653	144.223	142.671	133.892	144.929	127.003	0	0	0
sp|Q96CN5|LRC45_HUMAN		Q96CN5	HUMAN	LRRC45	Leucine-rich repeat-containing protein 45	2	0	0	1	0	1	1	4	0	97.4293	106.126	83.8727	83.44	84.3875	69.7518	86.0671	88.874	69.7158	64.3101	49.7003	117.791	94.2238	68.3077	51.5695	48.5462	0	0	0	0	0	0	0	0	0	0	0	0	0	0	0	0	0	0	0
sp|Q96BN2|TADA1_HUMAN		Q96BN2	HUMAN	TADA1	Transcriptional adapter 1	0	1	0	1	4	0	1	0	1	0	0	0	0	0	0	0	0	0	0	0	0	0	0	0	0	17.7295	4.8717	17.6376	18.8757	14.1082	13.434	18.657	14.9751	17.0143	14.8656	15.6217	21.8697	17.3621	17.0946	18.8006	16.1873	285.585	255.282	270.881
sp|O94766|B3GA3_HUMAN		O94766	HUMAN	B3GAT3	Galactosylgalactosylxylosylprotein 3-beta-glucuronosyltransferase 3	1	0	0	1	14	0	5	2	1	125.07	129.838	132.273	128.831	122.202	138.624	136.14	135.041	120.453	124.725	125.673	103.937	134.596	153.944	118.267	131.301	0	0	0	0	0	0	0	0	0	0	0	0	0	0	0	0	841.782	787.028	895.28
sp|Q9Y576|ASB1_HUMAN		Q9Y576	HUMAN	ASB1	Ankyrin repeat and SOCS box protein 1	1	0	0	1	3	2	0	0	0	34.291	31.3703	18.8251	19.9963	19.7129	18.9521	22.1942	10.3586	7.34323	6.11839	8.27971	31.57	33.1054	25.5522	18.2921	18.4838	0	0	0	0	0	0	0	0	0	0	0	0	0	0	0	0	536.228	534.326	544.802
sp|Q7RTS9|DYM_HUMAN		Q7RTS9	HUMAN	DYM	Dymeclin	1	1	1	0	1	1	4	0	0	89.5118	96.7587	107.989	95.1763	85.3078	89.1607	105.774	95.7293	97.5988	84.479	89.8078	107.266	119.757	110.662	86.7914	88.0102	80.2606	75.3654	88.4192	71.5331	61.8624	66.8106	68.9393	75.5851	67.8881	63.6658	60.2252	76.2221	78.8423	100.184	81.8553	70.1616	45.0426	32.2362	43.5875
sp|Q9H977|WDR54_HUMAN		Q9H977	HUMAN	WDR54	WD repeat-containing protein 54	1	0	0	1	0	1	1	0	1	25.5286	22.6929	24.2353	23.6487	18.3315	21.2806	23.4337	25.3403	28.795	23.2067	21.8542	29.3408	23.8536	15.8601	16.6975	13.3879	0	0	0	0	0	0	0	0	0	0	0	0	0	0	0	0	0	0	0
sp|P17707|DCAM_HUMAN		P17707	HUMAN	AMD1	S-adenosylmethionine decarboxylase proenzyme	0	1	0	1	5	4	3	3	1	0	0	0	0	0	0	0	0	0	0	0	0	0	0	0	0	108.054	107.842	71.0963	51.9563	37.7471	21.4705	101.892	81.4367	53.9099	31.4248	37.7759	147.221	180.355	122.081	66.7282	78.2378	1244.46	1070.39	1363
sp|Q8N8Q8|COX18_HUMAN		Q8N8Q8	HUMAN	COX18	Mitochondrial inner membrane protein COX18	0	1	0	1	1	1	3	2	0	0	0	0	0	0	0	0	0	0	0	0	0	0	0	0	0	62.7013	111.387	109.788	110.333	71.5073	50.9017	73.4633	74.3608	113.106	99.2556	77.5287	65.611	81.4676	76.1158	62.3979	53.4991	130.077	95.3952	118.263
sp|Q8TF72|SHRM3_HUMAN		Q8TF72	HUMAN	SHROOM3	Protein Shroom3	5	1	1	0	0	44	35	25	45	279.736	302.415	293.165	249.51	239.014	175.962	308.239	294.564	257.51	229.542	167.197	341.365	317.924	262.929	193.598	140.465	192.37	127.628	105.85	111.651	96.4186	115.44	118.86	104.878	103.126	101.376	106.196	146.041	185.45	181.223	161.372	131.389	0	0	0
sp|Q86WT1|TT30A_HUMAN		Q86WT1	HUMAN	TTC30A	Tetratricopeptide repeat protein 30A	0	2	0	1	1	2	2	1	0	0	0	0	0	0	0	0	0	0	0	0	0	0	0	0	0	136.743	149.27	129.326	120.792	98.4517	100.197	134.292	127.454	113.786	135.282	104.52	128.3	122.067	124.43	130.21	108.324	134.81	127.937	112.019
sp|Q14807|KIF22_HUMAN		Q14807	HUMAN	KIF22	Kinesin-like protein KIF22	2	0	0	1	0	2	5	7	4	169.193	177.093	156.186	185.342	154.451	136.897	182.853	183.581	180.887	150.536	164.616	198.048	158.513	182.936	134.966	182.208	0	0	0	0	0	0	0	0	0	0	0	0	0	0	0	0	0	0	0
sp|Q9H582|ZN644_HUMAN		Q9H582	HUMAN	ZNF644	Zinc finger protein 644	2	2	1	0	22	8	6	7	12	279.117	266.021	268.163	251.578	233.434	217.46	284.707	272.007	256.164	252.384	237.671	318.113	293.151	237.022	246.427	247.026	86.8393	74.3019	75.141	64.1318	67.1529	60.872	64.5539	70.3154	69.4211	72.406	56.9727	89.1709	83.1717	76.6861	74.7463	78.2224	2548.17	2438.47	2235.18
sp|Q6PK18-2|OGFD3_HUMAN		Q6PK18-2	HUMAN	OGFOD3	Isoform 2 of 2-oxoglutarate and iron-dependent oxygenase domain-containing protein 3	0	1	0	1	4	0	2	4	3	0	0	0	0	0	0	0	0	0	0	0	0	0	0	0	0	43.2076	40.0629	36.363	36.386	33.6634	40.9218	45.8748	37.2386	39.2095	35.5484	38.9184	49.1952	45.6087	47.2785	44.8801	44.5475	194.924	184.52	199.762
sp|O95900|TRUB2_HUMAN		O95900	HUMAN	TRUB2	Probable tRNA pseudouridine synthase 2	1	0	0	1	7	1	2	0	1	35.3372	34.0321	34.1297	20.1324	21.86	16.46	28.0077	24.3237	27.6066	24.6108	17.9231	41.1458	34.7094	32.3107	25.469	21.0272	0	0	0	0	0	0	0	0	0	0	0	0	0	0	0	0	839.613	864.732	890.723
sp|Q8NBN7|RDH13_HUMAN		Q8NBN7	HUMAN	RDH13	Retinol dehydrogenase 13	0	1	0	1	10	3	2	4	3	0	0	0	0	0	0	0	0	0	0	0	0	0	0	0	0	52.9501	56.8694	50.2617	48.954	46.8266	49.4373	58.7519	55.4366	50.6589	52.1794	56.4162	54.0119	59.5354	54.3987	49.0371	56.4249	1648.92	1564.15	1673.11
sp|Q9UIL8|PHF11_HUMAN		Q9UIL8	HUMAN	PHF11	PHD finger protein 11	1	0	0	1	2	1	0	0	2	59.4969	54.0504	51.6641	40.631	44.4487	42.7465	52.2219	47.263	40.1537	36.6239	32.5585	65.7522	53.5191	42.2757	45.1422	84.3097	0	0	0	0	0	0	0	0	0	0	0	0	0	0	0	0	225.967	253.724	190.291
sp|Q9Y4E1-4|FA21C_HUMAN		Q9Y4E1-4	HUMAN	FAM21C	Isoform 4 of WASH complex subunit FAM21C	1	3	1	0	7	9	11	9	14	17.9884	17.7806	13.6977	19.0595	14.0862	14.7817	19.3025	17.4346	20.1969	19.3692	15.6051	18.0534	14.3242	20.7065	23.454	22.4606	195.303	142.879	168.294	145.995	146.731	118.236	155.526	152.859	155.291	138.829	159.643	172.978	172.192	192.299	177.099	203.521	492.843	514.013	562.818
sp|Q8TAP6|CEP76_HUMAN		Q8TAP6	HUMAN	CEP76	Centrosomal protein of 76 kDa	1	1	1	0	3	1	4	1	2	21.0896	26.5308	29.8995	17.399	25.3733	25.1032	48.3151	31.3656	23.5663	33.0232	22.9137	30.3382	23.1583	22.4602	20.1546	34.3154	53.3078	62.357	70.8748	52.9176	53.3828	46.0203	81.7576	64.5722	60.5271	77.8937	42.2501	62.3957	52.8403	46.9748	58.2741	73.6645	325.006	292.808	253.739
sp|Q5XPI4|RN123_HUMAN		Q5XPI4	HUMAN	RNF123	E3 ubiquitin-protein ligase RNF123	2	2	1	0	12	5	6	7	7	133.798	120.08	123.648	115.576	111.263	117.408	109.762	119.482	111.824	123.476	111.003	111.141	121.88	124.256	125.179	120.447	105.568	62.2922	93.0306	98.6667	79.4427	90.7714	102.587	88.5022	98.3675	88.5944	93.5023	119.379	92.9	92.1678	119.759	93.3282	1108.49	1220.39	1121.79
sp|Q6UVJ0|SAS6_HUMAN		Q6UVJ0	HUMAN	SASS6	Spindle assembly abnormal protein 6 homolog	2	0	0	1	0	3	0	3	0	508.422	646.278	640.626	636.129	614.77	518.532	678.398	675.372	736.19	879.659	920.911	655.646	588.493	558.585	569.813	564.432	0	0	0	0	0	0	0	0	0	0	0	0	0	0	0	0	0	0	0
sp|Q8N4F7|RN175_HUMAN		Q8N4F7	HUMAN	RNF175	RING finger protein 175	0	1	0	1	1	0	3	0	1	0	0	0	0	0	0	0	0	0	0	0	0	0	0	0	0	42.1403	39.883	46.1768	43.8438	33.7737	44.5336	39.7168	48.9283	35.8517	43.506	37.3595	42.7198	38.4873	38.5121	33.3044	47.1235	44.4714	35.0187	34.8353
sp|Q9UBN4-5|TRPC4_HUMAN		Q9UBN4-5	HUMAN	TRPC4	Isoform Epsilon of Short transient receptor potential channel 4	2	1	1	0	1	3	3	1	0	673.534	240.019	250.709	266.462	268.171	406.021	260.796	182.16	238.103	325.313	493.349	392.795	327.736	367.562	390.955	553.484	54.7869	27.28	26.923	25.4522	28.5796	31.1662	29.7756	27.6394	25.7143	32.8538	32.3609	39.0437	42.3438	37.9624	50.9068	50.0835	30.0472	27.3317	25.6864
sp|Q8WTP8-2|AEN_HUMAN		Q8WTP8-2	HUMAN	AEN	Isoform 2 of Apoptosis-enhancing nuclease	1	0	0	1	0	0	1	0	1	33.0206	38.5126	15.027	12.7939	12.5128	12.9275	34.7829	21.4971	26.5721	33.5244	37.476	69.4	40.2115	20.4752	40.2583	37.9538	0	0	0	0	0	0	0	0	0	0	0	0	0	0	0	0	0	0	0
sp|O75925-2|PIAS1_HUMAN		O75925-2	HUMAN	PIAS1	Isoform 2 of E3 SUMO-protein ligase PIAS1	2	0	0	1	5	3	3	3	2	97.2526	119.904	95.2277	90.4268	79.9683	77.5799	110.115	104.228	76.3478	90.7018	78.5164	118.904	119.414	91.202	97.1379	98.8091	0	0	0	0	0	0	0	0	0	0	0	0	0	0	0	0	1019.98	895.186	910.671
sp|Q6N043|Z280D_HUMAN		Q6N043	HUMAN	ZNF280D	Zinc finger protein 280D	1	2	1	0	6	7	5	4	4	18.2891	20.4986	15.8818	18.5527	17.5915	22.0298	25.5916	21.1805	21.4137	17.3134	13.528	19.2284	16.8171	19.1436	19.5179	18.8929	168.991	174.74	155.293	158.922	142.633	123.063	155.393	147.04	156.703	166.125	146.666	160.227	173.828	147.943	167.083	140.482	368.371	325.857	308.711
sp|Q9NPI1-2|BRD7_HUMAN		Q9NPI1-2	HUMAN	BRD7	Isoform 2 of Bromodomain-containing protein 7	0	2	0	1	5	4	14	7	11	0	0	0	0	0	0	0	0	0	0	0	0	0	0	0	0	56.2489	49.8891	64.3663	53.6692	58.2311	51.4907	55.316	64.064	53.1027	51.731	55.4278	54.8688	61.0238	47.5402	50.2002	45.0448	753.721	609.461	647.032
sp|P35226|BMI1_HUMAN		P35226	HUMAN	BMI1	Polycomb complex protein BMI-1	0	1	0	1	3	2	4	3	4	0	0	0	0	0	0	0	0	0	0	0	0	0	0	0	0	54.2351	6.89999	23.1209	17.9744	16.0638	14.0625	24.4048	22.793	13.2668	9.78683	19.8916	58.397	42.7124	48.8498	43.3918	25.0375	222.39	190.465	192.296
sp|Q9Y2K5|R3HD2_HUMAN		Q9Y2K5	HUMAN	R3HDM2	R3H domain-containing protein 2	2	1	1	0	0	1	4	3	4	123.919	111.274	133.997	119.053	112.303	116.833	135.944	126.862	113.896	115.335	104.459	147.353	136.072	125.182	131.337	115.623	31.21	28.2953	27.869	35.4962	24.9387	25.1819	27.071	29.805	29.9674	30.5574	28.3916	31.9607	37.1164	28.921	35.8395	26.0208	0	0	0
sp|Q14693-7|LPIN1_HUMAN		Q14693-7	HUMAN	LPIN1	Isoform 7 of Phosphatidate phosphatase LPIN1	1	2	1	0	3	7	9	4	6	79.8137	49.2171	68.6811	65.0976	47.2899	76.127	62.2177	62.1366	54.8245	75.6751	74.7378	53.9081	59.0368	52.7283	64.4481	64.0867	267.512	235.997	207.399	235.204	213.22	273.751	224.276	207.329	211.738	237.84	269.469	249.058	231.772	242.476	276.029	256.295	271.277	218.197	257.44
sp|Q6PL24|TMED8_HUMAN		Q6PL24	HUMAN	TMED8	Protein TMED8	1	0	0	1	4	4	0	2	2	292.925	285.416	267.206	274.361	299.227	262.109	287.107	287.029	280.533	288.548	267.599	282.939	308.799	284.621	303.317	311.117	0	0	0	0	0	0	0	0	0	0	0	0	0	0	0	0	439.492	417.795	415.293
sp|Q9NQX5|NPDC1_HUMAN		Q9NQX5	HUMAN	NPDC1	Neural proliferation differentiation and control protein 1	0	1	0	1	0	0	1	0	1	0	0	0	0	0	0	0	0	0	0	0	0	0	0	0	0	27.8261	25.8536	38.2102	22.6816	16.9453	11.4112	46.9666	21.9388	19.079	15.9951	12.6487	56.8486	42.084	35.2773	30.855	28.959	0	0	0
sp|P13686|PPA5_HUMAN		P13686	HUMAN	ACP5	Tartrate-resistant acid phosphatase type 5	1	0	0	1	0	2	0	0	0	25.4312	22.8383	19.8839	18.7245	17.3479	16.4316	24.4321	23.5119	17.5934	23.786	16.1983	23.8893	20.1374	25.7928	20.2456	21.765	0	0	0	0	0	0	0	0	0	0	0	0	0	0	0	0	0	0	0
sp|Q9H1A4|APC1_HUMAN		Q9H1A4	HUMAN	ANAPC1	Anaphase-promoting complex subunit 1	3	3	1	0	15	11	10	10	17	191.723	196.463	204.18	190.482	196.328	205.658	191.279	191.759	191.552	195.696	195.006	210.081	205.429	200.575	205.891	189.839	223.195	211.578	235.923	235.931	209.507	200.838	238.456	231.343	221.634	213.436	223.921	241.462	236.381	219.363	204.938	207.192	1164.88	1137.12	1042.06
sp|P25686|DNJB2_HUMAN		P25686	HUMAN	DNAJB2	DnaJ homolog subfamily B member 2	1	0	0	1	0	6	4	4	9	47.8328	46.1511	41.1671	35.3349	32.2459	29.71	42.147	40.0003	33.8844	25.0794	32.8993	40.7657	44.2355	46.2098	41.5713	36.1252	0	0	0	0	0	0	0	0	0	0	0	0	0	0	0	0	0	0	0
sp|Q8NI60|COQ8A_HUMAN		Q8NI60	HUMAN	COQ8A	Atypical kinase COQ8A, mitochondrial	1	1	1	0	12	1	0	0	0	123.587	131.853	110.789	108.741	100.108	100.761	107.275	115.331	100.452	121.184	124.144	121.102	122.928	129.116	126.337	124.259	69.8918	52.2694	63.2275	45.6105	50.8342	38.6408	77.36	55.8674	55.6133	52.7927	50.3638	79.6162	69.3214	69.3638	59.1439	66.8202	1218.44	1093.5	1209.2
sp|Q96IR2|ZN845_HUMAN		Q96IR2	HUMAN	ZNF845	Zinc finger protein 845	2	1	1	0	1	1	3	1	1	126.314	121.433	100.83	84.947	69.2553	77.104	125.332	93.7263	81.8719	78.7011	96.854	127.729	123.711	88.3653	92.6585	96.3792	61.2079	46.465	40.2895	41.2282	36.7148	30.31	56.4985	47.9946	29.044	31.1792	38.1121	63.0377	53.2992	58.4693	55.2168	57.9862	199.06	193.777	187.573
sp|Q13332-2|PTPRS_HUMAN		Q13332-2	HUMAN	PTPRS	Isoform PTPS-MEA of Receptor-type tyrosine-protein phosphatase S	4	2	1	0	0	8	12	7	5	302.281	202.045	167.217	160.617	120.879	147.536	173.701	166.47	156.605	139.093	165.837	236.332	182.605	123.113	90.5845	83.7483	64.7468	95.4918	75.7214	55.5473	52.078	47.0185	107.194	78.7513	53.853	51.7457	39.6248	97.028	93.462	79.1985	70.6421	33.6025	0	0	0
sp|Q6ZVK8|NUD18_HUMAN		Q6ZVK8	HUMAN	NUDT18	8-oxo-dGDP phosphatase NUDT18	0	1	0	1	4	2	2	2	3	0	0	0	0	0	0	0	0	0	0	0	0	0	0	0	0	22.788	21.5502	25.7052	14.6133	20.5977	26.3618	24.3019	20.1957	18.8982	20.9932	19.584	20.0648	20.4722	23.9746	23.5647	21.8499	166.85	175.412	156.529
sp|Q9Y240|CLC11_HUMAN		Q9Y240	HUMAN	CLEC11A	C-type lectin domain family 11 member A	0	1	0	1	9	2	3	3	3	0	0	0	0	0	0	0	0	0	0	0	0	0	0	0	0	55.0948	71.1327	49.3369	44.5485	37.9308	43.4807	42.4792	44.3966	47.7001	47.3832	41.4695	57.8003	55.1124	54.5869	55.0462	51.7595	1551.2	1158.86	1384.15
sp|Q7Z624|CMKMT_HUMAN		Q7Z624	HUMAN	CAMKMT	Calmodulin-lysine N-methyltransferase	0	1	0	1	0	1	2	1	2	0	0	0	0	0	0	0	0	0	0	0	0	0	0	0	0	56.2395	45.7693	42.2764	39.2396	39.3023	36.6099	46.7861	36.8934	38.3021	35.6804	30.4195	46.253	53.2211	46.5649	50.8368	38.9738	0	0	0
sp|O94854|K0754_HUMAN		O94854	HUMAN	KIAA0754	Uncharacterized protein KIAA0754	2	2	1	0	0	7	5	9	3	307.345	278.924	281.162	285.772	235.326	247.148	253.125	309.985	263.277	260.367	254.451	230.68	257.11	266.446	232.816	229.516	213.664	289.061	237.236	243.758	198.709	160.354	229.98	231.884	230.282	227.549	196.505	202.989	214.782	219.693	203.716	197.149	0	0	0
sp|Q9HCK8|CHD8_HUMAN		Q9HCK8	HUMAN	CHD8	Chromodomain-helicase-DNA-binding protein 8	5	3	1	0	16	14	16	11	8	335.434	328.336	292.205	287.625	255.08	223.588	331.132	262.735	259.72	271.061	240.767	356.121	339.166	257.17	256.153	282.707	132.266	139.377	132.364	113.95	106.705	101.4	129.996	140.556	114.007	105.616	106.869	146.91	148.39	126.501	147.962	124.563	1503.38	1421.03	1476.28
sp|O75167-4|PHAR2_HUMAN		O75167-4	HUMAN	PHACTR2	Isoform 4 of Phosphatase and actin regulator 2	2	0	0	1	11	7	8	7	12	114.215	98.4568	99.6308	81.0548	97.6627	91.0353	103.938	94.0084	92.4677	91.9098	86.5	104.742	98.9264	105.063	98.7841	96.6028	0	0	0	0	0	0	0	0	0	0	0	0	0	0	0	0	837.722	834.029	801.181
sp|O75170|PP6R2_HUMAN		O75170	HUMAN	PPP6R2	Serine/threonine-protein phosphatase 6 regulatory subunit 2	1	2	1	0	12	9	12	8	10	48.6401	50.7374	47.5541	47.9355	42.8352	41.5759	50.4792	46.4397	42.6695	35.2834	35.3408	52.6894	47.473	53.0914	36.2718	52.9196	102.625	76.3354	99.9326	100.339	98.5112	105.156	103.38	97.5911	86.3404	98.4032	92.2991	104.575	99.5565	95.7651	100.258	102.014	1787.01	1754	1828.8
sp|Q96S97|MYADM_HUMAN		Q96S97	HUMAN	MYADM	Myeloid-associated differentiation marker	0	1	0	1	0	5	3	2	3	0	0	0	0	0	0	0	0	0	0	0	0	0	0	0	0	4.73714	10.1442	10.0095	4.11343	7.02723	54.1028	20.3351	10.2621	11.6675	30.6665	24.1016	4.16742	9.36371	1.53541	6.69897	53.686	0	0	0
sp|O95785-3|WIZ_HUMAN		O95785-3	HUMAN	WIZ	Isoform 3 of Protein Wiz	3	0	0	1	4	0	1	1	1	245.782	266.919	218.816	229.632	229.732	216.868	265.763	219.696	223.732	218.799	208.648	272.632	253.292	239.05	232.265	217.992	0	0	0	0	0	0	0	0	0	0	0	0	0	0	0	0	985.907	878.847	801.24
sp|P32418-4|NAC1_HUMAN		P32418-4	HUMAN	SLC8A1	Isoform 10 of Sodium/calcium exchanger 1	2	1	1	0	1	1	0	1	1	172.942	157.249	180.292	182.612	111.76	143.978	161.099	195.484	160.193	160.155	154.49	115.539	143.318	176.424	138.953	148.839	37.9074	69.4236	67.3196	51.3093	52.9788	22.208	61.0355	62.1196	52.079	46.5555	23.6983	62.9318	44.2918	47.8593	46.3145	41.7825	29.1379	40.7056	30.5233
sp|Q76N89|HECW1_HUMAN		Q76N89	HUMAN	HECW1	E3 ubiquitin-protein ligase HECW1	3	2	1	0	0	2	3	4	2	306.282	254.357	255.459	235.579	205.959	218.36	249.988	244.117	233.319	313.167	233.713	269.184	261.471	260.396	245.129	227.36	171.763	128.2	128.285	130.282	117.183	156.576	145.241	147.512	145.37	128.814	144.441	152.843	149.516	148.897	158.567	143.164	0	0	0
sp|Q8N5Z5|KCD17_HUMAN		Q8N5Z5	HUMAN	KCTD17	BTB/POZ domain-containing protein KCTD17	1	0	0	1	0	4	2	2	2	23.9698	17.9981	18.5167	18.638	13.1975	13.8586	17.1787	17.3592	17.0973	16.6558	17.4737	20.6952	19.2563	15.0779	12.454	13.165	0	0	0	0	0	0	0	0	0	0	0	0	0	0	0	0	0	0	0
sp|Q8NFA0|UBP32_HUMAN		Q8NFA0	HUMAN	USP32	Ubiquitin carboxyl-terminal hydrolase 32	3	2	1	0	12	3	7	4	10	200.526	206.646	217.286	215.5	216.839	206.968	215.595	215.23	215.705	230.126	207.158	207.879	208.19	202.542	203.099	170.337	133.541	169.986	151.616	143.013	129.402	132.504	154.614	155.396	137.928	141.549	136.467	151.314	153.383	147.804	159.887	143.832	951.665	983.978	941.883
sp|P35443|TSP4_HUMAN		P35443	HUMAN	THBS4	Thrombospondin-4	2	1	1	0	3	0	0	0	0	278.628	317.002	357.585	386.174	621.697	625.062	281.56	369.582	342.349	442.352	572.681	335.1	395.159	338.016	402.918	402.108	34.0312	38.8291	35.3415	42.5215	37.2637	98.5448	36.5187	27.658	50.1121	37.7044	103.256	40.581	50.3365	45.3375	34.6861	46.8841	525.31	451.155	511.466
sp|Q9HC21|TPC_HUMAN		Q9HC21	HUMAN	SLC25A19	Mitochondrial thiamine pyrophosphate carrier	0	1	0	1	15	1	1	1	1	0	0	0	0	0	0	0	0	0	0	0	0	0	0	0	0	25.4368	37.7939	31.2846	31.7268	29.0375	20.0539	30.5296	19.2226	25.3101	23.2685	26.345	26.3355	25.711	25.8291	29.3369	33.314	2631.34	2581.11	2454.4
sp|Q6ZT12-4|UBR3_HUMAN		Q6ZT12-4	HUMAN	UBR3	Isoform 4 of E3 ubiquitin-protein ligase UBR3	1	5	1	0	11	10	16	12	10	34.0476	29.4594	32.9807	31.6189	28.7072	28.8504	36.6261	28.3734	34.7314	19.8816	25.7099	32.9532	36.1755	30.2343	27.9004	26.1125	188.776	158.606	177.638	168.635	160.265	159.212	186.104	164.751	158.951	168.832	147.053	220.999	201.249	183.505	192.564	160.625	1380.87	1407.2	1459.28
sp|Q13129|RLF_HUMAN		Q13129	HUMAN	RLF	Zinc finger protein Rlf	3	3	1	0	43	1	3	9	5	244.077	252.938	262.596	249.811	228.807	220.209	250.115	230.076	262.079	232.49	237.448	255.474	268.714	242.543	268.965	252.847	75.3438	86.7186	78.357	68.447	63.0732	49.1781	80.2002	73.0109	78.2526	96.0903	80.0245	85.0451	85.5598	75.3669	75.4133	75.169	6846.7	6854.98	6005.56
sp|Q9BXJ4-3|C1QT3_HUMAN		Q9BXJ4-3	HUMAN	C1QTNF3	Isoform 3 of Complement C1q tumor necrosis factor-related protein 3	0	1	0	1	1	0	0	1	0	0	0	0	0	0	0	0	0	0	0	0	0	0	0	0	0	196.48	114.922	210.719	219.464	191.283	160.222	178.447	194.196	185.788	197.93	187.852	214.909	158.022	248.294	147.148	171.85	59.0883	78.1928	49.4151
sp|Q92570-3|NR4A3_HUMAN		Q92570-3	HUMAN	NR4A3	Isoform 3 of Nuclear receptor subfamily 4 group A member 3	1	1	1	0	0	1	0	0	1	7.09251	10.7446	11.3444	12.4943	13.0332	15.5812	13.8583	8.76843	13.6176	34.8392	45.2298	15.542	12.2036	15.1271	24.2811	85.2833	206.796	150.437	152.684	137.459	116.098	209.009	138.142	119.997	152.285	502.359	554.298	235.846	247.474	228.734	515.124	3548.65	0	0	0
sp|O15162|PLS1_HUMAN		O15162	HUMAN	PLSCR1	Phospholipid scramblase 1	0	1	0	1	3	3	2	2	2	0	0	0	0	0	0	0	0	0	0	0	0	0	0	0	0	27.945	37.5806	39.7097	27.4567	33.0102	15.9243	32.4155	36.0237	29.9782	29.9696	25.2834	24.415	25.2359	38.2028	91.5862	123.234	270.216	423.512	241.987
sp|P10586|PTPRF_HUMAN		P10586	HUMAN	PTPRF	Receptor-type tyrosine-protein phosphatase F	3	3	1	0	1	3	11	11	10	211.039	200.124	169.95	159.09	160.644	181.526	192.819	154.836	153.444	149.167	153.352	210.222	184.651	185.234	182.1	156.993	98.176	90.887	81.926	72.5417	67.7852	55.5711	85.5505	78.7674	74.0122	70.6744	59.4659	107.618	106.356	96.0367	80.7668	68.0262	77.8057	9.69082	149.577
sp|Q15652|JHD2C_HUMAN		Q15652	HUMAN	JMJD1C	Probable JmjC domain-containing histone demethylation protein 2C	4	4	1	0	43	7	14	13	12	74.9023	97.8154	93.5967	88.3633	99.5511	84.0809	98.7793	96.6329	131.387	168.758	157.509	100.391	89.4137	85.0734	72.6554	81.5657	213.391	262.618	250.356	235.753	189.168	167.385	261.084	250.719	299.273	355.81	354.377	263.374	250.721	249.092	241.074	216.267	6392.49	5670.14	5379.19
sp|Q53GT1|KLH22_HUMAN		Q53GT1	HUMAN	KLHL22	Kelch-like protein 22	1	1	1	0	1	6	4	2	5	202.219	168.795	158.128	146.445	144.619	153.362	184.728	170.446	152.816	135.408	123.384	178.459	160.645	144.17	116.92	114.624	42.0752	35.5955	33.5692	30.1109	29.0158	34.3819	39.6695	32.5263	32.6879	37.9481	31.1112	35.4466	32.0541	37.1765	36.8704	32.9596	311.592	276.575	312.849
sp|Q6ICL3-4|TNG2_HUMAN		Q6ICL3-4	HUMAN	TANGO2	Isoform 4 of Transport and Golgi organization protein 2 homolog	0	1	0	1	3	3	5	2	3	0	0	0	0	0	0	0	0	0	0	0	0	0	0	0	0	25.6303	13.4473	11.5762	12.4328	17.2234	11.8461	19.0343	19.6034	19.5344	17.7517	17.3976	18.6249	15.459	15.4242	18.1373	18.2983	117.973	127.708	119.214
sp|Q9H4P4|RNF41_HUMAN		Q9H4P4	HUMAN	RNF41	E3 ubiquitin-protein ligase NRDP1	1	0	0	1	2	3	3	1	2	27.5534	23.9664	23.3007	21.8809	21.0775	20.0339	24.6846	24.695	25.3941	23.3376	24.8344	29.4203	19.9843	29.7746	25.4926	19.4394	0	0	0	0	0	0	0	0	0	0	0	0	0	0	0	0	120.848	116.106	137.41
sp|Q9P0W2|HM20B_HUMAN		Q9P0W2	HUMAN	HMG20B	SWI/SNF-related matrix-associated actin-dependent regulator of chromatin subfamily E member 1-related	0	1	0	1	3	4	2	2	5	0	0	0	0	0	0	0	0	0	0	0	0	0	0	0	0	88.64	85.2389	71.8541	62.3742	51.3286	47.5479	84.9174	65.1738	62.0227	45.765	36.2579	94.2682	101.516	97.8397	87.7952	67.0715	241.39	220.862	235.766
sp|Q14435|GALT3_HUMAN		Q14435	HUMAN	GALNT3	Polypeptide N-acetylgalactosaminyltransferase 3	1	1	1	0	2	2	3	1	1	57.1487	51.7487	52.359	48.2504	49.6361	50.4733	53.8628	50.0854	47.8244	46.8038	46.8257	59.0074	50.0416	53.7747	52.2727	49.2487	79.6217	72.7326	62.3775	74.3886	82.8968	72.3477	76.211	68.8682	76.9253	67.599	75.8504	68.5563	83.4587	94.827	70.6005	68.9633	92.8368	102.022	116.446
sp|A7E2V4-2|ZSWM8_HUMAN		A7E2V4-2	HUMAN	ZSWIM8	Isoform 2 of Zinc finger SWIM domain-containing protein 8	3	3	1	0	3	6	7	7	9	100.395	109.141	98.7584	89.3165	72.4687	70.7627	106.626	105.281	93.4469	89.5784	102.412	111.974	116.824	108.526	91.8859	104.347	162.82	151.4	147.16	150.813	122.668	129.854	152.965	162.164	164.599	146.344	161.796	164.855	177.134	153.4	168.504	203.404	284.772	309.628	267.055
sp|A2RUC4|TYW5_HUMAN		A2RUC4	HUMAN	TYW5	tRNA wybutosine-synthesizing protein 5	1	0	0	1	1	4	3	2	3	26.1875	27.9466	26.6156	22.2889	26.883	22.677	29.5537	24.4379	27.3081	25.5242	28.1265	29.3075	22.9586	25.9481	34.5007	31.5259	0	0	0	0	0	0	0	0	0	0	0	0	0	0	0	0	115.504	120.407	129.591
sp|O15370|SOX12_HUMAN		O15370	HUMAN	SOX12	Transcription factor SOX-12	0	1	0	1	0	0	0	0	2	0	0	0	0	0	0	0	0	0	0	0	0	0	0	0	0	91.9962	60.0797	46.4169	46.9512	33.7643	19.7077	66.4232	34.6257	25.9709	20.1495	11.7714	105.663	86.5742	60.4814	66.8389	32.7818	0	0	0
sp|Q8WYP3-2|RIN2_HUMAN		Q8WYP3-2	HUMAN	RIN2	Isoform 2 of Ras and Rab interactor 2	1	2	1	0	0	3	3	3	4	255.565	252.304	247.08	238.245	250.078	233.953	259.704	254.355	248.656	227.413	232.157	254.698	263.576	254.691	239.02	276.199	57.6411	51.4593	64.286	57.5665	57.6165	59.5836	54.1621	49.6617	53.666	64.5143	58.1477	58.7283	61.9012	54.4985	62.1744	59.4588	0	0	0
sp|Q8N9R8-2|SCAI_HUMAN		Q8N9R8-2	HUMAN	SCAI	Isoform 2 of Protein SCAI	1	1	1	0	2	2	3	2	1	57.9089	49.572	41.1659	48.2021	47.2191	54.7876	47.6968	45.0286	50.0188	50.5945	54.8337	53.3547	52.4484	52.2657	63.3415	51.6285	96.9345	61.8041	79.7867	74.3325	73.2428	60.5261	73.7449	65.8289	62.0618	79.8364	63.6021	85.954	89.0554	72.3562	97.8013	80.8931	111.829	113.155	94.442
sp|O75334|LIPA2_HUMAN		O75334	HUMAN	PPFIA2	Liprin-alpha-2	2	2	1	0	5	5	3	3	4	293.872	286.713	307.186	314.116	290.385	271.116	311.646	289.153	283.145	283.896	277.449	284.699	312.154	288.481	292.394	305.397	124.046	150.456	138.052	145.63	133.427	134.37	134.662	128.163	140.487	147.862	156.328	132.459	128.528	132.494	137.975	141.505	1098.24	1109.24	1077.26
sp|Q3T906|GNPTA_HUMAN		Q3T906	HUMAN	GNPTAB	N-acetylglucosamine-1-phosphotransferase subunits alpha/beta	2	2	1	0	2	4	2	2	0	41.2787	40.3832	46.3255	40.3013	31.8668	37.1166	38.1382	39.9463	37.1155	35.6511	31.5497	32.7759	43.4742	40.4466	30.0359	36.573	387.107	271.453	315.188	306.888	367.967	322.39	259.981	273.927	328.074	337.43	325.344	303.384	312.337	346.666	387.854	310.066	115.071	115.274	120.38
sp|Q9Y6X2|PIAS3_HUMAN		Q9Y6X2	HUMAN	PIAS3	E3 SUMO-protein ligase PIAS3	2	0	0	1	0	0	0	2	0	525.552	407.614	265.166	193.675	146.951	152.489	417.909	268.231	186.658	158.737	148.404	498.195	429.103	284.922	220.769	248.699	0	0	0	0	0	0	0	0	0	0	0	0	0	0	0	0	0	0	0
sp|O00327|BMAL1_HUMAN		O00327	HUMAN	ARNTL	Aryl hydrocarbon receptor nuclear translocator-like protein 1	1	1	1	0	0	1	1	2	3	47.4399	46.2426	36.8806	48.2307	41.5315	38.6201	49.4437	41.4265	46.2439	42.3646	39.8887	48.2528	44.22	43.5971	40.4727	34.2284	71.5783	77.6613	70.609	69.4191	64.8557	62.7383	60.4612	69.3744	62.92	70.9599	59.0131	60.2629	68.8936	63.7134	63.5493	72.7258	0	0	0
sp|Q14677|EPN4_HUMAN		Q14677	HUMAN	CLINT1	Clathrin interactor 1	2	0	0	1	2	2	1	1	2	136.956	145.825	142.268	133.701	126.358	121.025	142.631	134.295	136.38	123.958	120.877	129.663	140.184	147.012	128.046	113.942	0	0	0	0	0	0	0	0	0	0	0	0	0	0	0	0	1011.67	978.894	882.104
sp|Q01973|ROR1_HUMAN		Q01973	HUMAN	ROR1	Inactive tyrosine-protein kinase transmembrane receptor ROR1	1	2	1	0	0	5	2	3	2	155.736	131.359	137.297	140.574	122.084	147.794	138.958	143.009	143.649	136.692	155.379	130.517	145.69	139.407	137.877	156.043	70.9537	110.676	88.7878	74.6134	57.3133	56.9211	80.7338	77.9679	74.8818	66.0693	61.5479	77.9749	89.797	79.7713	64.9358	63.2538	0	0	0
sp|Q9BWE0-4|REPI1_HUMAN		Q9BWE0-4	HUMAN	REPIN1	Isoform 2 of Replication initiator 1	2	0	0	1	0	2	2	1	2	134.393	153.362	150.033	133.718	133.678	140.271	141.217	140.871	130.531	136.804	128.69	150.348	108.007	141.562	144.938	146.449	0	0	0	0	0	0	0	0	0	0	0	0	0	0	0	0	0	0	0
sp|P14543|NID1_HUMAN		P14543	HUMAN	NID1	Nidogen-1	3	1	1	0	0	3	9	9	7	490.23	459.073	313.502	244.784	191.96	209.851	468.714	317.915	262.726	240.822	257.255	570.876	377.732	266.253	236.637	333.31	59.8264	49.1777	46.608	40.6108	22.5038	26.9564	62.5712	43.2529	30.4469	30.4579	33.5847	78.599	63.6966	60.6779	65.4356	59.9129	0	0	0
sp|Q8IY47|KBTB2_HUMAN		Q8IY47	HUMAN	KBTBD2	Kelch repeat and BTB domain-containing protein 2	1	1	1	0	1	2	4	6	4	257.402	285.532	283.54	264.396	276.005	223.716	297.611	294.302	330.311	290.517	261.741	281.814	281.221	288.975	279.557	264.358	53.4247	57.2157	49.9012	49.3242	51.0965	41.0736	58.8416	57.406	54.6803	48.4198	47.1503	54.113	54.6066	55.2339	61.6193	64.0541	83.8261	81.4132	73.8853
sp|Q9UPW0|FOXJ3_HUMAN		Q9UPW0	HUMAN	FOXJ3	Forkhead box protein J3	1	1	1	0	6	1	2	1	1	21.779	17.5971	16.546	18.4226	16.5274	20.0172	16.3119	13.0699	20.225	26.2569	16.5192	22.3332	21.1811	16.1025	22.8876	18.1315	12.3066	16.4919	17.3135	15.4725	15.8173	13.1492	16.7126	14.6308	14.7763	21.4539	14.7254	16.3419	14.4802	16.2593	16.1962	12.9896	564.95	534.196	544.589
sp|P00734|THRB_HUMAN		P00734	HUMAN	F2	Prothrombin	2	0	0	1	7	4	5	4	5	65.512	97.0459	86.3571	82.5076	75.9213	120.635	88.7234	105.247	88.7441	85.2035	130.69	80.9877	114.122	118.685	78.9043	124.335	0	0	0	0	0	0	0	0	0	0	0	0	0	0	0	0	202.729	185.144	175.516
sp|Q53S58|TM177_HUMAN		Q53S58	HUMAN	TMEM177	Transmembrane protein 177	1	0	0	1	3	1	0	0	0	20.9535	20.8079	16.3577	15.5825	19.1323	19.7627	24.8298	24.5629	18.9049	16.7939	20.717	20.5607	21.0622	21.9129	19.3621	27.6928	0	0	0	0	0	0	0	0	0	0	0	0	0	0	0	0	106.056	101.395	96.3981
sp|Q969V6|MKL1_HUMAN		Q969V6	HUMAN	MKL1	MKL/myocardin-like protein 1	2	1	1	0	4	4	9	2	5	126.285	94.4474	83.2522	77.5681	64.4511	69.0355	109.132	79.2496	88.8982	85.7394	93.3469	118.209	104.362	80.6476	73.4991	122.274	38.6813	30.7671	25.8917	21.926	20.4834	16.1796	36.0982	26.7858	25.1282	27.7112	23.9566	37.6464	39.6388	31.6882	37.5082	45.3434	254.235	227.23	235.78
sp|Q9NXA8|SIR5_HUMAN		Q9NXA8	HUMAN	SIRT5	NAD-dependent protein deacylase sirtuin-5, mitochondrial	0	1	0	1	2	5	3	4	2	0	0	0	0	0	0	0	0	0	0	0	0	0	0	0	0	112.893	113.874	100.285	110.53	87.3687	115.601	102.069	101.133	104.554	100.663	101.523	106.086	94.0515	106.474	109.854	96.0513	219.637	227.069	231.435
sp|P18827|SDC1_HUMAN		P18827	HUMAN	SDC1	Syndecan-1	1	0	0	1	0	4	4	4	4	28.4513	36.428	31.5512	25.5464	24.8588	27.0161	36.8166	37.4223	23.7545	24.1982	25.4537	34.1223	29.8182	31.9233	27.8762	21.0905	0	0	0	0	0	0	0	0	0	0	0	0	0	0	0	0	0	0	0
sp|O15078|CE290_HUMAN		O15078	HUMAN	CEP290	Centrosomal protein of 290 kDa	3	5	1	0	11	5	4	8	7	225.83	222.75	199.755	176.587	144.467	139.771	233.1	206.837	181.199	173.598	146.729	216.847	238.555	195.902	179.034	155.568	216.696	208.641	197.223	184.701	174.279	159.947	220.324	208.587	198.639	183.002	162.436	218.441	224.907	211.352	210.461	168.076	1388.87	1355.44	1326.26
sp|P32519|ELF1_HUMAN		P32519	HUMAN	ELF1	ETS-related transcription factor Elf-1	2	0	0	1	12	7	7	3	5	181.694	192.153	155.751	147.695	111.268	103.497	190.22	192.628	223.414	200.92	242.5	211.329	163.379	94.7067	136.876	258.185	0	0	0	0	0	0	0	0	0	0	0	0	0	0	0	0	2082.62	1839.27	1711.18
sp|Q6UUV7|CRTC3_HUMAN		Q6UUV7	HUMAN	CRTC3	CREB-regulated transcription coactivator 3	0	2	0	1	8	4	4	7	5	0	0	0	0	0	0	0	0	0	0	0	0	0	0	0	0	108.36	103.384	95.4653	91.604	94.4855	86.137	104.303	98.5967	85.2158	92.3439	73.3796	106.681	115.234	111.592	120.254	104.446	621.844	591.895	629.393
sp|Q96CS7-2|PKHB2_HUMAN		Q96CS7-2	HUMAN	PLEKHB2	Isoform 2 of Pleckstrin homology domain-containing family B member 2	0	1	0	1	0	2	1	0	0	0	0	0	0	0	0	0	0	0	0	0	0	0	0	0	0	37.9472	45.7243	36.8216	29.6433	31.2305	32.7175	31.101	38.5245	32.6274	31.8429	38.1033	37.9493	43.8	39.6339	37.3256	35.4967	0	0	0
sp|Q96BW1|UPP_HUMAN		Q96BW1	HUMAN	UPRT	Uracil phosphoribosyltransferase homolog	1	0	0	1	8	1	4	2	4	109.693	107.605	106.905	96.6346	109.437	109.377	104.78	104.256	120.868	121.171	144.457	101.321	89.0151	105.966	96.7295	111.267	0	0	0	0	0	0	0	0	0	0	0	0	0	0	0	0	810.966	844.721	851.252
sp|Q96CW6|S7A6O_HUMAN		Q96CW6	HUMAN	SLC7A6OS	Probable RNA polymerase II nuclear localization protein SLC7A6OS	1	0	0	1	5	2	5	2	1	16.3854	22.7862	28.4957	22.2383	20.9215	22.3032	30.6276	19.2942	20.9645	23.4662	18.4098	20.2266	20.7648	15.8724	15.0771	9.83904	0	0	0	0	0	0	0	0	0	0	0	0	0	0	0	0	438.478	412.418	474.672
sp|O00411|RPOM_HUMAN		O00411	HUMAN	POLRMT	DNA-directed RNA polymerase, mitochondrial	2	2	1	0	8	4	11	6	7	99.1904	85.5608	81.2703	73.0301	55.7272	58.5627	84.7077	84.649	64.2856	63.1847	48.0824	90.7139	99.1443	89.9698	88.9894	75.3036	112.936	128.37	88.961	66.1451	58.5665	47.5654	117.224	88.3454	65.1298	66.3498	47.7585	123.52	132.5	109.214	100.602	80.8417	559.319	654.148	675.285
sp|Q68DK7|MSL1_HUMAN		Q68DK7	HUMAN	MSL1	Male-specific lethal 1 homolog	1	1	1	0	6	6	6	2	2	29.4796	30.1546	35.6378	30.2276	30.302	30.463	31.4116	32.8836	25.9019	26.8934	22.8264	37.2977	29.1096	27.4156	21.8595	25.9653	141.904	135.988	162.973	168.145	128.155	132.341	156.565	136.936	153	153.977	158.67	142.306	148.863	153.35	130.491	184.004	584.733	627.557	565.974
sp|Q8TAV0|FA76A_HUMAN		Q8TAV0	HUMAN	FAM76A	Protein FAM76A	0	1	0	1	1	2	1	1	3	0	0	0	0	0	0	0	0	0	0	0	0	0	0	0	0	36.0194	42.2415	39.1757	31.163	31.1585	29.3384	40.1521	35.8432	41.8539	32.2135	25.644	42.9853	33.9399	39.5487	45.1934	47.5924	107.399	112.631	120.796
sp|Q969P0|IGSF8_HUMAN		Q969P0	HUMAN	IGSF8	Immunoglobulin superfamily member 8	1	1	1	0	1	1	3	3	3	236.383	204.903	201.184	177.246	168.673	210.227	191.084	209.181	195.241	184.681	241.045	168.927	183.77	211.812	201.93	255.926	269.853	420.271	303.286	284.841	245.011	252.821	295.194	273.027	257.932	295.689	280.339	278.389	298.018	281.384	275.222	444.751	43.8954	46.8259	62.9365
sp|P12110-2|CO6A2_HUMAN		P12110-2	HUMAN	COL6A2	Isoform 2C2A of Collagen alpha-2(VI) chain	0	3	0	1	1	1	1	2	1	0	0	0	0	0	0	0	0	0	0	0	0	0	0	0	0	279.387	141.233	178.369	122.94	97.7388	87.9028	210.911	152.664	108.395	98.4703	119.969	261.207	256.507	253.356	259.796	259.483	60.9051	65.0342	68.3807
sp|Q7Z3D4|LYSM3_HUMAN		Q7Z3D4	HUMAN	LYSMD3	LysM and putative peptidoglycan-binding domain-containing protein 3	1	0	0	1	3	0	4	2	2	63.5942	67.4682	55.7771	69.1359	51.5794	57.0848	57.6322	62.3978	76.7402	73.7592	69.2744	57.7124	61.5272	68.1551	51.4936	60.7185	0	0	0	0	0	0	0	0	0	0	0	0	0	0	0	0	182.162	179.36	164.753
sp|Q15155|NOMO1_HUMAN		Q15155	HUMAN	NOMO1	Nodal modulator 1	1	3	1	0	1	1	1	0	2	19.0501	21.2256	20.9259	19.006	21.7044	14.5823	23.7165	14.129	15.809	17.2888	17.1694	22.6808	21.0206	21.0743	17.3035	19.264	66.3546	51.0885	51.6754	51.084	55.6903	65.9628	59.4273	54.4932	51.4977	48.0786	65.474	64.5388	57.7358	61.768	58.1913	60.9647	62.2851	54.0522	60.4238
sp|P22736-2|NR4A1_HUMAN		P22736-2	HUMAN	NR4A1	Isoform 2 of Nuclear receptor subfamily 4 group A member 1	0	2	0	1	0	1	0	0	0	0	0	0	0	0	0	0	0	0	0	0	0	0	0	0	0	11.4466	32.8266	39.5882	20.9783	21.5753	19.1733	36.6995	41.8132	30.7234	69.8088	38.9814	69.9037	47.2235	18.3707	26.936	241.768	0	0	0
sp|Q6NUM9|RETST_HUMAN		Q6NUM9	HUMAN	RETSAT	All-trans-retinol 13,14-reductase	1	1	1	0	2	9	12	6	10	18.4641	16.2661	18.3103	17.9605	14.0546	14.5019	12.8268	17.7314	15.1906	15.574	14.4567	14.6423	16.6813	22.027	13.3403	21.3818	66.9731	77.2103	60.4151	61.925	57.2446	44.7915	69.5602	68.8314	57.7154	62.4083	53.9684	77.5361	85.9326	68.0936	56.4291	70.061	247.639	236.134	243.584
sp|P28328|PEX2_HUMAN		P28328	HUMAN	PEX2	Peroxisome biogenesis factor 2	1	0	0	1	3	1	1	0	0	72.085	52.3746	54.2002	52.0767	45.6754	51.9045	66.2956	62.0991	54.0391	60.3688	57.5089	52.7216	63.2447	58.7056	64.2524	53.2197	0	0	0	0	0	0	0	0	0	0	0	0	0	0	0	0	416.166	430.466	411.952
sp|O43379-4|WDR62_HUMAN		O43379-4	HUMAN	WDR62	Isoform 4 of WD repeat-containing protein 62	3	2	1	0	0	6	7	2	6	242.463	226.961	248.952	223.284	222.435	220.501	244.112	232.515	221.329	223.661	206.785	255.692	246.646	228.7	234.937	221.8	96.8881	89.0908	87.8645	85.1355	85.8523	79.1285	83.0162	92.993	72.787	82.5341	79.0451	85.7776	89.7466	85.728	97.4319	70.6832	0	0	0
sp|Q12894-2|IFRD2_HUMAN		Q12894-2	HUMAN	IFRD2	Isoform 2 of Interferon-related developmental regulator 2	2	0	0	1	3	2	2	2	0	99.9754	108	99.3026	101.318	100.035	93.8816	105.053	94.3758	93.8174	100.075	86.4187	97.1114	91.5837	95.1692	100.67	88.5788	0	0	0	0	0	0	0	0	0	0	0	0	0	0	0	0	645.481	620.189	616.481
sp|Q8NI37|PPTC7_HUMAN		Q8NI37	HUMAN	PPTC7	Protein phosphatase PTC7 homolog	0	1	0	1	1	0	2	1	2	0	0	0	0	0	0	0	0	0	0	0	0	0	0	0	0	20.6443	19.3397	15.8325	16.6839	22.4148	20.2387	17.3065	21.0826	14.7807	16.7528	19.2509	14.1418	19.2331	20.8148	22.5641	20.625	34.6119	32.6155	34.9786
sp|Q9H079|KTBL1_HUMAN		Q9H079	HUMAN	KATNBL1	KATNB1-like protein 1	0	1	0	1	0	2	0	0	0	0	0	0	0	0	0	0	0	0	0	0	0	0	0	0	0	21.9801	23.5134	20.2042	20.3352	18.2497	16.0562	17.0593	20.5783	21.56	14.4487	16.6068	20.4536	21.016	24.64	18.5294	22.9737	0	0	0
sp|Q9H330|TM245_HUMAN		Q9H330	HUMAN	TMEM245	Transmembrane protein 245	1	2	1	0	2	7	4	2	6	31.2435	35.8868	36.8332	39.0026	39.9161	39.4905	35.9591	44.2097	28.9505	31.9768	36.6023	34.3297	40.5945	34.3098	31.6899	38.3639	45.6752	52.187	41.6131	47.8098	45.8174	55.6702	49.9778	53.7235	49.1432	49.431	52.6014	45.1588	39.4652	41.9037	52.3339	44.0008	79.8712	87.8249	81.3705
sp|P34925-2|RYK_HUMAN		P34925-2	HUMAN	RYK	Isoform 2 of Tyrosine-protein kinase RYK	1	1	1	0	0	2	2	1	1	158.29	129.581	140.758	132.329	100.681	124.38	127.766	134.354	128.555	126.837	150.049	135.76	139.7	151.312	118.832	138.542	250.725	281.768	252.545	233.031	192.609	174.496	233.854	252.258	226.717	200.034	206.818	252.55	273.606	261.14	230.083	227.662	0	0	0
sp|O60337|MARH6_HUMAN		O60337	HUMAN	MARCHF6	E3 ubiquitin-protein ligase MARCH6	2	1	1	0	2	1	1	4	3	138.588	114.856	95.9422	73.8876	58.9498	48.5563	123.384	101.774	90.648	88.867	86.534	105.194	109.775	72.2494	53.0439	60.8719	46.9175	35.7361	36.4334	28.2007	20.263	18.6753	41.2217	36.3009	33.405	29.5416	31.0692	41.2194	44.3285	42.1016	45.006	33.108	485.284	489.038	466.658
sp|P16989-2|YBOX3_HUMAN		P16989-2	HUMAN	YBX3	Isoform 2 of Y-box-binding protein 3	1	0	0	1	0	2	4	3	1	486.903	550.138	435.137	302.118	284.423	199.172	525.095	446.168	396.989	372.86	304.382	500.341	502.609	405.567	491.564	353.857	0	0	0	0	0	0	0	0	0	0	0	0	0	0	0	0	0	0	0
sp|Q9UNS1|TIM_HUMAN		Q9UNS1	HUMAN	TIMELESS	Protein timeless homolog	3	1	1	0	0	1	4	1	4	79.7331	75.3011	71.9722	62.7288	67.1012	41.0959	77.4063	64.2498	54.534	46.0437	31.5612	95.7253	68.8664	46.9794	42.7223	27.6839	25.4599	28.7933	25.4647	27.7956	25.09	16.6454	40.0266	20.2945	18.8466	15.4283	13.4091	33.5367	26.8258	22.6106	27.6282	36.3551	0	0	0
sp|Q8N6Q8|MET25_HUMAN		Q8N6Q8	HUMAN	METTL25	Methyltransferase-like protein 25	1	1	1	0	8	3	1	1	2	36.2228	36.0745	30.6911	33.1404	27.6183	23.555	33.5843	32.885	35.6312	27.869	31.8492	33.6792	32.7433	32.4371	32.7975	29.2451	164.941	160.152	144.507	138.1	135.806	160.01	152.297	152.296	141.434	149.793	152.58	136.583	158.734	144.844	159.067	162.451	805.975	689.478	729.535
sp|Q15326|ZMY11_HUMAN		Q15326	HUMAN	ZMYND11	Zinc finger MYND domain-containing protein 11	1	1	1	0	0	5	7	7	15	78.4664	84.3697	68.9274	69.5898	64.3542	60.1809	84.9914	78.038	66.8227	65.9449	55.5407	78.6336	82.2078	67.196	64.5309	60.1242	183.914	164.354	147.119	169.781	149.605	156.598	159.677	141.742	127.455	146.834	149.828	179.284	179.5	169.787	157.003	157.272	0	0	0
sp|P0DMM9-3|ST1A3_HUMAN		P0DMM9-3	HUMAN	SULT1A3	Isoform 3 of Sulfotransferase 1A3	1	0	0	1	10	3	1	1	0	85.97	82.5334	95.1157	107.335	110.334	117.65	92.7681	75.5363	90.8745	109.827	113.063	92.7955	86.5466	94.2055	89.9333	84.5252	0	0	0	0	0	0	0	0	0	0	0	0	0	0	0	0	774.246	837.272	774.483
sp|Q9Y2I1|NISCH_HUMAN		Q9Y2I1	HUMAN	NISCH	Nischarin	3	2	1	0	13	8	5	7	4	383.905	370.341	360.384	350.341	319.352	331.682	364.492	335.749	347.393	373.834	411.576	401.027	371.975	391.246	385.618	456.095	135.159	119.658	125.714	115.074	113.211	113.996	114.879	124.644	123.972	127.105	123.746	130.169	130.14	121.998	125.23	118.089	1551.2	1389.56	1615.08
sp|Q02224|CENPE_HUMAN		Q02224	HUMAN	CENPE	Centromere-associated protein E	8	1	1	0	0	16	8	12	4	550.628	645.78	581.556	491.008	446.509	365.032	650.542	556.979	554.174	521.373	509.094	677.508	407.311	282.538	224.389	221.602	43.3549	37.3783	39.5042	44.0312	36.509	30.1015	53.114	42.1731	42.822	42.2014	38.3901	51.2972	49.1041	36.5113	41.8549	39.2829	0	0	0
sp|Q96PN7|TREF1_HUMAN		Q96PN7	HUMAN	TRERF1	Transcriptional-regulating factor 1	2	2	1	0	5	8	3	4	1	97.4155	93.1977	87.9425	85.3741	89.2317	87.0561	96.1448	87.5933	88.336	75.0426	67.4988	104.995	95.4814	84.0482	86.3609	75.8694	164.867	236.224	153.394	149.641	143.932	110.644	138.905	172.526	135.646	124.138	108.105	156.691	163.652	159.512	156.817	117.846	764.714	686.899	600.852
sp|Q15526|SURF1_HUMAN		Q15526	HUMAN	SURF1	Surfeit locus protein 1	1	0	0	1	6	2	2	0	3	88.6502	77.7349	90.1989	89.9618	82.7028	89.2861	85.4956	82.1619	80.4238	91.3669	80.9191	78.2685	82.9386	86.663	91.9884	86.255	0	0	0	0	0	0	0	0	0	0	0	0	0	0	0	0	649.943	679.145	649.896
sp|Q9ULV3|CIZ1_HUMAN		Q9ULV3	HUMAN	CIZ1	Cip1-interacting zinc finger protein	2	1	1	0	5	8	15	13	11	140.649	110.509	108.862	103.474	90.7147	84.2665	115.961	105.251	85.1041	73.6512	47.5633	107.091	113.048	83.7155	62.6727	57.6133	83.7815	67.8126	63.3519	63.6362	72.3241	55.1462	71.3671	65.4916	61.5752	56.248	50.7306	79.2249	85.5227	82.1222	66.5385	58.4015	983.264	835.92	893.715
sp|O75419-3|CDC45_HUMAN		O75419-3	HUMAN	CDC45	Isoform 3 of Cell division control protein 45 homolog	2	0	0	1	0	0	1	1	0	35.2472	41.6948	42.5282	38.9597	35.9978	26.7856	45.4255	37.8469	42.3797	36.5533	35.5732	52.336	46.9541	34.8469	33.8136	29.3161	0	0	0	0	0	0	0	0	0	0	0	0	0	0	0	0	0	0	0
sp|Q8NE22|SETD9_HUMAN		Q8NE22	HUMAN	SETD9	SET domain-containing protein 9	1	0	0	1	0	1	6	0	3	129.872	111.114	114.003	114.683	112.21	111.421	116.804	125.064	101.421	115.605	113.069	127.369	121.811	125.428	125.473	121.598	0	0	0	0	0	0	0	0	0	0	0	0	0	0	0	0	0	0	0
sp|Q92539|LPIN2_HUMAN		Q92539	HUMAN	LPIN2	Phosphatidate phosphatase LPIN2	1	2	1	0	1	4	4	7	3	73.5867	72.5637	65.0013	68.2265	64.1862	60.0239	63.1386	63.9888	63.4279	64.5123	77.5338	82.2112	69.3022	72.5808	64.6089	94.1665	207.873	218.589	174.506	150.214	146.389	188.175	171.034	202.346	164.861	161.281	203.074	207.959	198.662	210.385	235.823	388.067	46.655	34.1278	31.5684
sp|Q9H2C0|GAN_HUMAN		Q9H2C0	HUMAN	GAN	Gigaxonin	1	1	1	0	8	7	2	5	4	77.6146	74.4645	73.5297	72.9755	83.7534	76.4755	74.2036	78.5415	83.0035	91.7271	104.515	88.0314	81.684	88.8894	83.6455	82.4789	61.5082	63.0476	67.414	73.1193	69.0235	56.2732	70.4531	57.4261	57.9003	71.8865	75.5281	65.9954	68.5227	58.9929	54.1848	61.8976	508.154	520.565	517.09
sp|Q9H8M2|BRD9_HUMAN		Q9H8M2	HUMAN	BRD9	Bromodomain-containing protein 9	1	1	1	0	8	5	6	8	4	177.054	238.947	218.771	202.996	236.319	290.745	214.123	261.308	239.839	230.753	328.92	211.358	278.701	300.822	233.349	340.311	223.983	245.086	247.519	251.036	241.946	420.931	285.679	236.745	288.707	248.852	417.175	270.414	287.652	230.538	217.45	212.897	854.343	789.526	861.836
sp|Q8IW35-2|CEP97_HUMAN		Q8IW35-2	HUMAN	CEP97	Isoform 2 of Centrosomal protein of 97 kDa	2	1	1	0	5	6	18	10	13	53.654	48.5103	52.589	45.5278	42.1192	41.1465	57.3935	50.932	48.4302	45.9967	44.3051	45.227	48.3092	50.2302	42.6574	40.3181	23.2528	18.5749	31.173	25.1608	28.0296	21.8766	27.3129	23.6425	22.9583	24.7933	25.075	26.0293	32.5887	23.7902	23.31	18.08	423.303	427.181	393.622
sp|Q06787-2|FMR1_HUMAN		Q06787-2	HUMAN	FMR1	Isoform 1 of Synaptic functional regulator FMR1	1	1	1	0	3	5	2	1	3	138.883	151.133	135.196	129.072	124.386	138.625	138.181	153.714	131.474	133.544	133.856	139.332	143.613	145.436	134.456	151.8	127.479	121.801	128.249	140.112	126.796	133.737	132.427	132.809	128.148	115.287	131.382	130.052	134.601	144.707	167.652	210.714	374.341	388.469	365.581
sp|O94806|KPCD3_HUMAN		O94806	HUMAN	PRKD3	Serine/threonine-protein kinase D3	1	2	1	0	3	2	2	2	3	91.6693	83.7795	98.6644	84.4961	78.0531	92.5823	101.79	86.0988	89.3438	85.4053	75.9043	100.496	98.9759	84.7062	93.706	79.4369	113.105	101.505	100.217	103.647	98.4369	89.7359	110.944	96.0428	105.308	95.008	89.0481	117.433	107.928	96.6935	109.253	90.6532	231.058	282.306	203.705
sp|Q99856|ARI3A_HUMAN		Q99856	HUMAN	ARID3A	AT-rich interactive domain-containing protein 3A	2	0	0	1	17	3	5	6	6	84.4806	87.6237	81.687	74.5194	86.1858	66.5076	79.6761	84.9262	74.1408	70.3089	59.3732	84.6052	90.5138	77.9305	74.1115	86.9125	0	0	0	0	0	0	0	0	0	0	0	0	0	0	0	0	1673.7	1537.19	1519.65
sp|Q14135-4|VGLL4_HUMAN		Q14135-4	HUMAN	VGLL4	Isoform 4 of Transcription cofactor vestigial-like protein 4	0	1	0	1	1	3	2	3	3	0	0	0	0	0	0	0	0	0	0	0	0	0	0	0	0	165.763	128.688	119.645	88.8237	70.6622	78.0661	130.377	111.739	90.8683	85.8296	93.8126	183.954	203.597	180.197	159.19	125.48	754.52	626.923	717.584
sp|Q9Y399|RT02_HUMAN		Q9Y399	HUMAN	MRPS2	28S ribosomal protein S2, mitochondrial	0	1	0	1	7	3	0	2	5	0	0	0	0	0	0	0	0	0	0	0	0	0	0	0	0	18.1675	20.7968	21.3176	19.7249	18.9705	19.415	17.9199	21.0456	18.9711	16.6881	21.0322	19.5685	21.8838	21.0085	18.3667	20.9606	662.693	638.541	624.732
sp|Q9H3L0|MMAD_HUMAN		Q9H3L0	HUMAN	MMADHC	Methylmalonic aciduria and homocystinuria type D protein, mitochondrial	1	0	0	1	5	1	0	0	1	322.93	210.983	104.175	72.1242	44.4144	53.9924	223.529	114.329	93.7456	91.2303	104.858	353.854	197.811	79.9701	109.779	168.182	0	0	0	0	0	0	0	0	0	0	0	0	0	0	0	0	219.374	280.669	230.924
sp|Q9UK22|FBX2_HUMAN		Q9UK22	HUMAN	FBXO2	F-box only protein 2	0	1	0	1	0	1	1	0	0	0	0	0	0	0	0	0	0	0	0	0	0	0	0	0	0	34.9323	21.6983	30.7757	24.3292	18.394	20.3906	22.9367	21.3412	23.619	19.5626	24.3695	29.032	27.0088	31.4661	25.3198	34.1603	0	0	0
sp|P41440|S19A1_HUMAN		P41440	HUMAN	SLC19A1	Folate transporter 1	1	1	1	0	2	3	3	3	0	52.7769	40.3275	49.1342	48.245	39.1693	49.0919	45.198	45.0041	46.83	46.8599	45.6061	46.9667	48.3788	48.6711	51.4503	39.347	47.2728	135.514	83.9133	74.3731	64.6187	34.4825	98.0026	83.3131	74.4414	66.8772	44.5431	83.5712	94.659	65.0712	49.269	42.4551	78.3256	65.9489	92.1095
sp|Q9P2L0|WDR35_HUMAN		Q9P2L0	HUMAN	WDR35	WD repeat-containing protein 35	2	2	1	0	5	8	3	2	4	618.265	566.571	587.275	575.763	528.196	570.092	560.309	573.844	573.291	606.962	589.178	616.535	615.567	618.773	562.369	529.689	122.564	112.385	125.977	118.699	107.005	103.741	114.631	114.327	123.838	127.702	129.041	124.412	128.412	128.939	119.059	128.996	470.981	475.797	510.04
sp|Q9BQ89|F110A_HUMAN		Q9BQ89	HUMAN	FAM110A	Protein FAM110A	1	0	0	1	0	0	0	0	0	105.789	101.96	99.9772	103.38	108.364	122.473	107.318	102.596	100.73	109.45	96.5112	102.448	114.095	94.5969	116.31	115.643	0	0	0	0	0	0	0	0	0	0	0	0	0	0	0	0	0	0	0
sp|Q9NRY6|PLS3_HUMAN		Q9NRY6	HUMAN	PLSCR3	Phospholipid scramblase 3	0	1	0	1	0	2	2	0	2	0	0	0	0	0	0	0	0	0	0	0	0	0	0	0	0	74.887	52.6814	79.4923	68.842	77.0346	51.3731	77.7334	71.4793	64.8896	69.475	55.458	82.2033	74.5645	84.1578	70.7214	63.9677	0	0	0
sp|Q9UHW5-2|GPN3_HUMAN		Q9UHW5-2	HUMAN	GPN3	Isoform 2 of GPN-loop GTPase 3	0	1	0	1	2	4	4	5	4	0	0	0	0	0	0	0	0	0	0	0	0	0	0	0	0	53.1155	56.4826	46.6871	49.3456	53.0136	49.6049	60.8923	48.1957	62.4834	45.3243	54.0573	64.5791	53.1061	55.3666	48.9208	36.8478	99.3386	102.314	109.908
sp|Q0VG06|FP100_HUMAN		Q0VG06	HUMAN	FAAP100	Fanconi anemia core complex-associated protein 100	3	0	0	1	4	2	0	0	2	156.52	160.162	157.646	151.8	139.918	153.373	163.835	155.046	143.719	142.566	149.328	154.524	152.673	143.403	120.377	122.996	0	0	0	0	0	0	0	0	0	0	0	0	0	0	0	0	448.958	426.708	411.541
sp|Q8TF66-2|LRC15_HUMAN		Q8TF66-2	HUMAN	LRRC15	Isoform 2 of Leucine-rich repeat-containing protein 15	0	2	0	1	0	0	3	1	2	0	0	0	0	0	0	0	0	0	0	0	0	0	0	0	0	254.112	384.279	302.689	270.99	220.354	232.087	272.517	276.574	277.379	283.177	260.52	293.791	294.524	311.038	264.145	300.872	0	0	0
sp|Q9Y4B4|ARIP4_HUMAN		Q9Y4B4	HUMAN	RAD54L2	Helicase ARIP4	4	1	1	0	16	5	3	5	7	259.774	241.389	236.022	242.364	263.145	218.676	286.552	235.621	228.329	203.779	211.753	281.011	279.826	247.434	251.487	248.667	31.8988	31.4347	35.4078	26.8653	26.9299	33.5114	36.1865	33.828	36.2949	34.9742	30.1077	43.1238	33.1468	38.0305	30.3318	33.6857	1850.58	1832.29	1666.24
sp|P28827-2|PTPRM_HUMAN		P28827-2	HUMAN	PTPRM	Isoform 2 of Receptor-type tyrosine-protein phosphatase mu	2	3	1	0	0	13	13	8	6	57.0626	93.5006	99.7958	105.986	90.6084	122.31	81.7967	110.74	121.923	135.844	140.497	59.1888	55.82	64.9989	61.3218	70.8037	221.233	214.599	189.892	205.782	205.912	198.968	202.355	197.451	190.131	197.008	192.065	220.52	212.625	204.445	221.9	204.534	0	0	0
sp|A0JNW5|UH1BL_HUMAN		A0JNW5	HUMAN	UHRF1BP1L	UHRF1-binding protein 1-like	3	2	1	0	20	8	13	11	9	70.2476	70.6069	75.7761	64.201	66.3776	65.1781	67.8926	77.8377	69.4791	57.3809	59.9801	61.5831	71.2364	70.2404	63.591	65.2819	41.7778	39.0205	38.2776	40.8269	40.5705	34.4535	34.9258	40.3114	39.7469	40.8703	34.9442	44.3056	43.4106	46.7906	45.5192	37.0025	2993.24	2740.94	2869.4
sp|Q08380|LG3BP_HUMAN		Q08380	HUMAN	LGALS3BP	Galectin-3-binding protein	1	1	1	0	5	2	4	3	2	24.8702	26.5687	14.128	15.8307	19.1446	15.9583	20.2861	17.4632	14.2774	18.5838	15.2745	26.0414	22.8095	18.3477	20.3166	23.2585	77.7285	51.4754	42.4594	29.7223	21.2442	24.2955	42.3072	30.022	31.0986	25.3216	36.4729	84.8923	78.1698	80.9071	136.424	218.092	163.048	197.89	148.32
sp|Q86TI0|TBCD1_HUMAN		Q86TI0	HUMAN	TBC1D1	TBC1 domain family member 1	1	3	1	0	16	7	0	1	3	40.1887	41.435	37.0732	35.8272	34.5573	39.2959	42.6504	38.4281	36.0585	37.557	30.4194	39.4249	40.3132	31.8091	40.2517	41.5524	85.8784	81.7606	79.9199	67.7733	63.7506	73.3754	77.528	70.7124	74.7227	76.8799	75.6081	83.2582	77.2105	84.0886	93.5285	126.019	2018.91	2179.68	1927.94
sp|Q96AY2-2|EME1_HUMAN		Q96AY2-2	HUMAN	EME1	Isoform 2 of Crossover junction endonuclease EME1	1	1	1	0	3	0	1	3	2	69.8559	75.4033	67.3819	58.3999	44.5911	33.2889	79.0052	69.1415	55.7159	59.0239	44.3533	81.917	76.2583	74.7683	63.4874	53.0713	20.2776	23.0315	22.5327	20.5726	12.3054	7.76783	26.3458	18.9789	22.8074	16.8865	12.9991	22.1475	21.3108	18.7988	15.0108	13.5629	249.185	211.422	167.023
sp|Q86XA9|HTR5A_HUMAN		Q86XA9	HUMAN	HEATR5A	HEAT repeat-containing protein 5A	6	1	1	0	8	17	12	7	12	511.25	459.021	479.701	465.893	442.91	447.162	458.487	457.43	466.767	457.137	428.558	520.534	492.312	486.347	469.059	413.089	135.787	153.81	186.423	138.38	120.169	109.334	160.626	158.422	144.388	166.184	127.184	168.286	149.246	137.708	161.968	132.82	813.867	855.088	924.352
sp|Q9H6E5|STPAP_HUMAN		Q9H6E5	HUMAN	TUT1	Speckle targeted PIP5K1A-regulated poly(A) polymerase	1	2	1	0	3	2	6	7	5	36.4484	23.3477	27.3879	28.5227	28.4677	34.0592	35.1875	29.2058	36.5776	32.0868	44.3024	23.3722	23.4274	26.9698	29.0132	26.5806	205.434	230.513	210.604	198.394	174.11	166.237	199.471	205.195	171.783	165.39	160.916	221.069	215.212	217.043	195.442	159.008	667.383	681.692	689.101
sp|A6NI28|RHG42_HUMAN		A6NI28	HUMAN	ARHGAP42	Rho GTPase-activating protein 42	2	1	1	0	1	3	3	0	0	122.554	126.088	121.643	118.953	101.159	106.124	135.905	114.456	113.425	110.674	119.215	122.093	118.386	110.242	107.204	114.068	24.678	20.5983	19.3777	21.0567	19.96	20.5857	25.89	19.9106	19.7825	23.4787	18.8794	25.6806	17.6799	20.3281	19.9741	25.8624	84.3139	93.4246	85.0156
sp|Q86Y91-4|KI18B_HUMAN		Q86Y91-4	HUMAN	KIF18B	Isoform 4 of Kinesin-like protein KIF18B	2	1	1	0	0	6	2	1	1	81.9448	99.2185	78.6	63.4836	60.3162	48.6549	104.622	83.1304	53.2521	52.5921	39.3323	119.003	85.9572	82.8402	56.2831	51.2708	47.702	34.9537	37.1885	35.4963	33.7376	25.779	50.3457	32.8964	36.4098	30.8359	13.6478	73.2434	59.2175	51.2667	46.8316	65.1668	0	0	0
sp|Q9Y365|PCTL_HUMAN		Q9Y365	HUMAN	STARD10	PCTP-like protein	0	1	0	1	1	1	0	1	0	0	0	0	0	0	0	0	0	0	0	0	0	0	0	0	0	67.2832	53.1703	56.0123	58.8431	48.9221	62.2584	62.7324	57.2455	49.6603	58.5715	59.0636	65.1728	59.0823	63.7964	67.5909	59.1331	30.6479	40.8452	39.5846
sp|Q8IZM8|ZN654_HUMAN		Q8IZM8	HUMAN	ZNF654	Zinc finger protein 654	1	1	1	0	3	3	1	0	1	86.7968	80.6489	75.4985	84.426	75.078	71.9472	83.9465	68.1372	86.8691	89.0311	106.218	85.2124	73.1081	64.4432	75.2687	76.0543	36.4896	37.5505	29.4814	36.323	37.753	42.7403	34.1086	32.1542	37.612	47.0658	46.6642	35.4802	35.4419	32.1123	35.4705	38.5993	251.428	264.65	248.188
sp|Q8IWU6|SULF1_HUMAN		Q8IWU6	HUMAN	SULF1	Extracellular sulfatase Sulf-1	3	0	0	1	0	13	17	12	16	254.807	295.384	258.8	259.233	239.526	251.088	266.353	262.498	241.428	255.737	274.264	262.324	266.77	263.577	259.113	282.348	0	0	0	0	0	0	0	0	0	0	0	0	0	0	0	0	0	0	0
sp|Q9H930|SP14L_HUMAN		Q9H930	HUMAN	SP140L	Nuclear body protein SP140-like protein	1	1	1	0	5	5	9	7	7	171.811	136.09	127.273	122.756	123.38	131.622	131.667	130.34	124.947	120.431	144.716	147.779	155.288	131.117	143.076	168.924	144.065	144.801	128.539	120.335	118.895	127.468	128.214	133.946	117.561	125.224	137.528	139.554	135.758	153.211	216.649	249.631	655.436	719.441	647.764
sp|Q9GZU1|MCLN1_HUMAN		Q9GZU1	HUMAN	MCOLN1	Mucolipin-1	1	1	1	0	1	0	2	1	2	86.2385	100.041	99.6317	79.1696	63.4841	72.3806	95.1714	103.376	78.8024	77.2138	82.7563	80.7324	92.5587	83.108	77.1137	76.826	56.8904	84.7069	84.7609	67.7596	56.1729	51.7236	78.6816	78.5802	77.1903	71.2447	61.7983	73.7665	69.1579	64.199	62.2547	69.8448	179.084	155.706	206.78
sp|O95243|MBD4_HUMAN		O95243	HUMAN	MBD4	Methyl-CpG-binding domain protein 4	2	0	0	1	0	4	3	4	7	479.793	399.511	449.063	436.354	379.912	363.142	392.768	445.4	481.192	435.759	375.082	449.354	472.11	510.749	504.095	440.937	0	0	0	0	0	0	0	0	0	0	0	0	0	0	0	0	0	0	0
sp|Q8N697|S15A4_HUMAN		Q8N697	HUMAN	SLC15A4	Solute carrier family 15 member 4	1	1	1	0	3	2	5	4	1	49.8665	46.5854	54.3235	58.1237	44.4565	56.6917	44.1824	55.5748	46.549	47.5329	52.8066	37.5684	43.9624	42.861	41.6675	44.1035	96.7874	120.668	118.339	111.823	104.568	103.933	104.011	116.142	110.153	121.133	106.416	98.5679	103.498	95.9908	90.6882	102.252	165.845	203.399	192.013
sp|O14732|IMPA2_HUMAN		O14732	HUMAN	IMPA2	Inositol monophosphatase 2	1	0	0	1	4	2	2	3	1	161.572	158.063	143.387	161.233	135.609	141.183	161.457	149.175	146.834	126.04	133.886	156.091	156.573	135.212	116.002	120.609	0	0	0	0	0	0	0	0	0	0	0	0	0	0	0	0	717.49	750.823	600.356
sp|O75084|FZD7_HUMAN		O75084	HUMAN	FZD7	Frizzled-7	1	1	1	0	0	3	3	4	4	72.0155	64.8834	76.6531	70.9285	82.2839	75.7589	68.7173	73.9783	57.7028	73.6111	71.3726	62.0971	59.5965	50.0034	56.4632	52.279	32.0433	94.5883	122.481	127.086	104.611	74.2804	87.0149	115.239	106.416	115.004	86.4759	32.933	43.1286	35.4524	31.5219	30.7217	0	0	0
sp|Q86TV6-2|TTC7B_HUMAN		Q86TV6-2	HUMAN	TTC7B	Isoform 2 of Tetratricopeptide repeat protein 7B	0	3	0	1	11	2	2	1	2	0	0	0	0	0	0	0	0	0	0	0	0	0	0	0	0	149.252	136.299	153.398	144.284	150.17	143.492	145.098	142.506	146.838	146.44	148.714	140.795	137.049	132.454	146.952	153.85	695.202	765.154	684.296
sp|Q96LZ7-2|RMD2_HUMAN		Q96LZ7-2	HUMAN	RMDN2	Isoform 2 of Regulator of microtubule dynamics protein 2	2	0	0	1	4	9	7	1	3	90.6853	78.4406	77.0954	85.8028	76.6285	76.5102	95.4036	84.3578	81.1239	85.4991	82.2971	78.0156	81.5352	83.9792	78.9821	99.8271	0	0	0	0	0	0	0	0	0	0	0	0	0	0	0	0	425.125	435.536	438.258
sp|Q8NB91|FANCB_HUMAN		Q8NB91	HUMAN	FANCB	Fanconi anemia group B protein	0	3	0	1	0	0	2	2	2	0	0	0	0	0	0	0	0	0	0	0	0	0	0	0	0	108.929	139.479	135.797	145.932	130.685	105.03	138.592	149.664	135.097	115.658	106.588	132.363	127.474	119.068	110.708	90.4493	0	0	0
sp|O60930|RNH1_HUMAN		O60930	HUMAN	RNASEH1	Ribonuclease H1	0	1	0	1	2	1	3	4	3	0	0	0	0	0	0	0	0	0	0	0	0	0	0	0	0	117.62	114.213	107.411	87.6262	74.8411	63.602	123.976	119.344	94.2633	84.0327	72.5556	138.577	127.977	126.182	112.294	86.1443	78.0872	79.2509	72.7977
sp|Q96MH2|HEXI2_HUMAN		Q96MH2	HUMAN	HEXIM2	Protein HEXIM2	0	1	0	1	0	1	2	3	1	0	0	0	0	0	0	0	0	0	0	0	0	0	0	0	0	33.8132	26.9945	35.01	32.0855	31.8827	31.7551	33.3098	27.3116	27.3043	30.0512	32.142	34.0975	31.0942	31.4839	29.0563	26.7372	0	0	0
sp|Q9UBY8|CLN8_HUMAN		Q9UBY8	HUMAN	CLN8	Protein CLN8	0	1	0	1	3	1	1	1	1	0	0	0	0	0	0	0	0	0	0	0	0	0	0	0	0	35.9998	36.6547	43.5437	47.3177	42.1341	27.0977	35.3174	41.9975	40.7314	31.4466	35.6839	29.458	40.8982	32.9106	33.8528	39.5448	160.919	173.787	205.774
sp|Q14147|DHX34_HUMAN		Q14147	HUMAN	DHX34	Probable ATP-dependent RNA helicase DHX34	2	2	1	0	10	5	4	2	1	104.781	125.173	111.005	102.547	108.146	100.094	103.533	111.82	97.4582	92.7913	93.1053	122.328	110.168	114.391	97.8382	98.3583	54.3288	69.6775	73.1557	75.784	52.6173	50.6341	77.5254	75.95	60.3068	54.0634	57.0496	72.9192	78.2398	72.6428	54.6126	58.5582	455.945	441.621	475.792
sp|Q15637-6|SF01_HUMAN		Q15637-6	HUMAN	SF1	Isoform 6 of Splicing factor 1	2	0	0	1	0	2	1	1	1	152.674	124.266	148.757	136.65	130.891	116.17	143.169	135.855	124.827	127.726	129.585	150.111	145.693	139.617	139.04	149.752	0	0	0	0	0	0	0	0	0	0	0	0	0	0	0	0	0	0	0
sp|Q8N0Z3|SPICE_HUMAN		Q8N0Z3	HUMAN	SPICE1	Spindle and centriole-associated protein 1	0	3	0	1	4	0	1	1	0	0	0	0	0	0	0	0	0	0	0	0	0	0	0	0	0	344.061	306.531	258.224	260.667	231.997	199.082	343.846	244.233	246.161	236.432	233.927	295.356	305.443	307.903	305.639	273.135	398.036	395.84	419.12
sp|Q9NS93|TM7S3_HUMAN		Q9NS93	HUMAN	TM7SF3	Transmembrane 7 superfamily member 3	0	2	0	1	3	2	2	1	1	0	0	0	0	0	0	0	0	0	0	0	0	0	0	0	0	349.291	466.896	410.7	384.755	367.586	334.88	378.619	369.947	365.841	367.715	404.41	390.027	395.004	389.459	340.271	343.091	814.631	636.026	683.247
sp|Q9BZ23|PANK2_HUMAN		Q9BZ23	HUMAN	PANK2	Pantothenate kinase 2, mitochondrial	0	2	0	1	1	2	3	3	2	0	0	0	0	0	0	0	0	0	0	0	0	0	0	0	0	86.5227	92.6717	71.5496	78.0879	71.4246	79.2592	88.125	86.3214	78.7098	83.7998	78.9404	73.1716	75.1284	77.391	80.5534	91.4076	46.6131	46.3943	54.8737
sp|Q9NSG2|CA112_HUMAN		Q9NSG2	HUMAN	C1orf112	Uncharacterized protein C1orf112	2	1	1	0	0	0	1	0	0	78.349	86.4097	81.471	79.9027	81.3143	75.7614	89.9662	65.7192	63.8422	58.8898	42.1559	84.5436	81.4837	50.0148	52.8737	36.3036	38.1611	42.4264	37.3192	33.7735	37.2744	28.5035	46.2547	40.3891	34.8934	31.3093	22.916	44.4139	45.4594	37.8291	26.2027	26.7972	0	0	0
sp|Q2M3G4|SHRM1_HUMAN		Q2M3G4	HUMAN	SHROOM1	Protein Shroom1	2	1	1	0	4	3	1	1	2	190.395	175.043	168.568	153.28	154.462	137.463	172.091	169.051	166.533	159.504	131.379	171.867	177.433	173.078	151.928	151.805	45.9792	40.2677	40.3941	33.0885	39.6486	36.3524	43.6079	40.5199	37.8485	35.0522	40.5609	44.9363	44.9901	34.6945	43.0179	38.5525	200.867	211.4	210.36
sp|Q6PML9|ZNT9_HUMAN		Q6PML9	HUMAN	SLC30A9	Zinc transporter 9	1	1	1	0	11	8	9	5	8	129.11	100.655	109.074	98.324	81.8066	122.566	111.283	115.387	111.447	102.998	119.054	97.3243	116.398	114.26	122.101	101.489	13.0889	21.6744	20.2977	17.2338	14.1059	13.9957	12.8046	17.8034	12.1145	13.8891	7.74764	15.4598	17.3817	14.0373	19.1687	15.9561	1313.62	1176.97	1176.57
sp|O43189|PHF1_HUMAN		O43189	HUMAN	PHF1	PHD finger protein 1	1	1	1	0	4	3	7	5	5	98.5132	108.26	102.139	116.392	101.544	105.593	99.7726	100.783	90.4362	84.19	89.7927	112.23	107.687	94.8599	102.217	97.4238	26.9477	30.3873	28.7551	25.65	24.6603	23.5722	28.9041	27.1667	23.8323	24.293	26.9256	28.857	29.771	25.0702	34.3891	25.8085	725.522	827.766	798.476
sp|Q9NW08|RPC2_HUMAN		Q9NW08	HUMAN	POLR3B	DNA-directed RNA polymerase III subunit RPC2	1	3	1	0	13	7	9	8	13	248.539	245.043	220.124	234.437	206.747	226.089	230.347	221.26	222.717	211.882	219.529	257.791	246.308	231.079	206.176	209.355	265.73	219.371	234.029	218.982	235.994	256.405	255.6	240.756	219.013	240.921	250.171	228.961	269.026	258.963	247.659	222.933	1720.54	1511.34	1549.51
sp|Q6P0N0|M18BP_HUMAN		Q6P0N0	HUMAN	MIS18BP1	Mis18-binding protein 1	2	2	1	0	0	1	1	0	2	234.68	229.637	203.709	169.005	128.459	67.2382	248.013	194.192	169.816	162.344	153.002	259.242	204.986	161.137	138.584	110.085	276.114	265.187	228.404	220.233	182.793	181.051	273.429	241.195	233.072	213.969	211.973	310.44	296.798	256.188	332.219	299.44	0	0	0
sp|Q96SI1|KCD15_HUMAN		Q96SI1	HUMAN	KCTD15	BTB/POZ domain-containing protein KCTD15	1	0	0	1	0	3	8	7	5	264.771	260.836	244.432	256.432	223.826	235.836	254.01	253.784	243.612	212.283	175.439	270.224	266.937	244.86	213.564	218.699	0	0	0	0	0	0	0	0	0	0	0	0	0	0	0	0	0	0	0
sp|P24863|CCNC_HUMAN		P24863	HUMAN	CCNC	Cyclin-C	0	1	0	1	2	1	1	1	2	0	0	0	0	0	0	0	0	0	0	0	0	0	0	0	0	186.628	203.753	210.052	193.245	175.738	132.836	218.753	176.094	170.669	195.597	169.29	219.536	202.705	175.107	176.99	183.025	185.984	171.076	147.79
sp|O15040|TCPR2_HUMAN		O15040	HUMAN	TECPR2	Tectonin beta-propeller repeat-containing protein 2	3	2	1	0	4	9	7	3	8	395.529	329.45	325.757	332.898	317.814	315.412	347.771	329.77	313.065	322.556	282.376	352.604	341.83	328.602	355.731	328.943	328.702	305.962	310.855	284.959	265.811	300.752	296.653	279.214	275.148	288.648	323.329	302.412	325.363	315.035	322.87	306.124	768.267	885.498	867.216
sp|Q4KWH8|PLCH1_HUMAN		Q4KWH8	HUMAN	PLCH1	1-phosphatidylinositol 4,5-bisphosphate phosphodiesterase eta-1	4	2	1	0	5	4	1	3	2	225.048	210.8	198.789	204.882	209.863	219.515	209.838	207.256	202.317	214.105	230.83	197.937	204.065	221.882	218.287	232.848	437.123	486.137	448.268	433.416	449.002	460.097	409.794	441.098	435.462	452	411.188	429.977	429.136	461.127	433.466	419.849	754.926	746.264	764.008
sp|O60671|RAD1_HUMAN		O60671	HUMAN	RAD1	Cell cycle checkpoint protein RAD1	0	1	0	1	2	1	2	1	3	0	0	0	0	0	0	0	0	0	0	0	0	0	0	0	0	53.729	48.3895	57.1446	53.8871	49.9086	47.2119	53.7718	51.1744	50.1836	48.3859	49.055	61.7548	56.3241	45.127	52.1822	52.6153	83.7109	85.6718	85.6806
sp|P17029|ZKSC1_HUMAN		P17029	HUMAN	ZKSCAN1	Zinc finger protein with KRAB and SCAN domains 1	1	1	1	0	3	6	4	4	4	26.7376	18.3064	13.4572	15.1159	9.64249	14.7941	16.1759	19.0871	15.9849	13.0948	17.449	23.8673	17.0339	13.9019	17.2969	11.2876	51.7082	38.153	27.4612	28.051	27.8007	30.8007	42.6502	29.4676	18.062	17.3751	17.7614	46.984	48.4151	42.1049	33.5813	18.7451	214.851	205.477	224.585
sp|Q96S21|RB40C_HUMAN		Q96S21	HUMAN	RAB40C	Ras-related protein Rab-40C	0	1	0	1	0	1	0	0	1	0	0	0	0	0	0	0	0	0	0	0	0	0	0	0	0	55.8393	44.8798	46.4364	42.8103	40.6786	34.8097	55.58	55.3072	43.6673	47.2241	40.6787	58.1803	51.4555	51.6145	47.4543	34.6418	0	0	0
sp|O94851|MICA2_HUMAN		O94851	HUMAN	MICAL2	[F-actin]-methionine sulfoxide oxidase MICAL2	2	2	1	0	12	15	11	11	15	181.172	208.011	194.027	169.777	184.965	188.453	177.77	182.519	184.382	192.049	154.251	171.632	175.906	182.098	188.022	154.047	110.54	104.478	104.449	113.988	109.275	109.252	114.29	91.4828	109.928	98.7517	111.476	93.6311	108.454	120.695	109.225	100.052	2438.86	2667.25	3093.91
sp|Q9Y2V0|CO041_HUMAN		Q9Y2V0	HUMAN	C15orf41	Uncharacterized protein C15orf41	0	1	0	1	2	1	0	0	1	0	0	0	0	0	0	0	0	0	0	0	0	0	0	0	0	21.356	4.8717	5.97303	9.32232	8.22594	8.81563	16.111	21.5979	8.87203	20.0922	9.35954	35.8254	39.1685	26.4315	33.067	16.6159	52.4933	41.2324	47.417
sp|Q12986|NFX1_HUMAN		Q12986	HUMAN	NFX1	Transcriptional repressor NF-X1	1	3	1	0	27	9	5	5	4	158.789	129.132	135.906	130.154	135.091	124.128	148.238	134.371	131.534	116.853	101.736	138.101	146.416	150.652	156.074	121.191	226.621	206.954	198.315	203.934	168.704	191.343	191.555	178.713	193.774	184.808	170.154	220.806	222.193	220.138	220.823	205.605	3820.25	3754.19	3490.83
sp|Q9H3E2|SNX25_HUMAN		Q9H3E2	HUMAN	SNX25	Sorting nexin-25	1	2	1	0	0	2	3	2	6	231.692	231.426	244.119	240.178	238.655	230.209	252.972	240.203	235.668	225.206	255.369	259.545	247.367	245.01	236.144	272.931	171.759	167.96	172.356	168.908	159.156	169.694	172.757	160.906	167.326	179.663	156.859	156.03	166.476	145.172	154.706	172.594	0	0	0
sp|Q8N653|LZTR1_HUMAN		Q8N653	HUMAN	LZTR1	Leucine-zipper-like transcriptional regulator 1	1	2	1	0	7	5	4	2	4	72.0847	70.4142	60.7016	62.095	55.1503	57.4455	69.7232	63.1025	67.3616	52.9863	47.8741	81.7017	60.4437	68.6656	68.7201	60.3865	130.331	97.0641	105.168	104.929	84.8781	73.9311	117.114	109.421	95.3264	101.231	84.9062	127.646	118.317	130.108	132.978	121.64	306.888	341.045	324.291
sp|Q9H160|ING2_HUMAN		Q9H160	HUMAN	ING2	Inhibitor of growth protein 2	0	1	0	1	0	3	2	4	4	0	0	0	0	0	0	0	0	0	0	0	0	0	0	0	0	88.5772	92.3339	83.9872	71.3975	63.6072	56.6603	87.6963	84.5927	73.9977	72.5321	66.7039	87.3856	101.241	77.1257	85.9192	80.4099	0	0	0
sp|Q9HBR0|S38AA_HUMAN		Q9HBR0	HUMAN	SLC38A10	Putative sodium-coupled neutral amino acid transporter 10	2	2	1	0	8	15	12	11	11	78.1653	73.8646	74.821	83.6909	78.1286	68.1161	71.7411	83.8543	86.3594	68.402	78.3953	65.3676	80.0144	84.415	82.3151	81.6612	69.6704	70.3927	58.0325	43.0452	37.7459	36.8655	60.3737	58.1005	44.0861	41.3392	40.0616	67.1263	67.1879	61.2878	63.4583	71.3249	502.885	389.16	471.503
sp|Q7Z3C6|ATG9A_HUMAN		Q7Z3C6	HUMAN	ATG9A	Autophagy-related protein 9A	1	2	1	0	3	2	7	5	0	146.333	147.429	130.202	130.571	124.834	137.158	151.202	174.991	119.622	127.891	122.643	132.379	138.677	143.089	132.913	130.049	275.835	371.888	339.177	293.006	261.12	210.208	314.074	276.461	279.367	275.646	227.258	307.768	332.768	290.348	248.856	285.051	123.847	119.065	121.035
sp|Q96D09|GASP2_HUMAN		Q96D09	HUMAN	GPRASP2	G-protein coupled receptor-associated sorting protein 2	2	1	1	0	0	3	3	6	2	100.721	90.4061	98.6567	89.72	88.9054	79.0248	83.9109	81.0721	87.5114	84.2436	83.5934	104.856	87.1796	93.7018	89.3757	97.7316	25.4914	26.0153	17.7079	22.6549	21.7577	18.9586	28.1162	26.4179	19.9156	20.3991	17.4092	28.4712	34.7455	31.7273	23.3259	20.075	0	0	0
sp|Q5JSZ5|PRC2B_HUMAN		Q5JSZ5	HUMAN	PRRC2B	Protein PRRC2B	5	3	1	0	15	28	20	20	26	185.027	193.705	196.296	180.059	174.829	162.665	213.031	182.72	169.893	158.097	144.012	190.738	192.088	167.531	161.16	154.956	248.23	205.503	210.905	214.426	195.915	178.973	225.58	232.903	175.75	158.801	131.047	272.341	263.133	250.187	271.321	252.557	1584.24	1486.84	1542.88
sp|Q6PL18|ATAD2_HUMAN		Q6PL18	HUMAN	ATAD2	ATPase family AAA domain-containing protein 2	5	0	0	1	3	9	16	9	8	462.525	357.546	142.122	114.367	122.835	120.788	360.74	157.133	107.022	129.777	130.285	761.202	620.635	469.992	443.099	289.402	0	0	0	0	0	0	0	0	0	0	0	0	0	0	0	0	876.699	684.491	782.132
sp|Q9GZR1|SENP6_HUMAN		Q9GZR1	HUMAN	SENP6	Sentrin-specific protease 6	3	1	1	0	4	4	4	5	11	113.054	120.616	111.883	93.321	75.2261	74.0708	133.984	118.716	90.5805	78.5889	60.9062	134.867	123.579	89.1294	73.3709	58.2504	22.5234	19.9375	17.4911	19.4229	10.6408	15.4887	18.8709	22.5899	14.055	13.1787	10.0719	23.4024	24.3123	20.8453	21.4662	12.2515	317.449	312.615	359.345
sp|O15120|PLCB_HUMAN		O15120	HUMAN	AGPAT2	1-acyl-sn-glycerol-3-phosphate acyltransferase beta	0	1	0	1	5	4	3	2	3	0	0	0	0	0	0	0	0	0	0	0	0	0	0	0	0	33.0368	31.0958	29.9575	33.7968	26.1553	28.3625	36.2402	27.9393	33.0049	30.7792	35.0355	31.2336	32.6861	29.5144	29.0843	32.2876	298.259	261.803	307.112
sp|Q6P9H4|CNKR3_HUMAN		Q6P9H4	HUMAN	CNKSR3	Connector enhancer of kinase suppressor of ras 3	2	0	0	1	1	3	2	2	1	151.021	139.602	116.248	97.8635	78.0714	94.0121	127.622	118.474	113.629	93.0847	104.684	153.417	122.094	93.8059	75.7789	117.952	0	0	0	0	0	0	0	0	0	0	0	0	0	0	0	0	114.857	154.826	149.108
sp|Q12857-4|NFIA_HUMAN		Q12857-4	HUMAN	NFIA	Isoform 4 of Nuclear factor 1 A-type	0	2	0	1	1	6	3	2	3	0	0	0	0	0	0	0	0	0	0	0	0	0	0	0	0	138.34	132.415	133.298	137.41	135.244	131.919	125.58	121.347	118.134	136.839	120.691	140.557	139.34	138.897	146.341	137.038	26.5504	22.6748	16.0637
sp|Q01105-2|SET_HUMAN		Q01105-2	HUMAN	SET	Isoform 2 of Protein SET	1	0	0	1	0	2	2	2	6	96.5073	161.224	124.854	115.915	91.7478	81.2831	137.284	116.209	102.354	90.2473	130.568	146.917	104.584	150.564	64.2909	203.576	0	0	0	0	0	0	0	0	0	0	0	0	0	0	0	0	0	0	0
sp|O95229|ZWINT_HUMAN		O95229	HUMAN	ZWINT	ZW10 interactor	1	0	0	1	0	0	0	2	1	261.537	236.257	215.338	234.408	211.523	215.573	257.309	225.523	222.188	233.981	259.315	245.609	231.414	230.469	228.348	282.55	0	0	0	0	0	0	0	0	0	0	0	0	0	0	0	0	0	0	0
sp|Q96PX6|CC85A_HUMAN		Q96PX6	HUMAN	CCDC85A	Coiled-coil domain-containing protein 85A	1	1	1	0	0	2	1	1	3	26.3748	26.2531	27.1978	22.2606	27.4168	24.0212	26.3974	23.0446	15.9689	18.2847	20.872	38.233	21.9895	24.607	19.4474	19.3322	6.38907	23.0692	30.6843	34.1677	40.837	43.0153	19.4333	37.6906	62.9236	66.9943	69.7943	6.99737	7.06918	8.52172	6.60988	7.71625	0	0	0
sp|P06213|INSR_HUMAN		P06213	HUMAN	INSR	Insulin receptor	2	3	1	0	19	6	5	6	4	153.953	147.44	148.243	151.849	146.56	145.862	163.038	158.313	146.772	152.522	135.896	161.07	148.866	161.315	142.059	169.676	125.513	160.628	155.014	135.157	130.909	107.737	131.18	141.649	128.125	129.852	112.374	136.441	142.726	139.482	131.513	134.334	1541.38	1717.82	1375.93
sp|Q5BJF6|ODFP2_HUMAN		Q5BJF6	HUMAN	ODF2	Outer dense fiber protein 2	1	2	1	0	4	9	10	5	12	21.1358	32.3473	16.8659	13.2146	10.4318	4.17255	25.0553	19.6137	11.502	10.7268	5.62903	26.7718	26.9774	15.1584	9.96071	17.5738	160.464	99.1639	130.34	121.388	135.713	139.878	108.537	106.336	146.472	139.75	155.833	119.086	136.3	136.712	160.46	129.682	623.923	671.254	700.474
sp|Q9NQ89|CL004_HUMAN		Q9NQ89	HUMAN	C12orf4	Protein C12orf4	1	1	1	0	4	2	6	4	4	35.3312	34.3605	35.6872	44.6542	37.4767	47.6354	43.6067	41.4304	39.5126	41.4284	41.7364	42.7536	41.9987	40.2799	45.4044	44.2659	36.9525	28.259	39.158	35.381	43.3248	42.0934	33.4797	33.0443	29.1175	39.0405	45.5288	37.9319	30.3096	41.6425	42.3851	34.9871	591.059	593.086	558.083
sp|Q96AY4|TTC28_HUMAN		Q96AY4	HUMAN	TTC28	Tetratricopeptide repeat protein 28	2	7	1	0	14	17	12	7	12	174.015	157.87	155.417	145.568	131.495	144.697	165.791	147.691	143.857	147.418	155.106	156.817	156.926	160.648	166.497	222.755	195.09	163.386	166.755	174.406	155.685	165.798	183.916	181.461	182.513	182.475	172.454	186.711	195.32	194.939	212.307	286.297	1046.42	1163.66	1054.83
sp|Q15032-3|R3HD1_HUMAN		Q15032-3	HUMAN	R3HDM1	Isoform 3 of R3H domain-containing protein 1	4	0	0	1	5	3	7	4	5	560.061	552.278	540.962	566.539	534.01	503.165	551.22	544.396	541.537	516.775	501.555	573.32	578.768	524.775	540.474	528.099	0	0	0	0	0	0	0	0	0	0	0	0	0	0	0	0	638.535	590.859	567.805
sp|Q96A19|C102A_HUMAN		Q96A19	HUMAN	CCDC102A	Coiled-coil domain-containing protein 102A	2	0	0	1	0	9	3	1	2	606.394	503.509	483.911	458.294	411.92	434.628	512.407	477.792	440.636	422.425	439.686	540.484	532.813	475.469	427.017	457.049	0	0	0	0	0	0	0	0	0	0	0	0	0	0	0	0	0	0	0
sp|O75151|PHF2_HUMAN		O75151	HUMAN	PHF2	Lysine-specific demethylase PHF2	3	1	1	0	5	6	11	7	8	356.647	392.648	339.535	374.279	331.978	321.622	355.521	340.372	357.247	348.708	329.375	411.875	369.778	309.77	349.986	310.372	43.0977	37.954	28.9604	29.2302	24.7722	27.2217	30.1836	38.3028	25.8237	41.3643	41.9904	34.8086	39.9614	37.1047	43.9347	32.2372	716.868	666.169	660.743
sp|O94953|KDM4B_HUMAN		O94953	HUMAN	KDM4B	Lysine-specific demethylase 4B	1	3	1	0	6	5	5	9	3	143.618	124.528	143.379	130.27	142.891	148.61	129.299	129.342	127.277	120.094	133.57	154.717	156.043	110.396	80.3862	88.845	208.646	198.993	187.447	174.181	174.214	146.787	216.133	207.57	172.195	185.279	141.007	244.428	238.609	196.492	184.572	202.091	984.769	913.883	920.179
sp|Q9BUR4|WAP53_HUMAN		Q9BUR4	HUMAN	WRAP53	Telomerase Cajal body protein 1	1	1	1	0	1	2	4	4	7	32.2931	38.9945	28.9817	24.2817	34.1134	22.2313	29.9183	32.0604	26.264	24.6605	20.2534	34.0111	31.2375	27.034	36.35	18.8635	24.8318	26.6856	19.5935	26.9274	23.9197	21.1825	27.4977	24.6682	26.5487	23.3593	21.4485	24.947	28.1642	21.871	26.2942	23.2633	83.3045	83.6344	83.1066
sp|P50548|ERF_HUMAN		P50548	HUMAN	ERF	ETS domain-containing transcription factor ERF	1	1	1	0	4	2	3	2	4	17.3481	13.9417	19.211	14.3251	17.9879	24.1642	17.6011	19.445	12.8244	14.6384	15.2378	15.79	16.6215	17.5119	15.0008	24.29	15.6604	16.7924	17.2677	12.7205	12.6314	11.7898	18.8997	16.6516	12.9475	13.9919	10.7888	14.5007	12.2662	18.2553	15.487	22.6648	549.154	499.105	548.451
sp|Q9NUM4|T106B_HUMAN		Q9NUM4	HUMAN	TMEM106B	Transmembrane protein 106B	0	1	0	1	0	1	2	2	2	0	0	0	0	0	0	0	0	0	0	0	0	0	0	0	0	56.0809	60.989	67.4905	53.7866	51.4217	46.9506	51.0329	57.6106	52.6756	54.3523	59.1341	50.6863	54.7179	53.3338	54.9968	57.4843	0	0	0
sp|Q6ZU80|CE128_HUMAN		Q6ZU80	HUMAN	CEP128	Centrosomal protein of 128 kDa	3	1	1	0	13	4	4	7	3	203.606	197.012	204.116	176.552	202.559	155.564	204.359	195.961	185.211	172.075	135.839	209.597	203.641	211.406	219.067	206.468	55.2381	51.3187	50.9722	53.5021	35.6799	26.6282	47.683	48.0502	39.2198	42.5057	27.8448	50.5016	59.9871	41.331	48.987	46.157	1938.49	1853.45	1590.09
sp|P23025|XPA_HUMAN		P23025	HUMAN	XPA	DNA repair protein complementing XP-A cells	1	0	0	1	2	1	1	2	1	32.4155	23.3919	26.2176	21.0068	19.0315	18.3418	23.8502	22.3129	12.0675	12.9988	18.864	31.0908	32.9253	30.6618	29.0382	26.5282	0	0	0	0	0	0	0	0	0	0	0	0	0	0	0	0	70.506	57.9736	52.1738
sp|P51687|SUOX_HUMAN		P51687	HUMAN	SUOX	Sulfite oxidase, mitochondrial	1	1	1	0	1	4	3	6	5	32.3604	26.5793	24.9473	35.8311	33.8682	28.7956	35.2307	21.8277	30.0356	27.5699	26.8032	30.6966	36.3104	33.6869	26.2516	25.7385	18.1662	14.0721	16.9131	18.1519	18.5976	13.6271	12.6819	18.2189	22.4886	17.3004	17.4129	14.3604	18.6008	15.169	16.5802	19.7215	44.6636	32.9785	43.1259
sp|Q96D53|COQ8B_HUMAN		Q96D53	HUMAN	COQ8B	Atypical kinase COQ8B, mitochondrial	0	2	0	1	4	3	5	2	1	0	0	0	0	0	0	0	0	0	0	0	0	0	0	0	0	253.966	251.832	240.268	238.253	207.283	168.142	264.112	235.207	223.797	235.347	179.597	252.546	245.185	251.596	254.932	253.457	253.498	225.38	268.316
sp|Q5VXT5|SYPL2_HUMAN		Q5VXT5	HUMAN	SYPL2	Synaptophysin-like protein 2	0	1	0	1	0	1	2	1	2	0	0	0	0	0	0	0	0	0	0	0	0	0	0	0	0	27.064	56.7012	38.443	37.4074	31.1272	28.1602	47.4465	41.2114	31.4452	32.5101	41.8311	33.3238	41.3713	42.0309	35.9471	40.7668	0	0	0
sp|Q96ND0|F210A_HUMAN		Q96ND0	HUMAN	FAM210A	Protein FAM210A	0	1	0	1	3	1	1	2	2	0	0	0	0	0	0	0	0	0	0	0	0	0	0	0	0	81.5213	77.7193	81.7869	66.0772	72.2516	84.9989	69.0773	67.7078	69.5603	72.4655	78.3757	79.1718	80.2058	70.2339	78.6327	78.6368	124.39	153.081	142.536
sp|Q8N3Z6|ZCHC7_HUMAN		Q8N3Z6	HUMAN	ZCCHC7	Zinc finger CCHC domain-containing protein 7	2	0	0	1	2	0	2	2	3	34.7025	36.3571	35.03	26.3704	20.1453	18.4546	33.9427	39.5957	42.1212	43.0064	44.0831	32.9912	36.1959	36.6398	25.2523	33.7449	0	0	0	0	0	0	0	0	0	0	0	0	0	0	0	0	528.137	481.861	497.671
sp|Q8NC44|F134A_HUMAN		Q8NC44	HUMAN	FAM134A	Protein FAM134A	1	1	1	0	1	1	3	1	2	296.807	298.275	279.637	242.674	269.614	291.666	267.781	276.086	221.33	263.201	264.735	228.205	264.618	249.337	273.193	266.459	13.1277	9.07377	17.9284	15.7861	11.0002	16.8971	21.3127	15.7466	15.7977	10.9724	15.2076	22.9624	15.9894	13.685	13.5814	11.3889	114.398	150.464	112.42
sp|Q9P2D0|IBTK_HUMAN		Q9P2D0	HUMAN	IBTK	Inhibitor of Bruton tyrosine kinase	1	4	1	0	9	10	13	5	11	36.9967	55.5768	41.4834	35.8462	37.57	29.1658	43.6443	52.0781	42.9166	41.8134	41.4233	45.2444	37.6957	33.0637	45.786	31.4293	133.921	120.991	125.608	109.439	113.629	102.066	125.062	126.879	122.579	125.272	125.362	130.23	130.67	133.905	121.133	107.77	449.834	455.15	442.339
sp|O95528|GTR10_HUMAN		O95528	HUMAN	SLC2A10	Solute carrier family 2, facilitated glucose transporter member 10	0	2	0	1	0	0	1	1	1	0	0	0	0	0	0	0	0	0	0	0	0	0	0	0	0	182.784	205.858	166.707	160.392	108.429	100.107	184.404	164.42	142.66	138.508	119.091	206.991	196.884	193.836	180.21	140.593	0	0	0
sp|Q9NUN5|LMBD1_HUMAN		Q9NUN5	HUMAN	LMBRD1	Probable lysosomal cobalamin transporter	1	1	1	0	1	1	0	0	0	22.0519	21.0683	31.9576	22.6111	22.953	23.6506	25.7981	17.8571	23.9745	19.2157	26.0051	25.1994	30.0029	25.5771	18.6443	18.6453	17.4576	21.5848	16.0851	17.1557	14.1074	16.6998	17.5501	18.4812	15.4575	12.7537	19.2161	20.0427	20.3524	19.3907	15.0186	18.3826	54.8152	57.8548	56.5992
sp|P51114-2|FXR1_HUMAN		P51114-2	HUMAN	FXR1	Isoform 2 of Fragile X mental retardation syndrome-related protein 1	0	2	0	1	0	0	2	2	2	0	0	0	0	0	0	0	0	0	0	0	0	0	0	0	0	45.2052	39.3042	40.6947	25.4488	32.0585	39.4977	46.2476	47.3817	37.9711	41.5106	41.7718	43.3444	42.3041	36.643	42.8947	39.1735	0	0	0
sp|O43149|ZZEF1_HUMAN		O43149	HUMAN	ZZEF1	Zinc finger ZZ-type and EF-hand domain-containing protein 1	5	6	1	0	25	25	20	20	21	501.008	464.916	436.506	474.407	398.984	442.795	440.391	434.994	419.5	449.149	416.848	461.625	454.579	466.497	434.963	415.983	1075.43	1076.84	1033.13	957.459	877.851	885.393	1001.7	998.562	934.884	945.513	888.336	1034.49	1026.83	989.595	1058.98	971.829	2639.52	2746.04	2610.54
sp|Q52LR7|EPC2_HUMAN		Q52LR7	HUMAN	EPC2	Enhancer of polycomb homolog 2	3	0	0	1	1	1	1	1	2	139.018	141.576	129.366	125.06	108.75	116.608	144.791	122.94	105.162	93.0248	98.5964	150.844	141.535	115.014	110.871	95.8643	0	0	0	0	0	0	0	0	0	0	0	0	0	0	0	0	541.664	542.072	473.041
sp|O43299|AP5Z1_HUMAN		O43299	HUMAN	AP5Z1	AP-5 complex subunit zeta-1	1	2	1	0	6	2	4	4	6	89.2516	75.776	65.5727	52.5676	39.143	42.1442	67.0972	68.4886	52.8029	52.616	52.7639	87.448	82.1145	60.1433	49.2936	60.6005	173.507	154.058	156.181	117.793	114.536	86.9911	170.857	142.551	121.963	114.811	107.354	200.153	189.469	175.456	169.059	161.87	1014.81	1021.88	935.481
sp|Q6SPF0|SAMD1_HUMAN		Q6SPF0	HUMAN	SAMD1	Atherin	1	1	1	0	4	0	5	6	2	23.7463	23.7492	27.4516	27.8823	25.6055	23.2355	27.0302	21.2942	20.0848	25.6252	17.9588	23.9119	31.0517	18.8654	24.7147	19.9369	154.488	140.983	117.753	118.897	113.912	124.173	138.417	133.991	109.58	109.673	117.886	135.199	151.262	144.049	134.96	136.204	196.983	186.008	168.949
sp|Q96IF1|AJUBA_HUMAN		Q96IF1	HUMAN	AJUBA	LIM domain-containing protein ajuba	1	1	1	0	0	4	4	7	7	127.83	77.9846	77.4083	65.2602	62.3255	72.8697	89.2043	66.6336	59.8138	56.6238	75.2044	95.9708	73.2293	65.1851	54.7736	63.4254	83.8028	49.0313	76.4195	73.1912	57.9501	65.007	75.2123	55.159	69.1107	74.2527	69.6642	82.5185	81.9709	57.4469	43.903	44.9625	0	0	0
sp|Q8WUU5|GATD1_HUMAN		Q8WUU5	HUMAN	GATAD1	GATA zinc finger domain-containing protein 1	0	1	0	1	2	1	1	3	2	0	0	0	0	0	0	0	0	0	0	0	0	0	0	0	0	46.4005	42.9157	41.6004	45.8331	39.6879	36.3115	48.0231	40.305	39.8771	40.006	35.2336	54.2293	58.4997	49.8159	38.4873	45.1845	104.921	104.698	103.05
sp|Q9UKA9-3|PTBP2_HUMAN		Q9UKA9-3	HUMAN	PTBP2	Isoform 3 of Polypyrimidine tract-binding protein 2	0	2	0	1	0	3	3	1	2	0	0	0	0	0	0	0	0	0	0	0	0	0	0	0	0	127.294	117.405	129.66	109.209	121.203	123.476	119.528	138.897	126.461	144.378	186.522	124.047	136.141	132.71	144.987	103.311	0	0	0
sp|Q9Y2G2-5|CARD8_HUMAN		Q9Y2G2-5	HUMAN	CARD8	Isoform 5 of Caspase recruitment domain-containing protein 8	0	2	0	1	9	1	1	0	0	0	0	0	0	0	0	0	0	0	0	0	0	0	0	0	0	89.718	93.1179	98.9424	84.1372	89.3382	87.4128	82.8633	74.5385	91.0707	91.2919	89.235	82.8766	84.1324	82.5652	86.8938	93.8523	774.412	838.1	852.951
sp|Q8TF01|PNISR_HUMAN		Q8TF01	HUMAN	PNISR	Arginine/serine-rich protein PNISR	1	2	1	0	11	6	5	5	8	85.8654	93.1964	98.8909	76.9512	80.1102	106.257	93.0279	85.8647	88.6403	92.4119	96.068	106.503	89.7591	82.3203	92.3449	93.931	55.7153	50.5367	45.1122	51.1664	51.9353	56.5876	51.397	50.0068	41.7836	53.128	60.4406	48.1625	50.1401	51.1767	53.4867	48.7832	1594.99	1475.96	1421.22
sp|Q8NEY1|NAV1_HUMAN		Q8NEY1	HUMAN	NAV1	Neuron navigator 1	3	4	1	0	1	31	30	22	27	284.102	295.928	273.271	252.268	235.925	234.827	300.06	281.378	264.718	238.391	240.24	309.438	277.35	270.261	215.295	220.33	341.702	319.573	312.387	297.635	272.922	264.962	323.521	307.398	296.254	288.088	273.01	333.871	356.224	349.18	365.237	337.914	222.805	292.435	352.595
sp|Q9NVN3-1|RIC8B_HUMAN		Q9NVN3-1	HUMAN	RIC8B	Isoform 1 of Synembryn-B	2	0	0	1	3	1	2	3	2	140.714	136.362	145.773	142.814	141.312	143.381	140.212	132.732	144.143	145.749	153.319	150.752	137.466	149.716	155.055	151.493	0	0	0	0	0	0	0	0	0	0	0	0	0	0	0	0	285.145	313.206	291.166
sp|Q9H257|CARD9_HUMAN		Q9H257	HUMAN	CARD9	Caspase recruitment domain-containing protein 9	2	0	0	1	29	2	3	0	4	49.7582	42.2783	44.0623	35.4792	38.8466	35.1642	51.9552	49.1758	42.3622	41.8598	36.6261	48.8466	43.3509	47.6127	40.4833	42.4763	0	0	0	0	0	0	0	0	0	0	0	0	0	0	0	0	3302.67	2943.45	3537.85
sp|O00273-2|DFFA_HUMAN		O00273-2	HUMAN	DFFA	Isoform DFF35 of DNA fragmentation factor subunit alpha	1	0	0	1	0	1	1	2	0	56.0093	57.1092	48.9911	56.1131	47.1317	50.4939	59.0764	50.0016	51.5552	54.7443	50.3581	54.1428	57.9732	50.044	53.2811	43.3331	0	0	0	0	0	0	0	0	0	0	0	0	0	0	0	0	0	0	0
sp|P62079|TSN5_HUMAN		P62079	HUMAN	TSPAN5	Tetraspanin-5	0	1	0	1	0	0	3	3	0	0	0	0	0	0	0	0	0	0	0	0	0	0	0	0	0	15.6868	27.7513	20.602	13.8878	12.035	9.96413	28.1546	24.964	19.1705	12.2008	16.8061	28.8651	22.1674	21.5554	21.0907	20.8358	0	0	0
sp|Q96JC9|EAF1_HUMAN		Q96JC9	HUMAN	EAF1	ELL-associated factor 1	0	1	0	1	4	1	0	0	2	0	0	0	0	0	0	0	0	0	0	0	0	0	0	0	0	17.4972	14.442	13.8681	17.8288	19.2371	15.2481	19.294	15.4592	20.6357	16.7143	22.3341	17.8127	15.7045	11.5215	14.9611	20.2654	296.829	286.806	284.217
sp|P42338|PK3CB_HUMAN		P42338	HUMAN	PIK3CB	Phosphatidylinositol 4,5-bisphosphate 3-kinase catalytic subunit beta isoform	2	2	1	0	26	1	3	2	3	320.18	280.844	291.735	306.505	295.045	290.381	313.135	290.458	285.375	302.803	308.42	321.245	313.667	312.817	324.919	324.244	155.051	133.159	145.367	138.894	132.389	151.09	138.227	140.924	142.205	136.286	140.979	139.209	146.651	146.541	150.213	139.191	4223.98	4448.66	4110.22
sp|Q86X52|CHSS1_HUMAN		Q86X52	HUMAN	CHSY1	Chondroitin sulfate synthase 1	1	2	1	0	18	6	10	5	9	73.6359	84.8968	90.3202	72.2553	70.6745	65.9587	87.5866	100.225	80.2261	71.9194	64.0813	55.6357	90.7967	70.9735	58.8404	62.7337	75.27	123.45	89.8877	80.3624	81.7632	73.961	93.3208	93.2927	82.7333	82.7492	92.7747	103.036	90.3683	90.7906	80.2342	89.1114	1877.61	1833.63	1869.97
sp|P27701|CD82_HUMAN		P27701	HUMAN	CD82	CD82 antigen	1	0	0	1	0	2	2	2	2	191.203	91.8071	103.369	118.535	162.858	181.341	92.7095	110.233	154.553	180.106	177.848	70.5147	124.724	166.941	179.007	175.642	0	0	0	0	0	0	0	0	0	0	0	0	0	0	0	0	0	0	0
sp|Q9Y4F9|FA65B_HUMAN		Q9Y4F9	HUMAN	FAM65B	Protein FAM65B	2	2	1	0	0	6	2	2	5	105.037	88.645	85.7216	86.701	73.7559	68.0461	94.4388	81.2977	82.4793	69.8048	83.5121	96.2768	97.1539	91.8826	92.4194	125.085	104.716	88.5228	81.195	78.5248	65.9078	66.1822	79.8306	73.5978	75.5033	84.0964	57.3031	100.957	99.042	93.7584	126.334	145.374	0	0	0
sp|Q16875-4|F263_HUMAN		Q16875-4	HUMAN	PFKFB3	Isoform 4 of 6-phosphofructo-2-kinase/fructose-2,6-bisphosphatase 3	1	1	1	0	31	5	8	5	10	106.466	106.149	119.072	103.344	83.3739	98.7252	129.347	113.729	97.5589	104.853	135.501	147.258	124.988	105.44	90.6844	134.357	32.6476	26.8471	26.2702	21.751	26.4362	34.8557	46.4743	30.777	30.2789	36.8181	36.0406	40.5103	37.9446	31.3422	30.7329	40.5068	3942.31	4096.29	4068.8
sp|Q8N7X1|RMXL3_HUMAN		Q8N7X1	HUMAN	RBMXL3	RNA-binding motif protein, X-linked-like-3	2	2	1	0	1	6	2	3	2	166.599	175.892	161.885	182.929	181.551	175.668	170.283	188.114	167.808	177.762	164.206	222.493	179.881	193.808	195.484	197.397	138.785	168.433	157.974	162.112	162.348	177.569	174.04	150.139	178.753	165.689	157.165	168.669	168.407	168.17	167.718	168.047	47.5592	54.8167	48.7753
sp|Q9ULJ3|ZBT21_HUMAN		Q9ULJ3	HUMAN	ZBTB21	Zinc finger and BTB domain-containing protein 21	1	3	1	0	6	7	8	9	8	25.8555	15.8338	17.5601	19.2212	19.3	15.0164	12.2936	19.8752	25.7951	28.3342	24.0051	36.5585	26.7864	21.9572	24.6775	32.9062	117.516	105.618	96.4126	107.832	113.047	100.162	103.58	109.839	98.8729	108.403	107.883	131.889	126.038	134.992	114.006	112.186	440.987	489.611	556.28
sp|Q3KRA9-2|ALKB6_HUMAN		Q3KRA9-2	HUMAN	ALKBH6	Isoform 2 of Alpha-ketoglutarate-dependent dioxygenase alkB homolog 6	1	0	0	1	2	1	2	0	2	18.4208	17.2767	15.5522	15.535	14.6733	19.4279	19.5213	14.6579	16.1563	16.5789	12.2754	11.5347	12.7201	14.2483	14.227	15.1127	0	0	0	0	0	0	0	0	0	0	0	0	0	0	0	0	184.403	153.99	176.639
sp|O95271|TNKS1_HUMAN		O95271	HUMAN	TNKS	Tankyrase-1	2	3	1	0	6	3	5	3	5	171.259	160.957	142.114	143.229	125.518	121.681	156.099	151.33	164.803	144.229	152.905	186.844	147.749	131.459	112.172	111.076	247.13	220.872	209.71	196.203	198.104	195.545	217.465	223.249	216.196	209.635	218.26	289.031	273.931	255.674	238.232	189.614	365.542	359.985	364.739
sp|Q6NSJ5|LRC8E_HUMAN		Q6NSJ5	HUMAN	LRRC8E	Volume-regulated anion channel subunit LRRC8E	1	2	1	0	4	3	5	6	7	86.1359	82.7139	87.0753	83.7999	81.519	101.558	85.0822	89.5413	96.3145	99.4752	111.636	69.9049	89.7305	86.9854	83.4396	105.163	46.3926	58.0342	56.5754	55.4474	49.7301	50.0243	69.3451	57.8832	63.4805	59.7899	58.1413	53.4177	53.8756	58.3773	41.9858	61.2709	326.943	326.608	408.541
sp|Q3MIT2|PUS10_HUMAN		Q3MIT2	HUMAN	PUS10	Putative tRNA pseudouridine synthase Pus10	1	1	1	0	5	1	4	1	1	36.0405	29.461	27.0848	27.12	39.3947	29.7672	29.7151	27.4067	28.5936	30.4799	28.8472	26.4917	29.3724	32.128	32.659	25.2386	30.8345	23.0923	27.7045	21.6861	24.2328	26.7363	27.9235	24.991	29.1334	28.2398	31.6648	27.1648	24.5772	28.2137	30.8542	19.2534	381.995	333.68	350.658
sp|P48995|TRPC1_HUMAN		P48995	HUMAN	TRPC1	Short transient receptor potential channel 1	1	2	1	0	1	1	2	1	1	45.4361	45.4661	43.5659	40.4101	49.5375	47.7983	41.8238	45.8545	47.634	47.3403	43.5929	43.4039	50.2804	48.9681	41.8704	36.9753	71.7246	85.0516	58.8245	53.204	38.8736	35.2304	69.7466	62.6899	44.6103	36.1964	34.025	89.3275	76.8091	76.8389	64.0759	53.5552	106.952	110.061	121.678
sp|Q86WG5|MTMRD_HUMAN		Q86WG5	HUMAN	SBF2	Myotubularin-related protein 13	5	2	1	0	3	14	8	10	8	315.393	312.621	300.461	301.505	301.444	313.201	316.046	308.732	292.934	313.985	299.558	309.272	324.592	315.628	333.894	316.252	167.591	135.864	156.933	137.247	140.217	141.628	148.052	146.615	151.818	130.124	137.876	157.806	160.293	159.526	181.517	169.246	310.072	357.535	327.399
sp|Q9NW75|GPTC2_HUMAN		Q9NW75	HUMAN	GPATCH2	G patch domain-containing protein 2	0	2	0	1	1	3	5	4	7	0	0	0	0	0	0	0	0	0	0	0	0	0	0	0	0	67.7995	69.1545	63.3568	56.7585	57.2547	51.3858	63.4378	66.316	66.2236	60.4725	72.764	74.4649	76.4162	70.1516	66.2485	57.7155	71.791	60.9083	63.1392
sp|P29323|EPHB2_HUMAN		P29323	HUMAN	EPHB2	Ephrin type-B receptor 2	1	3	1	0	1	5	5	9	0	112.553	116.068	113.255	116.528	112.875	121.411	108.635	118.336	117.837	127.088	119.835	95.4785	114.695	114.392	121.163	120.6	203.222	310.444	249.805	246.696	195.147	191.346	229.216	234.811	229.46	209.849	232.642	249.754	229.058	241.25	229.041	241.357	157.238	161.389	158.249
sp|P56282|DPOE2_HUMAN		P56282	HUMAN	POLE2	DNA polymerase epsilon subunit 2	1	1	1	0	0	1	0	1	1	104.695	126.672	109.749	116.877	120.216	110.612	124.926	124.189	109.765	108.542	82.5688	130.695	104.71	92.7065	98.7862	71.9584	36.5655	34.8202	42.8913	44.8703	45.4522	37.4847	47.5521	44.4603	45.4431	37.5928	26.0802	44.9903	40.747	37.1534	40.104	25.2585	0	0	0
sp|P78563-5|RED1_HUMAN		P78563-5	HUMAN	ADARB1	Isoform 5 of Double-stranded RNA-specific editase 1	1	2	1	0	4	2	3	7	2	20.7947	17.1557	26.0165	16.6002	19.2675	19.1532	17.396	25.4867	15.5519	23.7011	18.2814	26.4991	26.3534	29.6276	19.8653	17.653	41.158	42.0796	48.1485	45.141	46.4084	52.048	51.6095	40.0421	42.0393	39.9476	37.7191	44.2329	41.4073	35.7505	40.3046	44.0469	485.408	533.557	531.019
sp|Q96PD2-2|DCBD2_HUMAN		Q96PD2-2	HUMAN	DCBLD2	Isoform 2 of Discoidin, CUB and LCCL domain-containing protein 2	1	2	1	0	2	1	3	6	3	47.5923	40.3403	38.0774	41.013	34.6847	43.5954	34.6376	42.6919	44.6862	42.147	45.5175	39.8931	34.2207	41.6604	43.4051	40.8675	100.976	120.504	113.93	98.1552	90.3005	61.4947	104.58	108.285	87.6092	94.3295	90.6652	127.87	92.4974	118.982	101.633	95.3386	69.0273	67.2634	88.2969
sp|Q9C0H2-4|TTYH3_HUMAN		Q9C0H2-4	HUMAN	TTYH3	Isoform 4 of Protein tweety homolog 3	0	2	0	1	3	7	4	3	3	0	0	0	0	0	0	0	0	0	0	0	0	0	0	0	0	145.738	196.132	159.327	157.713	156.363	164.297	187.89	183.148	161.561	163.802	171.417	173.986	174.965	164.863	151.533	142.655	510.897	416.571	596.493
sp|Q9UK58|CCNL1_HUMAN		Q9UK58	HUMAN	CCNL1	Cyclin-L1	2	0	0	1	2	3	4	2	2	95.8241	87.8563	100.113	105.924	89.8628	99.5921	84.6108	96.0508	118.216	136.587	163.839	103.738	107.633	105.564	124.032	139.862	0	0	0	0	0	0	0	0	0	0	0	0	0	0	0	0	212.028	223.561	194.115
sp|Q14681|KCTD2_HUMAN		Q14681	HUMAN	KCTD2	BTB/POZ domain-containing protein KCTD2	0	1	0	1	2	0	5	4	1	0	0	0	0	0	0	0	0	0	0	0	0	0	0	0	0	85.1507	76.4117	79.5641	79.4252	88.6171	90.1277	114.112	105.79	88.4314	88.8124	102.958	81.4952	81.3904	85.6821	89.9579	89.1259	106.612	92.266	122.419
sp|P14314-2|GLU2B_HUMAN		P14314-2	HUMAN	PRKCSH	Isoform 2 of Glucosidase 2 subunit beta	1	1	1	0	0	4	4	2	4	221.781	197.288	220.771	201.714	201.011	204.56	165.453	187.17	200.636	204.258	215.707	207.363	200.769	207.886	226.582	205.97	124.764	116.512	127.174	121.565	111.239	118.151	98.4927	112.909	123.537	90.579	106.517	128.51	118.109	113.87	119.716	114.433	0	0	0
sp|Q9UPT9|UBP22_HUMAN		Q9UPT9	HUMAN	USP22	Ubiquitin carboxyl-terminal hydrolase 22	1	1	1	0	1	3	2	2	1	64.892	54.3618	49.3718	54.7346	50.9072	46.8847	73.4804	55.3508	46.6128	42.9961	43.6133	74.1204	58.2513	54.6175	53.844	46.24	59.687	54.631	35.018	39.0968	29.2915	23.869	44.9171	32.7947	28.9966	29.3085	27.6631	51.6243	53.8278	47.2057	39.4403	24.772	134.241	148.678	129.76
sp|Q9UKI8-2|TLK1_HUMAN		Q9UKI8-2	HUMAN	TLK1	Isoform 2 of Serine/threonine-protein kinase tousled-like 1	1	2	1	0	3	5	7	10	5	67.4978	61.3772	57.384	53.544	65.2761	58.9151	60.8915	57.6352	54.5733	65.4638	58.1107	69.6723	69.7475	67.7373	56.5155	59.1098	53.2851	51.8289	58.8933	49.5736	49.9385	59.8866	50.2206	53.164	48.9251	55.5933	58.096	53.2678	55.9233	57.2063	66.1595	62.3339	254.663	221.431	225.019
sp|Q969Y2-2|GTPB3_HUMAN		Q969Y2-2	HUMAN	GTPBP3	Isoform 2 of tRNA modification GTPase GTPBP3, mitochondrial	1	1	1	0	3	1	0	0	0	30.4006	30.3996	27.5992	21.4459	13.5648	21.1134	22.9544	20.2418	24.0965	20.1476	16.4013	27.8419	27.8105	25.3947	22.4152	21.4291	17.1306	18.4907	21.9689	20.7721	21.8222	18.703	18.7197	24.1182	21.3494	20.8957	23.8152	20.2451	23.2612	24.3375	20.8568	19.3295	107.055	107.221	106.153
sp|Q8N6M3|FITM2_HUMAN		Q8N6M3	HUMAN	FITM2	Fat storage-inducing transmembrane protein 2	0	1	0	1	0	3	2	2	1	0	0	0	0	0	0	0	0	0	0	0	0	0	0	0	0	70.5715	85.0835	69.3079	86.4932	72.3125	88.0981	71.2807	68.3656	76.3851	76.6625	83.1167	70.1178	76.0263	60.4521	72.4878	69.6819	0	0	0
sp|Q86VU5|CMTD1_HUMAN		Q86VU5	HUMAN	COMTD1	Catechol O-methyltransferase domain-containing protein 1	0	1	0	1	4	1	2	2	0	0	0	0	0	0	0	0	0	0	0	0	0	0	0	0	0	26.6803	13.9394	30.313	24.2718	25.4343	18.3757	21.8998	23.9077	24.2707	24.0004	24.0466	24.5565	21.2359	21.0533	33.6669	22.1643	165.401	154.045	161.983
sp|Q8N1Q1|CAH13_HUMAN		Q8N1Q1	HUMAN	CA13	Carbonic anhydrase 13	0	1	0	1	4	3	1	0	1	0	0	0	0	0	0	0	0	0	0	0	0	0	0	0	0	103.078	95.6205	109.25	90.8658	100.192	96.8332	98.9408	98.3738	102.691	105.727	88.1888	106.11	93.1335	100.781	118.17	124.905	797.71	751.683	675.779
sp|Q9HAT2|SIAE_HUMAN		Q9HAT2	HUMAN	SIAE	Sialate O-acetylesterase	1	1	1	0	5	2	1	4	3	107.82	92.1256	98.5703	73.9024	84.6404	87.9176	89.7895	86.9925	82.4489	88.9304	81.7958	97.4715	93.4433	89.4165	99.2122	85.2197	272.603	124.753	159.363	153.065	142.029	152.674	169.849	150.345	133.548	149.947	158.639	206.22	196.92	208.757	231.874	199.774	475.867	565.355	459.445
sp|Q8N884|CGAS_HUMAN		Q8N884	HUMAN	MB21D1	Cyclic GMP-AMP synthase	1	1	1	0	15	4	7	8	5	44.2611	36.7133	32.8301	31.8814	37.3795	41.1404	35.8492	32.0072	33.9582	33.6948	34.4093	54.9475	55.8419	63.579	46.2179	51.0168	117.851	79.8623	88.5204	76.9678	91.9942	92.6873	83.751	81.5667	81.5833	79.2304	94.8654	122.879	119.121	116.918	136.025	134.665	1617.62	1590.89	1697.21
sp|P34059|GALNS_HUMAN		P34059	HUMAN	GALNS	N-acetylgalactosamine-6-sulfatase	2	0	0	1	6	3	4	5	4	318.1	323.49	309.701	281.332	298.33	284.845	320.06	282.977	275.323	277.689	284.258	360.759	335.64	321.188	298.586	328.594	0	0	0	0	0	0	0	0	0	0	0	0	0	0	0	0	524.772	572.309	492.534
sp|P48454-3|PP2BC_HUMAN		P48454-3	HUMAN	PPP3CC	Isoform 3 of Serine/threonine-protein phosphatase 2B catalytic subunit gamma isoform	2	0	0	1	7	3	6	2	2	150.405	151.008	157.602	143.609	166.506	124.951	159.265	170.494	150.993	147.572	156.005	152.653	166.381	161.703	198.658	131.038	0	0	0	0	0	0	0	0	0	0	0	0	0	0	0	0	550.228	571.996	595.745
sp|P41229|KDM5C_HUMAN		P41229	HUMAN	KDM5C	Lysine-specific demethylase 5C	1	5	1	0	23	1	4	4	9	62.3022	78.8057	69.4559	70.6755	59.9931	53.1969	75.3025	62.1454	58.3671	60.2625	47.8487	81.1954	61.1658	56.2091	38.6306	38.5566	232.411	189.614	221.132	196.652	178.455	178.999	225.019	209.583	204.879	184.212	162.216	248.835	239.644	234.824	206.307	193.37	2870.04	2712.92	2996.02
sp|Q9H0W8|SMG9_HUMAN		Q9H0W8	HUMAN	SMG9	Protein SMG9	0	2	0	1	7	5	8	7	6	0	0	0	0	0	0	0	0	0	0	0	0	0	0	0	0	53.6497	60.1577	46.5161	54.2599	53.1318	46.2454	62.5585	58.2981	63.1375	51.4751	47.659	58.224	59.3209	53.2893	47.7472	47.7081	648.477	649.624	616.325
sp|Q6UWP2|DHR11_HUMAN		Q6UWP2	HUMAN	DHRS11	Dehydrogenase/reductase SDR family member 11	1	0	0	1	3	2	1	3	1	51.931	50.2314	44.4793	56.1836	51.4861	48.041	53.2831	47.2124	48.6548	55.2879	48.8453	57.9373	54.0709	66.2601	64.894	49.0765	0	0	0	0	0	0	0	0	0	0	0	0	0	0	0	0	141.857	160.575	129.595
sp|O14730|RIOK3_HUMAN		O14730	HUMAN	RIOK3	Serine/threonine-protein kinase RIO3	0	2	0	1	13	5	6	4	4	0	0	0	0	0	0	0	0	0	0	0	0	0	0	0	0	184.409	184.169	165.554	145.727	153.695	134.578	195.089	186.815	194.422	231.102	236.531	206.256	204.579	199.18	187.692	150.208	1545.78	1464.63	1598.24
sp|O43462|MBTP2_HUMAN		O43462	HUMAN	MBTPS2	Membrane-bound transcription factor site-2 protease	0	2	0	1	0	2	1	1	0	0	0	0	0	0	0	0	0	0	0	0	0	0	0	0	0	66.3185	120.799	80.8525	74.9565	71.4503	63.5667	91.0446	76.1629	62.6133	77.4936	77.4568	81.474	69.8193	71.9546	71.6161	64.9828	0	0	0
sp|O96011|PX11B_HUMAN		O96011	HUMAN	PEX11B	Peroxisomal membrane protein 11B	1	0	0	1	6	3	3	3	2	390.065	285.88	343.439	324.489	233.695	337.343	301.913	358.833	348.201	299.019	317.56	253.631	301.319	376.073	349.722	365.101	0	0	0	0	0	0	0	0	0	0	0	0	0	0	0	0	758.642	783.896	707.078
sp|Q70CQ3|UBP30_HUMAN		Q70CQ3	HUMAN	USP30	Ubiquitin carboxyl-terminal hydrolase 30	2	0	0	1	1	2	1	2	2	159.814	144.514	147.654	149.15	134.489	150.022	157.899	138.548	152.021	146.367	132.271	154.002	156.178	143.128	149.958	145.724	0	0	0	0	0	0	0	0	0	0	0	0	0	0	0	0	29.3552	30.3603	22.5751
sp|Q6PJ69|TRI65_HUMAN		Q6PJ69	HUMAN	TRIM65	Tripartite motif-containing protein 65	1	1	1	0	6	3	4	6	6	49.4854	50.3852	43.9834	45.1847	37.7161	40.8646	42.636	45.4474	39.0914	36.8284	43.2028	42.3914	45.1431	42.6343	41.6083	47.7769	74.8039	68.5808	70.2068	66.5487	58.0351	63.5367	67.5456	71.3189	59.2531	77.9187	64.6185	77.0955	76.7344	70.2761	71.0029	54.8105	678.076	695.207	657.724
sp|Q96LT9|RBM40_HUMAN		Q96LT9	HUMAN	RNPC3	RNA-binding protein 40	0	2	0	1	7	3	3	3	1	0	0	0	0	0	0	0	0	0	0	0	0	0	0	0	0	93.3228	76.4436	96.6715	97.381	97.551	101.96	88.7834	92.0366	91.7758	90.9447	102.233	93.3289	87.6796	98.7267	102.56	96.9839	663.607	647.445	628.714
sp|O60347|TBC12_HUMAN		O60347	HUMAN	TBC1D12	TBC1 domain family member 12	2	1	1	0	3	1	0	1	2	134.95	131.453	139.635	136.892	122.935	122.557	141.008	132.888	122.564	133.876	132.485	147.785	140.9	140.33	125.331	121.138	106.198	107.057	115.084	97.2786	105.377	76.4903	112.193	99.6545	84.1537	96.0441	90.4403	111.416	120.228	110.027	112.71	99.8314	311.446	313.206	316.612
sp|Q86YV9|HPS6_HUMAN		Q86YV9	HUMAN	HPS6	Hermansky-Pudlak syndrome 6 protein	1	2	1	0	2	3	5	3	4	156.821	149.599	144.287	141.743	117.412	115.049	156.767	145.971	133.777	127.997	127.807	171.4	157.19	153.845	134.822	128.903	117.226	125.084	111.942	118.643	99.3919	85.17	131.6	101.81	94.9129	107.546	97.8089	126.195	125.871	117.133	105.359	105.509	154.146	122.787	147.476
sp|P22692|IBP4_HUMAN		P22692	HUMAN	IGFBP4	Insulin-like growth factor-binding protein 4	1	0	0	1	1	2	5	4	2	26.6336	20.2339	23.0621	28.4591	18.2872	22.795	22.1968	20.6765	25.719	21.547	17.9974	19.4481	17.3425	24.4996	16.8663	21.4038	0	0	0	0	0	0	0	0	0	0	0	0	0	0	0	0	49.1793	27.9269	39.2217
sp|Q8IY22|CMIP_HUMAN		Q8IY22	HUMAN	CMIP	C-Maf-inducing protein	2	1	1	0	4	2	0	3	1	176.182	212.954	186.115	183.739	168.212	155.143	199.119	177.388	163.603	171.351	159.848	224.021	196.738	173.767	183.968	151.335	141.265	172.691	152.727	135.869	102.246	80.7947	184.556	150.874	120.411	126.935	82.3411	176.809	188.834	163.646	131.016	86.6283	300.328	303.204	310.612
sp|Q9BYT3|STK33_HUMAN		Q9BYT3	HUMAN	STK33	Serine/threonine-protein kinase 33	1	1	1	0	0	3	0	0	0	48.0281	34.0027	36.8224	41.2157	37.078	33.244	37.6195	33.1643	38.3135	44.3556	36.0612	36.4623	39.6207	40.455	43.9923	34.348	19.7523	20.5667	21.3186	23.805	24.128	18.4471	22.377	21.348	19.85	23.4432	15.9665	23.4898	26.6841	19.7071	20.173	18.6391	0	0	0
sp|Q8J025|APCD1_HUMAN		Q8J025	HUMAN	APCDD1	Protein APCDD1	1	1	1	0	0	0	1	0	0	68.8139	44.5915	47.354	31.7919	31.6796	42.1835	40.9065	45.6291	51.5608	39.9063	41.1579	43.9887	45.574	49.5186	49.8018	55.9028	24.0348	18.8211	20.4987	12.1476	8.13981	9.59357	20.8084	15.2553	13.5736	9.51704	11.0272	26.6619	29.3273	23.9346	25.9334	15.5897	0	0	0
sp|Q8N4L2|TM55A_HUMAN		Q8N4L2	HUMAN	TMEM55A	Type 2 phosphatidylinositol 4,5-bisphosphate 4-phosphatase	1	0	0	1	5	2	1	0	1	152.01	134.978	156.185	147.936	138.106	139.668	151.12	146.409	149.709	146.331	126.295	107.55	126.606	125.294	126.287	117.347	0	0	0	0	0	0	0	0	0	0	0	0	0	0	0	0	1117.87	1266.19	1164.73
sp|P14373|TRI27_HUMAN		P14373	HUMAN	TRIM27	Zinc finger protein RFP	1	1	1	0	1	4	7	9	2	59.4635	70.8991	52.7492	21.2414	18.9331	12.1009	60.0884	51.4874	43.9121	54.8954	49.248	63.6757	66.8259	39.4851	29.7779	27.4428	34.5685	37.686	34.3455	21.1236	22.1341	26.2829	31.3172	29.0717	38.8421	25.4292	29.4972	37.7748	39.1653	33.6639	34.0388	27.1489	190.711	167.881	192.88
sp|Q9BYW2|SETD2_HUMAN		Q9BYW2	HUMAN	SETD2	Histone-lysine N-methyltransferase SETD2	6	4	1	0	9	17	18	23	16	929.057	902.062	871.474	790.699	690.696	678.071	928.404	854.266	852.849	792.81	793.822	948.285	914.562	810.359	773.363	692.156	169.728	176.397	156.203	156.811	138.152	136.467	167.998	157.768	158.313	153.239	138.8	169.973	173.559	181.547	164.612	133.34	602.129	601.149	516.197
sp|P41162|ETV3_HUMAN		P41162	HUMAN	ETV3	ETS translocation variant 3	0	2	0	1	3	1	1	0	3	0	0	0	0	0	0	0	0	0	0	0	0	0	0	0	0	82.772	79.7141	88.1226	82.9998	75.9512	64.6731	78.8443	125.325	182.626	272.214	171.628	98.0307	106.87	97.0083	110.224	185.333	449.257	438.334	431.187
sp|Q86SE9|PCGF5_HUMAN		Q86SE9	HUMAN	PCGF5	Polycomb group RING finger protein 5	0	1	0	1	5	3	3	2	3	0	0	0	0	0	0	0	0	0	0	0	0	0	0	0	0	38.9753	28.2633	30.8421	29.8381	24.1998	26.504	32.4817	36.0819	28.1109	24.9284	23.3476	36.0514	39.2738	38.8565	48.6241	59.6315	891.489	886.978	774.294
sp|Q9Y3R5|DOP2_HUMAN		Q9Y3R5	HUMAN	DOPEY2	Protein dopey-2	2	7	1	0	40	21	18	16	13	245.814	205.442	237.826	194.953	190.763	160.583	232.993	235.659	176.608	150.598	129.167	234.626	225.913	222.227	215.542	169.591	170.712	189.021	185.723	166.554	174.988	179.792	200.29	178.983	170.069	175.922	160.22	189.791	190.691	184.207	183.715	196.9	5021.54	4783.65	5565.94
sp|Q8TAD4|ZNT5_HUMAN		Q8TAD4	HUMAN	SLC30A5	Zinc transporter 5	1	2	1	0	6	3	2	2	1	23.5353	26.9308	28.7539	25.3295	24.0118	27.7712	23.7524	31.8279	25.7112	20.4102	20.2836	20.7613	21.874	22.3322	17.6876	20.82	290.492	370.453	330.932	322.899	277.842	284.387	319.233	321.379	323.344	318.199	330.935	320.99	317.263	318.595	264.274	297.41	345.076	381.223	369.88
sp|Q5VUJ6|LRCH2_HUMAN		Q5VUJ6	HUMAN	LRCH2	Leucine-rich repeat and calponin homology domain-containing protein 2	1	2	1	0	0	9	8	4	9	23.3683	16.2799	16.8001	17.5427	17.3986	15.3362	13.7369	14.3356	17.9526	16.7792	15.5414	21.5219	18.7938	18.1	20.3814	23.9499	117.205	110.106	111.286	105.523	93.0049	110.186	107.341	105.202	78.9721	73.179	91.4933	124.558	122.159	116.485	137.26	176.719	0	0	0
sp|Q02952|AKA12_HUMAN		Q02952	HUMAN	AKAP12	A-kinase anchor protein 12	3	4	1	0	1	79	37	35	26	86.1184	88.8552	80.1077	95.1458	83.3511	74.7544	85.7049	83.9462	82.5842	80.8637	83.7464	87.057	97.0969	88.3936	82.425	109.008	588.368	544.404	460.698	453.055	361.808	373.161	478.453	467.064	447.914	392.579	435.24	491.208	528.455	502.297	573.039	541.97	16.9914	19.3238	22.578
sp|Q9Y2L9-3|LRCH1_HUMAN		Q9Y2L9-3	HUMAN	LRCH1	Isoform 3 of Leucine-rich repeat and calponin homology domain-containing protein 1	0	3	0	1	16	5	8	6	14	0	0	0	0	0	0	0	0	0	0	0	0	0	0	0	0	125.041	122.258	131.747	133.747	121.791	123.645	124.945	124.065	134.76	132.441	169.15	123.549	135.13	125.17	123.229	162.378	1078.65	1309.71	1106.79
sp|O43422|P52K_HUMAN		O43422	HUMAN	THAP12	52 kDa repressor of the inhibitor of the protein kinase	1	2	1	0	7	2	5	3	6	113.057	103.308	98.9667	108.086	97.8519	99.9753	102.327	111.862	110.979	117.312	113.522	110.311	114.397	105.399	119.469	112.311	96.1697	102.631	96.9964	100.012	100.061	78.4377	100.097	93.7502	91.9729	101.501	86.9879	90.0607	93.7935	91.2685	90.0626	81.8465	905.78	883.519	792.732
sp|P36897-2|TGFR1_HUMAN		P36897-2	HUMAN	TGFBR1	Isoform 2 of TGF-beta receptor type-1	1	1	1	0	2	3	1	5	4	124.562	98.9655	116.461	115.808	110.91	110.761	104.429	114.891	116.603	117.726	120.545	123.82	124.213	111.262	112.336	101.073	111.962	236.088	182.363	165.407	118.625	92.3441	223.062	181.132	150.064	129.157	127.689	219.017	199.742	155.168	123.735	86.3514	510.28	353.417	381.114
sp|Q70CQ2|UBP34_HUMAN		Q70CQ2	HUMAN	USP34	Ubiquitin carboxyl-terminal hydrolase 34	7	7	1	0	26	16	8	9	14	287.143	270.429	310.262	290.065	253.884	265.984	288.617	317.421	302.584	286.38	285.22	302.784	282.072	318.708	264.389	264.906	273.099	269.476	277.306	271.581	243.706	243.328	278.131	282.673	279.579	279.55	279.609	300.657	267.989	280.516	275.757	257.417	1957.3	1880.89	1639.78
sp|Q9UHB6|LIMA1_HUMAN		Q9UHB6	HUMAN	LIMA1	LIM domain and actin-binding protein 1	2	1	1	0	1	4	4	2	8	331.836	233.99	225.886	234.918	282.682	334.389	224.579	248.955	273.337	305.44	323.644	250.381	251.671	269.045	361.453	360.897	203.612	219.505	201.136	203.343	209.845	214.801	194.906	203.207	206.709	178.559	179.948	213.107	214.989	239.279	219.429	260.468	113.997	114.386	120.302
sp|Q99811|PRRX2_HUMAN		Q99811	HUMAN	PRRX2	Paired mesoderm homeobox protein 2	1	0	0	1	0	4	1	0	5	95.9068	84.5933	67.7538	58.3188	53.2983	46.1335	88.5664	66.8913	35.471	42.0486	31.8503	97.6029	90.5294	54.9948	53.0348	45.9451	0	0	0	0	0	0	0	0	0	0	0	0	0	0	0	0	0	0	0
sp|P38435|VKGC_HUMAN		P38435	HUMAN	GGCX	Vitamin K-dependent gamma-carboxylase	3	0	0	1	7	5	10	7	6	306.337	306.642	318.322	269.447	233.716	236.177	294.133	287.702	275.789	234.025	210.765	258.75	293.8	268.35	242.017	232.214	0	0	0	0	0	0	0	0	0	0	0	0	0	0	0	0	806.66	841.17	748.258
sp|P15336|ATF2_HUMAN		P15336	HUMAN	ATF2	Cyclic AMP-dependent transcription factor ATF-2	1	1	1	0	1	3	3	9	4	45.2628	35.0969	39.31	33.4958	38.6121	35.1693	33.0047	36.2937	38.0047	37.2104	44.1634	37.5485	32.4887	35.9228	34.6001	37.9375	61.1416	26.9596	28.4677	29.3572	30.7303	26.3252	29.595	31.0021	38.4368	58.2721	56.5016	59.2531	58.3716	59.8306	63.9587	59.9154	44.037	56.5339	47.6887
sp|Q9HCE7|SMUF1_HUMAN		Q9HCE7	HUMAN	SMURF1	E3 ubiquitin-protein ligase SMURF1	1	2	1	0	3	4	5	1	1	104.002	114.93	124.578	92.5245	111.771	84.9782	121.311	117.946	89.6741	119.095	89.9872	116.388	130.653	126.996	84.1997	99.9416	155.254	136.5	150.551	164.049	153.453	136.381	165.096	158.265	145.569	142.432	158.815	149.434	160.467	137.329	129.781	111.156	352.439	315.008	351.077
sp|Q9UMS6-2|SYNP2_HUMAN		Q9UMS6-2	HUMAN	SYNPO2	Isoform 2 of Synaptopodin-2	3	2	1	0	1	62	37	25	63	163.42	168.204	174.107	155.548	171.322	147.907	175.384	160.652	161.01	155.458	161.996	193.116	183.064	182.905	154.423	188.31	423.59	270.33	354.755	355.764	346.897	311.532	324.808	356.647	348.439	368.93	359.92	365.067	349.942	413.66	407.391	365.768	177.71	177.422	177.42
sp|Q9NRF2|SH2B1_HUMAN		Q9NRF2	HUMAN	SH2B1	SH2B adapter protein 1	2	1	1	0	4	0	4	1	2	39.244	34.6693	36.6564	42.8905	40.3583	44.9724	40.5514	47.6114	38.2211	44.9174	31.5924	48.3626	36.4719	39.3541	42.6033	46.6246	33.2084	13.5861	22.1916	26.6941	26.7563	23.3554	25.3807	26.4893	27.7854	27.1867	27.6542	32.9628	26.2057	30.475	31.5264	32.9785	220.829	215.025	228.188
sp|P53805|RCAN1_HUMAN		P53805	HUMAN	RCAN1	Calcipressin-1	0	1	0	1	0	2	2	2	3	0	0	0	0	0	0	0	0	0	0	0	0	0	0	0	0	26.15	28.8629	23.0724	26.3842	23.4547	20.3288	25.7993	26.561	35.5931	35.2695	29.8711	32.4451	32.3294	31.454	42.278	39.6991	0	0	0
sp|Q13433|S39A6_HUMAN		Q13433	HUMAN	SLC39A6	Zinc transporter ZIP6	1	2	1	0	0	4	3	2	0	200.342	203.003	210.736	177.016	167.056	202.189	202.634	192.097	179.175	177.981	192.102	196.215	208.868	202.058	198.16	201.955	378.908	489.296	392.614	377.06	344.832	387.198	411.475	381.485	357.86	371.023	399.561	420.764	438.398	408.369	388.47	400.775	0	0	0
sp|P29374|ARI4A_HUMAN		P29374	HUMAN	ARID4A	AT-rich interactive domain-containing protein 4A	1	4	1	0	4	3	8	5	7	46.8609	38.5004	37.5466	43.8188	34.3793	37.677	46.5828	48.453	43.0301	41.4854	45.2492	45.102	50.3608	42.6091	45.8934	38.5027	148.601	165.109	179.834	178.735	165.78	159.426	176.544	180.937	186.821	165.741	185.756	146.953	155.578	141.81	125.954	110.986	231.237	250.119	223.13
sp|Q9Y4B6|VPRBP_HUMAN		Q9Y4B6	HUMAN	VPRBP	Protein VPRBP	3	3	1	0	17	6	8	3	17	291.155	304.67	281.439	252.43	223.648	196.239	310.42	263.797	272.464	239.701	272.078	334.859	305.031	255.021	227.488	228.382	595.279	531.683	588.576	502.509	418.786	330.948	576.641	587.588	537.199	520.011	478.554	673.26	618.509	629.282	618.44	597.439	2525.11	2651.32	2557.53
sp|Q14938|NFIX_HUMAN		Q14938	HUMAN	NFIX	Nuclear factor 1 X-type	2	0	0	1	0	4	7	5	6	132.117	102.718	76.1002	69.0895	68.0993	64.786	107.33	74.8289	74.5918	61.2199	62.9977	126.024	107.665	80.7176	69.9198	67.4383	0	0	0	0	0	0	0	0	0	0	0	0	0	0	0	0	0	0	0
sp|Q9HBM6|TAF9B_HUMAN		Q9HBM6	HUMAN	TAF9B	Transcription initiation factor TFIID subunit 9B	0	1	0	1	3	2	0	1	0	0	0	0	0	0	0	0	0	0	0	0	0	0	0	0	0	57.7409	44.3811	44.2501	46.8389	50.9478	49.8337	50.3415	46.4397	52.5367	47.768	54.8943	52.3601	57.2114	59.6131	52.6178	40.1999	478.522	401.733	434.256
sp|Q99958|FOXC2_HUMAN		Q99958	HUMAN	FOXC2	Forkhead box protein C2	1	1	1	0	0	1	4	2	2	110.815	184.309	193.81	165.782	179.331	112.3	181.816	164.865	125.127	97.9806	58.6233	155.355	159.993	178.064	159.455	98.8623	168.698	277.909	269.635	260.451	259.943	281.926	251.839	226.529	201.887	167.717	142.725	221.116	244.33	238.503	220.603	197.472	0	0	0
sp|Q13214|SEM3B_HUMAN		Q13214	HUMAN	SEMA3B	Semaphorin-3B	1	2	1	0	0	3	3	1	4	57.5753	38.1508	31.3776	17.2774	13.1049	31.1543	34.4315	34.0918	26.861	16.7714	44.7911	44.7968	48.1979	37.7221	24.9285	50.3927	139.983	102.973	95.6256	64.8301	47.5827	65.571	100.255	69.404	76.9094	69.5044	63.0331	143.644	141.034	122.228	108.178	81.7045	0	0	0
sp|Q99640|PMYT1_HUMAN		Q99640	HUMAN	PKMYT1	Membrane-associated tyrosine- and threonine-specific cdc2-inhibitory kinase	2	0	0	1	0	3	3	5	3	255.209	309.302	302.337	224.61	193.538	118.037	340.156	285.926	206.039	182.433	96.0716	249.982	310.68	236.877	182.719	93.4151	0	0	0	0	0	0	0	0	0	0	0	0	0	0	0	0	0	0	0
sp|Q9NVE5-3|UBP40_HUMAN		Q9NVE5-3	HUMAN	USP40	Isoform 3 of Ubiquitin carboxyl-terminal hydrolase 40	3	2	1	0	12	5	5	4	8	249.914	223.635	227.843	234.049	227.526	227.309	231.056	220.452	223.534	202.612	201.313	230.642	234.095	226.822	232.965	212.522	178.299	183.915	178.842	178.727	181.763	176.574	187.105	187.111	160.53	158.641	173.018	196.352	182.036	176.54	174.025	155.159	1097.32	1035.65	1012.21
sp|P0C0L4|CO4A_HUMAN		P0C0L4	HUMAN	C4A	Complement C4-A	4	3	1	0	14	4	3	3	4	296.949	367.809	288.881	321.357	350.909	480.673	389.945	333.814	359.284	363.1	523.717	411.754	401.923	355.859	291.023	470.95	233.489	781.289	409.179	237.376	209.065	254.785	779.45	336.089	277.589	220.592	270.84	846.987	517.255	309.118	214.799	172.149	812.741	895.894	867.037
sp|Q16394|EXT1_HUMAN		Q16394	HUMAN	EXT1	Exostosin-1	2	1	1	0	1	2	4	2	4	67.3514	61.8518	59.0954	62.3621	60.7721	51.4066	59.5216	61.447	58.9052	59.9608	67.3786	62.0548	64.8223	49.2102	55.6927	53.2647	42.4604	71.8739	46.3519	43.5766	37.1695	44.1854	59.0918	44.5425	41.9146	46.174	41.7801	47.4171	63.3313	50.8508	50.3032	56.1843	23.7776	18.736	18.9898
sp|Q15173|2A5B_HUMAN		Q15173	HUMAN	PPP2R5B	Serine/threonine-protein phosphatase 2A 56 kDa regulatory subunit beta isoform	1	1	1	0	0	3	2	2	1	137.025	138.742	117.178	125.007	138.027	129.456	181.532	136.127	125.905	145.881	119.598	132.427	128.35	142.351	145.752	142.003	161.028	174.081	137.792	118.352	129.384	119.498	167.273	144.308	115.993	147	129.342	167.044	173.467	140.534	165.594	155.145	0	0	0
sp|P04920|B3A2_HUMAN		P04920	HUMAN	SLC4A2	Anion exchange protein 2	2	3	1	0	4	7	9	14	9	38.642	44.2034	29.1243	45.2496	38.4323	38.7565	36.6447	47.8827	35.0481	38.1912	35.1648	38.7643	39.3191	38.1375	34.9953	36.1611	60.8895	91.3084	82.218	68.3532	50.6629	44.5282	97.5476	78.8871	66.7169	67.9371	40.7493	86.0621	89.4997	74.4058	69.7481	77.096	189.763	240.117	224.092
sp|P27658|CO8A1_HUMAN		P27658	HUMAN	COL8A1	Collagen alpha-1(VIII) chain	1	2	1	0	0	2	4	6	2	66.0618	59.0998	59.961	48.7834	50.0532	44.5717	73.4964	67.0243	48.1752	49.6518	42.7595	69.6121	59.6297	67.2039	53.8351	57.5504	146.144	114.845	138.419	120.15	113.172	87.964	132.785	135.599	112.864	124.055	108.192	148.151	145.071	124.17	142.669	143.899	0	0	0
sp|P11169|GTR3_HUMAN		P11169	HUMAN	SLC2A3	Solute carrier family 2, facilitated glucose transporter member 3	1	1	1	0	2	4	5	5	5	28.0636	27.1385	39.7255	33.9461	34.6228	31.6549	31.5335	36.4783	33.331	40.6435	54.2565	24.3458	32.7772	34.2219	19.7256	35.2209	96.439	180.203	149.4	142.426	107.123	85.2635	162.514	124.348	121.914	147.18	164.426	138.574	129.917	118.171	105.865	102.295	236.909	396.602	241.741
sp|Q9BTV5|FSD1_HUMAN		Q9BTV5	HUMAN	FSD1	Fibronectin type III and SPRY domain-containing protein 1	0	2	0	1	0	5	7	8	10	0	0	0	0	0	0	0	0	0	0	0	0	0	0	0	0	82.0299	95.6978	82.653	91.7929	87.5529	92.08	91.9894	87.2197	91.9759	92.0816	79.6921	78.7821	80.5852	78.1788	86.6368	94.5377	0	0	0
sp|Q9BVV7|TIM21_HUMAN		Q9BVV7	HUMAN	TIMM21	Mitochondrial import inner membrane translocase subunit Tim21	1	0	0	1	6	7	1	0	5	56.8807	56.362	56.8933	50.4562	43.3322	52.6999	55.9073	62.5566	48.6829	47.8307	50.2837	55.0812	54.2183	54.3067	55.265	54.1501	0	0	0	0	0	0	0	0	0	0	0	0	0	0	0	0	567.232	527.648	508.422
sp|Q8IYQ7|THNS1_HUMAN		Q8IYQ7	HUMAN	THNSL1	Threonine synthase-like 1	2	1	1	0	3	2	7	1	2	189.283	169.798	170.402	155.502	129.021	172.985	163.319	179.163	162.23	149.779	167.341	183.118	194.461	173.176	167.093	190.927	199.052	184.499	187.21	193.78	174.291	185.433	162.944	181.13	160.964	193.802	187.925	162.795	185.964	175.382	189.116	193.697	243.53	254.801	247.534
sp|P54802|ANAG_HUMAN		P54802	HUMAN	NAGLU	Alpha-N-acetylglucosaminidase	2	1	1	0	5	7	4	5	5	66.9088	75.6256	74.816	65.2139	58.2875	64.9082	72.325	76.9363	63.2981	67.777	68.8191	82.1576	67.4994	64.871	57.8975	67.0905	19.9729	16.1282	18.0805	12.5478	13.8784	13.3052	15.5835	12.6753	12.4574	17.1596	14.5744	17.7992	19.9548	18.9042	20.6334	16.611	235.357	249.725	224.968
sp|Q9UPW5-3|CBPC1_HUMAN		Q9UPW5-3	HUMAN	AGTPBP1	Isoform 3 of Cytosolic carboxypeptidase 1	2	3	1	0	13	2	5	3	3	69.7088	86.9491	78.1186	69.1476	70.6343	67.9726	81.7682	77.4356	71.8495	67.0694	66.4841	85.8356	81.3798	77.1204	61.7679	64.7735	198.462	189.395	178.565	173.456	189.625	205.672	194.137	190.015	164.481	193.183	197.631	200.988	193.813	200.194	184.504	162.646	1074.53	1071.89	1021.61
sp|Q6ZNC8|MBOA1_HUMAN		Q6ZNC8	HUMAN	MBOAT1	Lysophospholipid acyltransferase 1	2	0	0	1	2	0	1	0	1	538.488	483.702	508.626	485.264	469.923	505.75	481.279	513.741	496.948	467.012	455.121	362.569	481.668	495.959	470.965	499.473	0	0	0	0	0	0	0	0	0	0	0	0	0	0	0	0	358.838	355.521	328.808
[truncated: 7,922 more rows]
[truncated: 73 more columns]

## Sheet: Plotter
Type the name of a protein in B3:
[truncated: 26 more rows]

## Sheet: Lookup
MVA HFFF																					VACV
[truncated: 41 more rows]
