# Supplementary material for: Quantitative proteomics defines mechanisms of antiviral defence and cell death during modified vaccinia Ankara infection
Source: Nat Commun. 2023 Dec 8;14:8134. doi: 10.1038/s41467-023-43299-8 (PMC10709566; doi:10.1038/s41467-023-43299-8)
Supplement: Supplementary file 5 — Supplementary Data 3 [file 41467_2023_43299_MOESM5_ESM.xlsx]

## Sheet: A - MVA and VACV both down HFFF
113 Proteins downregulated > 2 fold by both MVA and virulent VACV
Uniprot	Gene Symbol	Description			Significantly enriched clusters and their components from DAVID analysis
P13498	CYBA	Cytochrome b-245 light chain			Term:	Secreted, 8.7 fold enrichment, p=1.95e-25
P35544	FAU	Ubiquitin-like protein FUBI			Uniprot-I	Gene	Description
Q8ND90	PNMA1	Paraneoplastic antigen Ma1			P02452	COL1A1	Collagen alpha-1(I) chain
O43164	PJA2	E3 ubiquitin-protein ligase Praja-2			Q12841	FSTL1	Follistatin-related protein 1
Q0D2I5	IFFO1	Isoform 5 of Intermediate filament family orphan 1			P55268	LAMB2	Laminin subunit beta-2
Q8TEL6	TRPC4AP	Short transient receptor potential channel 4-associated protein			Q9Y287	ITM2B	Integral membrane protein 2B
Q9NPA3	MID1IP1	Mid1-interacting protein 1			O94964	SOGA1	Isoform 2 of Protein SOGA1
O15417	TNRC18	Trinucleotide repeat-containing gene 18 protein			P51884	LUM	Lumican
Q99967	CITED2	Cbp/p300-interacting transactivator 2			O75094	SLIT3	Isoform 4 of Slit homolog 3 protein
Q15113	PCOLCE	Procollagen C-endopeptidase enhancer 1			Q16270	IGFBP7	Insulin-like growth factor-binding protein 7
P55061	TMBIM6	Isoform 2 of Bax inhibitor 1			O76061	STC2	Stanniocalcin-2
Q9BT92	TCHP	Trichoplein keratin filament-binding protein			O00391	QSOX1	Sulfhydryl oxidase 1
Q96F45	ZNF503	Zinc finger protein 503			P17948	FLT1	Vascular endothelial growth factor receptor 1
P01033	TIMP1	Metalloproteinase inhibitor 1			P08123	COL1A2	Collagen alpha-2(I) chain
P09486	SPARC	SPARC			Q9UI42	CPA4	Carboxypeptidase A4
Q9Y5V3	MAGED1	Isoform 2 of Melanoma-associated antigen D1			Q8N6Y2	LRRC17	Leucine-rich repeat-containing protein 17
P02452	COL1A1	Collagen alpha-1(I) chain			Q16610	ECM1	Isoform 4 of Extracellular matrix protein 1
Q12841	FSTL1	Follistatin-related protein 1			P01034	CST3	Cystatin-C
Q9H3L0	MMADHC	Methylmalonic aciduria and homocystinuria type D protein, mitochondrial			P01033	TIMP1	Metalloproteinase inhibitor 1
O00767	SCD	Acyl-CoA desaturase			P07711	CTSL	Cathepsin L1
Q8NEZ5	FBXO22	F-box only protein 22			P02461	COL3A1	Collagen alpha-1(III) chain
Q5T1J5	CHCHD2P9	Putative coiled-coil-helix-coiled-coil-helix domain-containing protein CHCHD2P9, mitochondrial			P23142	FBLN1	Fibulin-1
Q7Z2W4	ZC3HAV1	Zinc finger CCCH-type antiviral protein 1			P05997	COL5A2	Collagen alpha-2(V) chain
Q9UI42	CPA4	Carboxypeptidase A4			P12109	COL6A1	Collagen alpha-1(VI) chain
P01034	CST3	Cystatin-C			P48740	MASP1	Isoform 2 of Mannan-binding lectin serine protease 1
Q14106	TOB2	Protein Tob2			P20908	COL5A1	Collagen alpha-1(V) chain
O14746	TERT	Telomerase reverse transcriptase			P12107	COL11A1	Collagen alpha-1(XI) chain
P48740	MASP1	Isoform 2 of Mannan-binding lectin serine protease 1			Q9NZV1	CRIM1	Cysteine-rich motor neuron 1 protein
O95864	FADS2	Fatty acid desaturase 2			P35052	GPC1	Glypican-1
P08123	COL1A2	Collagen alpha-2(I) chain			P19438	TNFRSF1A	Tumor necrosis factor receptor superfamily member 1A
P35869	AHR	Aryl hydrocarbon receptor			P12110	COL6A2	Collagen alpha-2(VI) chain
P23142	FBLN1	Fibulin-1			Q9NRN5	OLFML3	Olfactomedin-like protein 3
P51884	LUM	Lumican			P02458	COL2A1	Collagen alpha-1(II) chain
P05067	APP	Amyloid beta A4 protein			O94813	SLIT2	Slit homolog 2 protein
Q96BA8	CREB3L1	Cyclic AMP-responsive element-binding protein 3-like protein 1			P07585	DCN	Decorin
Q15038	DAZAP2	DAZ-associated protein 2			P09486	SPARC	SPARC
O00391	QSOX1	Sulfhydryl oxidase 1			Q99715	COL12A1	Collagen alpha-1(XII) chain
Q16270	IGFBP7	Insulin-like growth factor-binding protein 7			P05067	APP	Amyloid beta A4 protein
P19438	TNFRSF1A	Tumor necrosis factor receptor superfamily member 1A			Q15773	MLF2	Myeloid leukemia factor 2
A6ZKI3	FAM127A	Protein FAM127A			Q15113	PCOLCE	Procollagen C-endopeptidase enhancer 1
Q7Z7L7	ZER1	Protein zer-1 homolog			Q16363	LAMA4	Laminin subunit alpha-4
P05997	COL5A2	Collagen alpha-2(V) chain
Q86WW8	COA5	Cytochrome c oxidase assembly factor 5			Term:	Extracellular matrix, 16.5 fold enrichment, p=2.32e-14
Q86WA8	LONP2	Lon protease homolog 2, peroxisomal			Uniprot-I	Gene	Description
Q9BRU2	TCEAL7	Transcription elongation factor A protein-like 7			P02452	COL1A1	Collagen alpha-1(I) chain
Q16610	ECM1	Isoform 4 of Extracellular matrix protein 1			P02461	COL3A1	Collagen alpha-1(III) chain
Q15773	MLF2	Myeloid leukemia factor 2			P23142	FBLN1	Fibulin-1
Q9NZV1	CRIM1	Cysteine-rich motor neuron 1 protein			P55268	LAMB2	Laminin subunit beta-2
Q9H3M7	TXNIP	Thioredoxin-interacting protein			P05997	COL5A2	Collagen alpha-2(V) chain
P02458	COL2A1	Collagen alpha-1(II) chain			P12109	COL6A1	Collagen alpha-1(VI) chain
Q9NRN5	OLFML3	Olfactomedin-like protein 3			P20908	COL5A1	Collagen alpha-1(V) chain
Q16363	LAMA4	Laminin subunit alpha-4			P12107	COL11A1	Collagen alpha-1(XI) chain
Q9Y6X2	PIAS3	E3 SUMO-protein ligase PIAS3			P51884	LUM	Lumican
Q99715	COL12A1	Collagen alpha-1(XII) chain			P12110	COL6A2	Collagen alpha-2(VI) chain
P07585	DCN	Decorin			P08123	COL1A2	Collagen alpha-2(I) chain
P02461	COL3A1	Collagen alpha-1(III) chain			P02458	COL2A1	Collagen alpha-1(II) chain
P12110	COL6A2	Collagen alpha-2(VI) chain			P07585	DCN	Decorin
Q9NWD8	TMEM248	Transmembrane protein 248			Q16610	ECM1	Isoform 4 of Extracellular matrix protein 1
Q5JVL4	EFHC1	EF-hand domain-containing protein 1			P09486	SPARC	SPARC
P33552	CKS2	Cyclin-dependent kinases regulatory subunit 2			Q99715	COL12A1	Collagen alpha-1(XII) chain
Q9UKI2	CDC42EP3	Cdc42 effector protein 3			Q16363	LAMA4	Laminin subunit alpha-4
Q06481	APLP2	Amyloid-like protein 2
O76061	STC2	Stanniocalcin-2			Term:	Laminin G domain, 21.5 fold enrichment, p=1.22e-04
Q9Y287	ITM2B	Integral membrane protein 2B			Uniprot-I	Gene	Description
Q9C035	TRIM5	Tripartite motif-containing protein 5			O75094	SLIT3	Isoform 4 of Slit homolog 3 protein
O94964	SOGA1	Isoform 2 of Protein SOGA1			P20908	COL5A1	Collagen alpha-1(V) chain
P07711	CTSL	Cathepsin L1			P12107	COL11A1	Collagen alpha-1(XI) chain
P30530	AXL	Tyrosine-protein kinase receptor UFO			O94813	SLIT2	Slit homolog 2 protein
Q86TB3	ALPK2	Alpha-protein kinase 2			P35442	THBS2	Thrombospondin-2
O75787	ATP6AP2	Renin receptor			Q99715	COL12A1	Collagen alpha-1(XII) chain
P41134	ID1	DNA-binding protein inhibitor ID-1			Q15113	PCOLCE	Procollagen C-endopeptidase enhancer 1
Q9BRK3	MXRA8	Matrix-remodeling-associated protein 8
Q01850	CDR2	Cerebellar degeneration-related protein 2			Term:	Proteoglycans, 18.6 fold enrichment, p=6.31e-04
P35052	GPC1	Glypican-1			Uniprot-I	Gene	Description
Q9NX18	SDHAF2	Succinate dehydrogenase assembly factor 2, mitochondrial			P35052	GPC1	Glypican-1
Q9NQX7	ITM2C	Integral membrane protein 2C			P07585	DCN	Decorin
Q9UBU8	MORF4L1	Mortality factor 4-like protein 1			Q99715	COL12A1	Collagen alpha-1(XII) chain
P35442	THBS2	Thrombospondin-2			P05067	APP	Amyloid beta A4 protein
P20908	COL5A1	Collagen alpha-1(V) chain			P51884	LUM	Lumican
P55268	LAMB2	Laminin subunit beta-2
O00762	UBE2C	Ubiquitin-conjugating enzyme E2 C			Term:	Leucine rich repeats, 6.3 fold enrichment, p=0.0033
O75094	SLIT3	Isoform 4 of Slit homolog 3 protein			Uniprot-I	Gene	Description
Q9BY42	RTFDC1	Protein RTF2 homolog			O75094	SLIT3	Isoform 4 of Slit homolog 3 protein
P17948	FLT1	Vascular endothelial growth factor receptor 1			Q8N6Y2	LRRC17	Leucine-rich repeat-containing protein 17
Q9BSV6	TSEN34	tRNA-splicing endonuclease subunit Sen34			P07585	DCN	Decorin
P84101	SERF2	Small EDRK-rich factor 2			O94813	SLIT2	Slit homolog 2 protein
P12107	COL11A1	Collagen alpha-1(XI) chain			P51884	LUM	Lumican
Q9Y5J5	PHLDA3	Pleckstrin homology-like domain family A member 3			Q9Y546
O00311	CDC7	Cell division cycle 7-related protein kinase			Q7Z7L7
Q5VZ89	DENND4C	DENN domain-containing protein 4C
O94782	USP1	Ubiquitin carboxyl-terminal hydrolase 1			Term:	Cell attachment, 17.8 fold enrichment, p=2.02e-05
O94813	SLIT2	Slit homolog 2 protein			Uniprot-I	Gene	Description
P17948	FLT1	Vascular endothelial growth factor receptor 1			P02452	COL1A1	Collagen alpha-1(I) chain
Q9Y546	LRRC42	Leucine-rich repeat-containing protein 42			P12110	COL6A2	Collagen alpha-2(VI) chain
Q9P2F8	SIPA1L2	Signal-induced proliferation-associated 1-like protein 2			P05997	COL5A2	Collagen alpha-2(V) chain
O94900	TOX	Thymocyte selection-associated high mobility group box protein TOX			P12109	COL6A1	Collagen alpha-1(VI) chain
Q8J025	APCDD1	Protein APCDD1			P35442	THBS2	Thrombospondin-2
P12109	COL6A1	Collagen alpha-1(VI) chain			Q99715	COL12A1	Collagen alpha-1(XII) chain
P12110	COL6A2	Collagen alpha-2(VI) chain			Q16363	LAMA4	Laminin subunit alpha-4
Q14534	SQLE	Squalene monooxygenase			Q9NZV1	CRIM1	Cysteine-rich motor neuron 1 protein
Q8N6Y2	LRRC17	Leucine-rich repeat-containing protein 17
O00311	CDC7	Cell division cycle 7-related protein kinase			Term:	Follistatin-like, N-terminal, 46 fold enrichment, p=0.035
O94782	USP1	Ubiquitin carboxyl-terminal hydrolase 1			Uniprot-I	Gene	Description
O94813	SLIT2	Slit homolog 2 protein			Q12841	FSTL1	Follistatin-related protein 1
P17948	FLT1	Vascular endothelial growth factor receptor 1			O94813	SLIT2	Slit homolog 2 protein
Q9Y546	LRRC42	Leucine-rich repeat-containing protein 42			P09486	SPARC	SPARC
Q9P2F8	SIPA1L2	Signal-induced proliferation-associated 1-like protein 2
Q8J025	APCDD1	Protein APCDD1			Term:	Laminin EGF-like domain, 15.9 fold enrichment, p=0.042
P12109	COL6A1	Collagen alpha-1(VI) chain			Uniprot-I	Gene	Description
P12110	COL6A2	Collagen alpha-2(VI) chain			P55268	LAMB2	Laminin subunit beta-2
Q14534	SQLE	Squalene monooxygenase			Q15773	MLF2	Myeloid leukemia factor 2
P49760	CLK2	Dual specificity protein kinase CLK2			Q16363	LAMA4	Laminin subunit alpha-4
Q8N6Y2	LRRC17	Leucine-rich repeat-containing protein 17

## Sheet: B - MVA down, VACV unchanged
101 Proteins downregulated > 2 fold by MVA but downregulated <1.25 fold by virulent VACV
Uniprot	Gene Symbol	Description			Significantly enriched clusters and their components from DAVID analysis
P25963	NFKBIA	NF-kappa-B inhibitor alpha			Term:	Glycoprotein, 2 fold enrichment, p=0.011
Q13490	BIRC2	Baculoviral IAP repeat-containing protein 2			Uniprot-I	Gene	Description
Q96E35	ZMYND19	Zinc finger MYND domain-containing protein 19			P07602	PSAP	Isoform Sap-mu-9 of Prosaposin
Q15361	TTF1	Transcription termination factor 1			Q13214	SEMA3B	Semaphorin-3B
Q00839	HNRNPU	Heterogeneous nuclear ribonucleoprotein U			Q8TF40	FNIP1	Folliculin-interacting protein 1
Q5JTW2	CEP78	Isoform 2 of Centrosomal protein of 78 kDa			O15460	P4HA2	Prolyl 4-hydroxylase subunit alpha-2
Q8TAA5	GRPEL2	GrpE protein homolog 2, mitochondrial			O75326	SEMA7A	Semaphorin-7A
Q9BSJ6	FAM64A	Protein FAM64A			P35555	FBN1	Fibrillin-1
Q9BY12	SCAPER	S phase cyclin A-associated protein in the endoplasmic reticulum			O75762	TRPA1	Transient receptor potential cation channel subfamily A member 1
Q8TDD1	DDX54	Isoform 2 of ATP-dependent RNA helicase DDX54			P35658	NUP214	Isoform 5 of Nuclear pore complex protein Nup214
Q9BVL2	NUP58	Nucleoporin p58/p45			O00300	TNFRSF11B	Tumor necrosis factor receptor superfamily member 11B
Q9UKT4	FBXO5	F-box only protein 5			P35556	FBN2	Fibrillin-2
Q7Z3B4	NUP54	Nucleoporin p54			P00749	PLAU	Urokinase-type plasminogen activator
O75326	SEMA7A	Semaphorin-7A			Q99985	SEMA3C	Semaphorin-3C
P37198	NUP62	Nuclear pore glycoprotein p62			Q02818	NUCB1	Nucleobindin-1
O75592	MYCBP2	E3 ubiquitin-protein ligase MYCBP2			P01137	TGFB1	Transforming growth factor beta-1
Q9H9L3	ISG20L2	Interferon-stimulated 20 kDa exonuclease-like 2			Q9GZX9	TWSG1	Twisted gastrulation protein homolog 1
P35555	FBN1	Fibrillin-1			Q7Z4N8	P4HA3	Isoform 3 of Prolyl 4-hydroxylase subunit alpha-3
Q9UNZ5	C19orf53	Leydig cell tumor 10 kDa protein homolog			Q13822	ENPP2	Isoform 2 of Ectonucleotide pyrophosphatase/phosphodiesterase family member 2
Q9NZJ5	EIF2AK3	Eukaryotic translation initiation factor 2-alpha kinase 3			Q495W5	FUT11	Alpha-(1,3)-fucosyltransferase 11
P13196	ALAS1	5-aminolevulinate synthase, nonspecific, mitochondrial			P37198	NUP62	Nuclear pore glycoprotein p62
Q9Y657	SPIN1	Spindlin-1			O14773	TPP1	Tripeptidyl-peptidase 1
Q6PK04	CCDC137	Coiled-coil domain-containing protein 137			Q7Z3B4	NUP54	Nucleoporin p54
O95478	NSA2	Ribosome biogenesis protein NSA2 homolog			Q9BVL2	NUP58	Nucleoporin p58/p45
Q15004	KIAA0101	PCNA-associated factor			P61812	TGFB2	Isoform B of Transforming growth factor beta-2
Q96P11	NSUN5	Isoform 2 of Probable 28S rRNA (cytosine-C(5))-methyltransferase			P49746	THBS3	Thrombospondin-3
Q5TEA3	C20orf194	Uncharacterized protein C20orf194			Q9NZJ5	EIF2AK3	Eukaryotic translation initiation factor 2-alpha kinase 3
Q9H9Y2	RPF1	Ribosome production factor 1
Q13822	ENPP2	Isoform 2 of Ectonucleotide pyrophosphatase/phosphodiesterase family member 2			Term:	Nuclear pore complex, 12.83 fold enrichment, p=6.19e-05
Q9H3C7	GGNBP2	Gametogenetin-binding protein 2			Uniprot-I	Gene	Description
Q9GZX9	TWSG1	Twisted gastrulation protein homolog 1			P37198	NUP62	Nuclear pore glycoprotein p62
O60318	MCM3AP	Germinal-center associated nuclear protein			Q9HC62	SENP2	Sentrin-specific protease 2
Q9H8M1	COQ10B	Coenzyme Q-binding protein COQ10 homolog B, mitochondrial			Q99567	NUP88	Nuclear pore complex protein Nup88
P35556	FBN2	Fibrillin-2			Q53GS7	GLE1	Nucleoporin GLE1
Q9P0S2	COX16	Cytochrome c oxidase assembly protein COX16 homolog, mitochondrial			Q7Z3B4	NUP54	Nucleoporin p54
O15460	P4HA2	Prolyl 4-hydroxylase subunit alpha-2			Q9BVL2	NUP58	Nucleoporin p58/p45
Q6DKI1	RPL7L1	60S ribosomal protein L7-like 1			P35658	NUP214	Isoform 5 of Nuclear pore complex protein Nup214
Q8NFW8	CMAS	N-acylneuraminate cytidylyltransferase			O60318	MCM3AP	Germinal-center associated nuclear protein
Q96GQ7	DDX27	Probable ATP-dependent RNA helicase DDX27
Q8N137	CNTROB	Isoform 2 of Centrobin
P16989	YBX3	Y-box-binding protein 3
Q9NQX5	NPDC1	Neural proliferation differentiation and control protein 1
Q9HC62	SENP2	Sentrin-specific protease 2
Q9Y2V0	C15orf41	Uncharacterized protein C15orf41
Q495W5	FUT11	Alpha-(1,3)-fucosyltransferase 11
O15079	SNPH	Isoform 2 of Syntaphilin
P54274	TERF1	Telomeric repeat-binding factor 1
Q86X95	CIR1	Corepressor interacting with RBPJ 1
Q9BW61	DDA1	DET1- and DDB1-associated protein 1
P53567	CEBPG	CCAAT/enhancer-binding protein gamma
Q99567	NUP88	Nuclear pore complex protein Nup88
Q96QE3	ATAD5	ATPase family AAA domain-containing protein 5
Q96MT8	CEP63	Centrosomal protein of 63 kDa
O75319	DUSP11	RNA/RNP complex-1-interacting phosphatase
Q53EP0	FNDC3B	Fibronectin type III domain-containing protein 3B
P14921	ETS1	Protein C-ets-1
Q9Y2J4	AMOTL2	Isoform 4 of Angiomotin-like protein 2
Q9NW13	RBM28	RNA-binding protein 28
Q15653	NFKBIB	NF-kappa-B inhibitor beta
Q15014	MORF4L2	Mortality factor 4-like protein 2
Q6ICL3	TANGO2	Isoform 4 of Transport and Golgi organization protein 2 homolog
Q99640	PKMYT1	Membrane-associated tyrosine- and threonine-specific cdc2-inhibitory kinase
O15525	MAFG	Transcription factor MafG
Q53GS7	GLE1	Nucleoporin GLE1
Q9BYG3	NIFK	MKI67 FHA domain-interacting nucleolar phosphoprotein
Q14135	VGLL4	Isoform 4 of Transcription cofactor vestigial-like protein 4
Q6P0N0	MIS18BP1	Mis18-binding protein 1
A8MTZ0	BBIP1	BBSome-interacting protein 1
Q8N4C6	NIN	Isoform 7 of Ninein
Q9BXS6	NUSAP1	Nucleolar and spindle-associated protein 1
Q9UKA8	RCAN3	Calcipressin-3
P24928	POLR2A	DNA-directed RNA polymerase II subunit RPB1
O75683	SURF6	Surfeit locus protein 6
O14773	TPP1	Tripeptidyl-peptidase 1
Q96Q89	KIF20B	Isoform 2 of Kinesin-like protein KIF20B
P12814	ACTN1	Alpha-actinin-1
P49746	THBS3	Thrombospondin-3
P00749	PLAU	Urokinase-type plasminogen activator
Q02818	NUCB1	Nucleobindin-1
Q9P031	CCDC59	Thyroid transcription factor 1-associated protein 26
P35658	NUP214	Isoform 5 of Nuclear pore complex protein Nup214
Q1ED39	KNOP1	Lysine-rich nucleolar protein 1
Q13214	SEMA3B	Semaphorin-3B
Q9UKV5	AMFR	E3 ubiquitin-protein ligase AMFR
P07602	PSAP	Isoform Sap-mu-9 of Prosaposin
P01137	TGFB1	Transforming growth factor beta-1
Q15034	HERC3	Probable E3 ubiquitin-protein ligase HERC3
Q99985	SEMA3C	Semaphorin-3C
O15015	ZNF646	Isoform 2 of Zinc finger protein 646
P61812	TGFB2	Isoform B of Transforming growth factor beta-2
Q9NZL6	RGL1	Isoform B of Ral guanine nucleotide dissociation stimulator-like 1
P54098	POLG	DNA polymerase subunit gamma-1
O00300	TNFRSF11B	Tumor necrosis factor receptor superfamily member 11B
Q8TF40	FNIP1	Folliculin-interacting protein 1
O75762	TRPA1	Transient receptor potential cation channel subfamily A member 1
Q6ZUT9	DENND5B	Isoform 2 of DENN domain-containing protein 5B
Q969X0	RILPL2	RILP-like protein 2
Q7Z4N8	P4HA3	Isoform 3 of Prolyl 4-hydroxylase subunit alpha-3
Q14207	NPAT	Protein NPAT
Q6P4F7	ARHGAP11A	Rho GTPase-activating protein 11A
Q9BYX7	POTEKP	Putative beta-actin-like protein 3

## Sheet: C - MVA unchanged, VACV down
21 Proteins downregulated > 2 fold by virulent VACV but downregulated <1.25 fold by MVA
Uniprot	Gene Symbol	Description			Significantly enriched clusters and their components from DAVID analysis
P35712	SOX6	Transcription factor SOX-6			Term:	Innate immunity, 9.4 fold enrichment, p=0.02701
P09913	IFIT2	Interferon-induced protein with tetratricopeptide repeats 2			Uniprot-I	Gene	Description
Q86TG7	PEG10	Retrotransposon-derived protein PEG10			P09913	IFIT2	Interferon-induced protein with tetratricopeptide repeats 2
Q08629	SPOCK1	Testican-1			Q12851	MAP4K2	Mitogen-activated protein kinase kinase kinase kinase 2
Q12805	EFEMP1	EGF-containing fibulin-like extracellular matrix protein 1			Q13325	IFIT5	Interferon-induced protein with tetratricopeptide repeats 5
Q14674	ESPL1	Separin			P09914	IFIT1	Interferon-induced protein with tetratricopeptide repeats 1
Q9H0V1	TMEM168	Transmembrane protein 168			O14879	IFIT3	Interferon-induced protein with tetratricopeptide repeats 3
Q7Z2Z1	TICRR	Treslin
P18827	SDC1	Syndecan-1			Term:	Peptidyl-tyrosine phosphorylation, 28.3 fold enrichment, p=0.00482
Q15283	RASA2	Ras GTPase-activating protein 2			Uniprot-I	Gene	Description
Q13325	IFIT5	Interferon-induced protein with tetratricopeptide repeats 5			P54753	EPHB3	Ephrin type-B receptor 3
P86452	ZBED6	Zinc finger BED domain-containing protein 6			P54764	EPHA4	Ephrin type-A receptor 4
P16591	FER	Tyrosine-protein kinase Fer			P29323	EPHB2	Ephrin type-B receptor 2
P29323	EPHB2	Ephrin type-B receptor 2			P16591	FER	Tyrosine-protein kinase Fer
Q12851	MAP4K2	Mitogen-activated protein kinase kinase kinase kinase 2			Q12805	EFEMP1	EGF-containing fibulin-like extracellular matrix protein 1
Q14160	SCRIB	Isoform 3 of Protein scribble homolog
Q9BWT1	CDCA7	Isoform 2 of Cell division cycle-associated protein 7
P54753	EPHB3	Ephrin type-B receptor 3
P54764	EPHA4	Ephrin type-A receptor 4
P09914	IFIT1	Interferon-induced protein with tetratricopeptide repeats 1
O14879	IFIT3	Interferon-induced protein with tetratricopeptide repeats 3

## Sheet: D - MVA and VACV both up HFFF
9 Proteins upregulated > 2 fold by both MVA and virulent VACV
Uniprot	Gene Symbol	Description			Significantly enriched clusters and their components from DAVID analysis
P20742	PZP	Pregnancy zone protein			Term:	Glycoprotein, 4.7 fold enrichment, p=0.025
P01023	A2M	Alpha-2-macroglobulin			Uniprot-I	Gene	Description
P28562	DUSP1	Dual specificity protein phosphatase 1			P02771	AFP	Alpha-fetoprotein
P35354	PTGS2	Prostaglandin G/H synthase 2			Q68DH5	LMBRD2	LMBR1 domain-containing protein 2
P22736	NR4A1	Isoform 2 of Nuclear receptor subfamily 4 group A member 1			P02649	APOE	Apolipoprotein E
P02649	APOE	Apolipoprotein E			P35354	PTGS2	Prostaglandin G/H synthase 2
Q12802	AKAP13	Isoform 2 of A-kinase anchor protein 13			P20742	PZP	Pregnancy zone protein
Q68DH5	LMBRD2	LMBR1 domain-containing protein 2			P01023	A2M	Alpha-2-macroglobulin
P02771	AFP	Alpha-fetoprotein

## Sheet: E - MVA up, VACV unchanged HFFF
36 Proteins upregulated > 2 fold by MVA but upregulated <1.25 fold by virulent VACV
Uniprot	Gene Symbol	Description			Significantly enriched clusters and their components from DAVID analysis
P13498	CYBA	Cytochrome b-245 light chain			Term:	Glycoprotein, 2.8 fold enrichment, p=0.037
Q9H7F4	TMEM185B	Transmembrane protein 185B			Uniprot-I	Gene	Description
Q56NI9	ESCO2	N-acetyltransferase ESCO2			P19823	ITIH2	Inter-alpha-trypsin inhibitor heavy chain H2
Q99523	SORT1	Sortilin			P02671	FGA	Fibrinogen alpha chain
Q5VY43	PEAR1	Platelet endothelial aggregation receptor 1			O75084	FZD7	Frizzled-7
Q93073	SECISBP2L	Selenocysteine insertion sequence-binding protein 2-like			Q99523	SORT1	Sortilin
Q13530	SERINC3	Serine incorporator 3			P56937	HSD17B7	3-keto-steroid reductase
Q2PPJ7	RALGAPA2	Ral GTPase-activating protein subunit alpha-2			Q5VXT5	SYPL2	Synaptophysin-like protein 2
P36021	SLC16A2	Monocarboxylate transporter 8			Q13530	SERINC3	Serine incorporator 3
Q8IYM9	TRIM22	E3 ubiquitin-protein ligase TRIM22			Q9C0C4	SEMA4C	Semaphorin-4C
Q5VXT5	SYPL2	Synaptophysin-like protein 2			Q9Y625	GPC6	Glypican-6
Q9Y2B1	TMEM5	Transmembrane protein 5			Q5VY43	PEAR1	Platelet endothelial aggregation receptor 1
P56937	HSD17B7	3-keto-steroid reductase			O43292	GPAA1	Glycosylphosphatidylinositol anchor attachment 1 protein
Q8TCG5	CPT1C	Carnitine O-palmitoyltransferase 1, brain isoform
Q9BUN8	DERL1	Derlin-1
Q9C0C4	SEMA4C	Semaphorin-4C
P35712	SOX6	Transcription factor SOX-6
O75084	FZD7	Frizzled-7
Q6ZS30	NBEAL1	Neurobeachin-like protein 1
Q8N157	AHI1	Jouberin
Q96DT5	DNAH11	Dynein heavy chain 11, axonemal
Q674X7	KAZN	Kazrin
P09913	IFIT2	Interferon-induced protein with tetratricopeptide repeats 2
P02100	HBE1	Hemoglobin subunit epsilon
Q9Y6W6	DUSP10	Dual specificity protein phosphatase 10
Q9HC78	ZBTB20	Zinc finger and BTB domain-containing protein 20
P19823	ITIH2	Inter-alpha-trypsin inhibitor heavy chain H2
O43292	GPAA1	Glycosylphosphatidylinositol anchor attachment 1 protein
P46199	MTIF2	Translation initiation factor IF-2, mitochondrial
Q96AZ6	ISG20	Interferon-stimulated gene 20 kDa protein
P02671	FGA	Fibrinogen alpha chain
Q96PX6	CCDC85A	Coiled-coil domain-containing protein 85A
O00192	ARVCF	Armadillo repeat protein deleted in velo-cardio-facial syndrome
Q9Y625	GPC6	Glypican-6
Q9UI95	MAD2L2	Mitotic spindle assembly checkpoint protein MAD2B
Q8IYY4	DZIP1L	Zinc finger protein DZIP1L

## Sheet: F - MVA unchanged, VACV up HFFF
22 Proteins upregulated > 2 fold by MVA but upregulated <1.25 fold by virulent VACV
Uniprot	Gene Symbol	Description			Significantly enriched clusters and their components from DAVID analysis
Q9H8M1	COQ10B	Coenzyme Q-binding protein COQ10 homolog B, mitochondrial			None
Q9UBC1	NFKBIL1	NF-kappa-B inhibitor-like protein 1
Q86VK4	ZNF410	Isoform 5 of Zinc finger protein 410
O75419	CDC45	Isoform 3 of Cell division control protein 45 homolog
Q8TF76	GSG2	Serine/threonine-protein kinase haspin
Q9H0J9	PARP12	Poly [ADP-ribose] polymerase 12
Q9ULL8	SHROOM4	Protein Shroom4
Q8IWT3	CUL9	Cullin-9
Q9P0U3	SENP1	Sentrin-specific protease 1
Q9NRI5	DISC1	Disrupted in schizophrenia 1 protein
P30711	GSTT1	Glutathione S-transferase theta-1
Q93097	WNT2B	Protein Wnt-2b
Q9Y600	CSAD	Isoform 3 of Cysteine sulfinic acid decarboxylase
Q5U5R9	HECTD2	Probable E3 ubiquitin-protein ligase HECTD2
Q14CW9	ATXN7L3	Isoform 2 of Ataxin-7-like protein 3
Q9HD47	RANGRF	Ran guanine nucleotide release factor
Q8IVF4	DNAH10	Dynein heavy chain 10, axonemal
Q9NP73	ALG13	Putative bifunctional UDP-N-acetylglucosamine transferase and deubiquitinase ALG13
O43347	MSI1	RNA-binding protein Musashi homolog 1
Q9H939	PSTPIP2	Proline-serine-threonine phosphatase-interacting protein 2
Q96BW9	TAMM41	Phosphatidate cytidylyltransferase, mitochondrial
P21817	RYR1	Ryanodine receptor 1

## Sheet: G - HFFF unchanged, THP down
38 Proteins downregulated > 2 fold by MVA in THPs but changed <1.25 fold by in HFFFs
Uniprot	Gene Symbol	Description			Significantly enriched clusters and their components from DAVID analysis
Q9Y6B2	EID1	EP300-interacting inhibitor of differentiation 1			Term:	Repressor, fold enrichment4.6, p=0.05
P18146	EGR1	Early growth response protein 1			Uniprot-I	Gene	Description
Q99650	OSMR	Oncostatin-M-specific receptor subunit beta			Q12972	PPP1R8	Nuclear inhibitor of protein phosphatase 1
Q15025	TNIP1	TNFAIP3-interacting protein 1			Q9Y6B2	EID1	EP300-interacting inhibitor of differentiation 1
Q01995	TAGLN	Transgelin			P86452	ZBED6	Zinc finger BED domain-containing protein 6
Q9C0B9	ZCCHC2	Zinc finger CCHC domain-containing protein 2			Q8TBE0	BAHD1	Bromo adjacent homology domain-containing 1 protein
Q13115	DUSP4	Dual specificity protein phosphatase 4			Q15714	TSC22D1	TSC22 domain family protein 1
Q14687	GSE1	Genetic suppressor element 1			O75362	ZNF217	Zinc finger protein 217
Q9NR33	POLE4	DNA polymerase epsilon subunit 4			Q6MZP7	LIN54	Protein lin-54 homolog
Q8TBE0	BAHD1	Bromo adjacent homology domain-containing 1 protein
Q9NXE8	CWC25	Pre-mRNA-splicing factor CWC25 homolog			Term:	Zinc, fold enrichment 2.33, p=0.03
Q96S55	WRNIP1	ATPase WRNIP1			Uniprot-I	Gene	Description
P86452	ZBED6	Zinc finger BED domain-containing protein 6			Q96S55	WRNIP1	ATPase WRNIP1
O75362	ZNF217	Zinc finger protein 217			Q8WU79	SMAP2	Stromal membrane-associated protein 2
O00472	ELL2	RNA polymerase II elongation factor ELL2			P86452	ZBED6	Zinc finger BED domain-containing protein 6
Q6ZSJ8	C1orf122	Uncharacterized protein C1orf122			Q9P0J7	KCMF1	E3 ubiquitin-protein ligase KCMF1
P52799	EFNB2	Ephrin-B2			Q9C0B9	ZCCHC2	Zinc finger CCHC domain-containing protein 2
Q15043	SLC39A14	Isoform 3 of Zinc transporter ZIP14			Q15043	SLC39A14	Isoform 3 of Zinc transporter ZIP14
Q9BZ67	FRMD8	FERM domain-containing protein 8			O75362	ZNF217	Zinc finger protein 217
Q12972	PPP1R8	Nuclear inhibitor of protein phosphatase 1			P18146	EGR1	Early growth response protein 1
Q6MZP7	LIN54	Protein lin-54 homolog			Q6MZP7	LIN54	Protein lin-54 homolog
Q96EI5	TCEAL4	Isoform 2 of Transcription elongation factor A protein-like 4			Q9H2Y7	ZNF106	Zinc finger protein 106
Q9H2Y7	ZNF106	Zinc finger protein 106
Q9P0J7	KCMF1	E3 ubiquitin-protein ligase KCMF1
Q9NQY0	BIN3	Bridging integrator 3
Q15714	TSC22D1	TSC22 domain family protein 1
Q13111	CHAF1A	Chromatin assembly factor 1 subunit A
P51826	AFF3	Isoform 2 of AF4/FMR2 family member 3
Q92530	PSMF1	Proteasome inhibitor PI31 subunit
Q12766	HMGXB3	HMG domain-containing protein 3
Q15678	PTPN14	Tyrosine-protein phosphatase non-receptor type 14
O75330	HMMR	Isoform 3 of Hyaluronan mediated motility receptor
Q8WU79	SMAP2	Stromal membrane-associated protein 2
Q86WV6	TMEM173	Stimulator of interferon genes protein
Q96EA4	SPDL1	Protein Spindly
Q96PU8	QKI	Protein quaking
Q14517	FAT1	Protocadherin Fat 1
Q9ULW0	TPX2	Isoform 2 of Targeting protein for Xklp2

## Sheet: H - THP unchanged, HFFF down
56 Proteins downregulated > 2 fold by MVA in HFFFs but changed <1.25 fold by in THPs
Uniprot	Gene Symbol	Description			Significantly enriched clusters and their components from DAVID analysis
P35869	AHR	Aryl hydrocarbon receptor			Term:	Extracellular matrix, fold enrichment 31.85, p= 5.9e-13
Q9Y2V0	C15orf41	Uncharacterized protein C15orf41			Uniprot-I	Gene	Description
Q9NZJ5	EIF2AK3	Eukaryotic translation initiation factor 2-alpha kinase 3			P02452	COL1A1	Collagen alpha-1(I) chain
Q9Y5V3	MAGED1	Isoform 2 of Melanoma-associated antigen D1			P02461	COL3A1	Collagen alpha-1(III) chain
Q9NRN5	OLFML3	Olfactomedin-like protein 3			Q08380	LGALS3BP	Galectin-3-binding protein
Q9UBN4	TRPC4	Isoform Epsilon of Short transient receptor potential channel 4			P08123	COL1A2	Collagen alpha-2(I) chain
Q12841	FSTL1	Follistatin-related protein 1			P20908	COL5A1	Collagen alpha-1(V) chain
P51884	LUM	Lumican			P39060	COL18A1	Collagen alpha-1(XVIII) chain
P02452	COL1A1	Collagen alpha-1(I) chain			P08253	MMP2	72 kDa type IV collagenase
P08123	COL1A2	Collagen alpha-2(I) chain			Q99715	COL12A1	Collagen alpha-1(XII) chain
P07996	THBS1	Thrombospondin-1			P51884	LUM	Lumican
Q6ICL3	TANGO2	Isoform 4 of Transport and Golgi organization protein 2 homolog			P12111	COL6A3	Collagen alpha-3(VI) chain
Q16352	INA	Alpha-internexin			P07996	THBS1	Thrombospondin-1
Q15361	TTF1	Transcription termination factor 1			P35556	FBN2	Fibrillin-2
P16035	TIMP2	Metalloproteinase inhibitor 2
Q5TEA3	C20orf194	Uncharacterized protein C20orf194			Term:	Collagen trimer, fold enrichment 43.7, p= 1.7e-7
Q8NEY8	PPHLN1	Isoform 2 of Periphilin-1			Uniprot-I	Gene	Description
Q7Z2W4	ZC3HAV1	Isoform 3 of Zinc finger CCCH-type antiviral protein 1			P02452	COL1A1	Collagen alpha-1(I) chain
Q9UGL1	KDM5B	Isoform 2 of Lysine-specific demethylase 5B			P02461	COL3A1	Collagen alpha-1(III) chain
Q9H8M1	COQ10B	Coenzyme Q-binding protein COQ10 homolog B, mitochondrial			P08123	COL1A2	Collagen alpha-2(I) chain
Q9NX18	SDHAF2	Succinate dehydrogenase assembly factor 2, mitochondrial			P20908	COL5A1	Collagen alpha-1(V) chain
O14874	BCKDK	[3-methyl-2-oxobutanoate dehydrogenase [lipoamide]] kinase, mitochondrial			P39060	COL18A1	Collagen alpha-1(XVIII) chain
P13747	HLA-E	HLA class I histocompatibility antigen, alpha chain E			Q99715	COL12A1	Collagen alpha-1(XII) chain
P58215	LOXL3	Lysyl oxidase homolog 3			P12111	COL6A3	Collagen alpha-3(VI) chain
Q86Y13	DZIP3	E3 ubiquitin-protein ligase DZIP3			P12111	COL6A3	Collagen alpha-3(VI) chain
Q08380	LGALS3BP	Galectin-3-binding protein
P54098	POLG	DNA polymerase subunit gamma-1			Term:	VWFC, fold enrichment 77.56, p= 9.02e-4
Q6P1M9	ARMCX5	Armadillo repeat-containing X-linked protein 5			Uniprot-I	Gene	Description
Q9BYX7	POTEKP	Putative beta-actin-like protein 3			P02452	COL1A1	Collagen alpha-1(I) chain
P08253	MMP2	72 kDa type IV collagenase			Q12841	FSTL1	Follistatin-related protein 1
Q14201	BTG3	Isoform 2 of Protein BTG3			P02461	COL3A1	Collagen alpha-1(III) chain
Q14393	GAS6	Growth arrest-specific protein 6			P07996	THBS1	Thrombospondin-1
Q8N3C7	CLIP4	CAP-Gly domain-containing linker protein 4
Q9C035	TRIM5	Tripartite motif-containing protein 5			Term:	Nuclear pore complex, fold enrichment 10.88, p= 0.038
Q9BVL2	NUP58	Nucleoporin p58/p45			Uniprot-I	Gene	Description
O60318	MCM3AP	Germinal-center associated nuclear protein			P37198	NUP62	Nuclear pore glycoprotein p62
Q86TB3	ALPK2	Alpha-protein kinase 2			Q7Z3B4	NUP54	Nucleoporin p54
Q92685	ALG3	Dol-P-Man:Man(5)GlcNAc(2)-PP-Dol alpha-1,3-mannosyltransferase			Q9BVL2	NUP58	Nucleoporin p58/p45
Q5T3J3	LRIF1	Ligand-dependent nuclear receptor-interacting factor 1			O60318	MCM3AP	Germinal-center associated nuclear protein
P54274	TERF1	Telomeric repeat-binding factor 1
Q8TDD1	DDX54	Isoform 2 of ATP-dependent RNA helicase DDX54
P23458	JAK1	Tyrosine-protein kinase JAK1
Q86WA8	LONP2	Lon protease homolog 2, peroxisomal
Q9GZX9	TWSG1	Twisted gastrulation protein homolog 1
Q8NFW8	CMAS	N-acylneuraminate cytidylyltransferase
P02461	COL3A1	Collagen alpha-1(III) chain
Q7Z7M9	GALNT5	Polypeptide N-acetylgalactosaminyltransferase 5
O75592	MYCBP2	E3 ubiquitin-protein ligase MYCBP2
P37268	FDFT1	Squalene synthase
P35556	FBN2	Fibrillin-2
P37198	NUP62	Nuclear pore glycoprotein p62
P20908	COL5A1	Collagen alpha-1(V) chain
Q7Z3B4	NUP54	Nucleoporin p54
P39060	COL18A1	Collagen alpha-1(XVIII) chain
Q99715	COL12A1	Collagen alpha-1(XII) chain
P12111	COL6A3	Collagen alpha-3(VI) chain

## Sheet: I - THP and HFFF down
223 Proteins downregulated > 2 fold by MVA in either THPs or HFFFs and also >1.25 fold in the other cell type
Uniprot	Gene Symbol	Description			Significantly enriched clusters and their components from DAVID analysis
Q9NQX7	ITM2C	Integral membrane protein 2C			Term:	Glycoprotein, fold enrichment 2.51, p= 1.01e-9
Q6W2J9	BCOR	BCL-6 corepressor			Uniprot-I	Gene	Description
O00391	QSOX1	Sulfhydryl oxidase 1			Q86VY9	TMEM200A	Transmembrane protein 200A
P08910	ABHD2	Monoacylglycerol lipase ABHD2			Q8TF40	FNIP1	Folliculin-interacting protein 1
Q0D2I5	IFFO1	Isoform 5 of Intermediate filament family orphan 1			P08910	ABHD2	Monoacylglycerol lipase ABHD2
O43164	PJA2	E3 ubiquitin-protein ligase Praja-2			O75503	CLN5	Ceroid-lipofuscinosis neuronal protein 5
Q99967	CITED2	Cbp/p300-interacting transactivator 2			P78504	JAG1	Protein jagged-1
P19021	PAM	Isoform 5 of Peptidyl-glycine alpha-amidating monooxygenase			P11047	LAMC1	Laminin subunit gamma-1
Q96BY9	SARAF	Store-operated calcium entry-associated regulatory factor			O00468	AGRN	Agrin
Q13127	REST	RE1-silencing transcription factor			P17676	CEBPB	CCAAT/enhancer-binding protein beta
P01033	TIMP1	Metalloproteinase inhibitor 1			Q16270	IGFBP7	Insulin-like growth factor-binding protein 7
Q8TEL6	TRPC4AP	Short transient receptor potential channel 4-associated protein			P00749	PLAU	Urokinase-type plasminogen activator
Q8NEZ5	FBXO22	F-box only protein 22			O00391	QSOX1	Sulfhydryl oxidase 1
Q14106	TOB2	Protein Tob2			P38571	LIPA	Lysosomal acid lipase/cholesteryl ester hydrolase
Q9H3L0	MMADHC	Methylmalonic aciduria and homocystinuria type D protein, mitochondrial			Q8NBJ4	GOLM1	Golgi membrane protein 1
P01034	CST3	Cystatin-C			Q92896	GLG1	Isoform 2 of Golgi apparatus protein 1
Q5VZ89	DENND4C	DENN domain-containing protein 4C			Q02818	NUCB1	Nucleobindin-1
Q9H3M7	TXNIP	Thioredoxin-interacting protein			Q9UBG0	MRC2	C-type mannose receptor 2
Q92896	GLG1	Isoform 2 of Golgi apparatus protein 1			P01034	CST3	Cystatin-C
Q06481	APLP2	Amyloid-like protein 2			P28799	GRN	Granulins
Q9NPA3	MID1IP1	Mid1-interacting protein 1			P01033	TIMP1	Metalloproteinase inhibitor 1
Q15038	DAZAP2	DAZ-associated protein 2			P07711	CTSL	Cathepsin L1
Q14135	VGLL4	Isoform 4 of Transcription cofactor vestigial-like protein 4			Q7Z4F1	LRP10	Low-density lipoprotein receptor-related protein 10
P17707	AMD1	S-adenosylmethionine decarboxylase proenzyme			P12109	COL6A1	Collagen alpha-1(VI) chain
Q86U06	RBM23	Isoform 2 of Probable RNA-binding protein 23			O75976	CPD	Carboxypeptidase D
Q8NFZ5	TNIP2	TNFAIP3-interacting protein 2			P19021	PAM	Isoform 5 of Peptidyl-glycine alpha-amidating monooxygenase
P12110	COL6A2	Isoform 2C2A of Collagen alpha-2(VI) chain			Q9BTY2	FUCA2	Plasma alpha-L-fucosidase
Q9GZM8	NDEL1	Isoform 3 of Nuclear distribution protein nudE-like 1			P35052	GPC1	Glypican-1
Q96S38	RPS6KC1	Ribosomal protein S6 kinase delta-1			P12110	COL6A2	Isoform 2C2A of Collagen alpha-2(VI) chain
P17029	ZKSCAN1	Zinc finger protein with KRAB and SCAN domains 1			P15260	IFNGR1	Interferon gamma receptor 1
P13196	ALAS1	5-aminolevulinate synthase, nonspecific, mitochondrial			Q9Y240	CLEC11A	C-type lectin domain family 11 member A
Q6PK04	CCDC137	Coiled-coil domain-containing protein 137			Q99519	NEU1	Sialidase-1
Q6FIF0	ZFAND6	AN1-type zinc finger protein 6			P05067	APP	Amyloid beta A4 protein
P53567	CEBPG	CCAAT/enhancer-binding protein gamma			Q06481	APLP2	Amyloid-like protein 2
Q15773	MLF2	Myeloid leukemia factor 2			O43493	TGOLN2	Trans-Golgi network integral membrane protein 2
Q9HBU6	ETNK1	Ethanolamine kinase 1			O75326	SEMA7A	Semaphorin-7A
P13498	CYBA	Cytochrome b-245 light chain			Q9Y287	ITM2B	Integral membrane protein 2B
Q96EU6	RRP36	Ribosomal RNA processing protein 36 homolog			Q6UWY0	ARSK	Arylsulfatase K
Q7Z5L9	IRF2BP2	Interferon regulatory factor 2-binding protein 2			P17405	SMPD1	Sphingomyelin phosphodiesterase
Q92624	APPBP2	Amyloid protein-binding protein 2			P40189	IL6ST	Interleukin-6 receptor subunit beta
Q96EK4	THAP11	THAP domain-containing protein 11			P51805	PLXNA3	Plexin-A3
O60337	MARCHF6	E3 ubiquitin-protein ligase MARCH6			P08581	MET	Isoform 2 of Hepatocyte growth factor receptor
O75787	ATP6AP2	Renin receptor			Q9BRK5	SDF4	45 kDa calcium-binding protein
P17676	CEBPB	CCAAT/enhancer-binding protein beta			P01137	TGFB1	Transforming growth factor beta-1
Q1ED39	KNOP1	Lysine-rich nucleolar protein 1			Q16610	ECM1	Isoform 4 of Extracellular matrix protein 1
O75326	SEMA7A	Semaphorin-7A			P01130	LDLR	Low-density lipoprotein receptor
Q9H0U9	TSPYL1	Testis-specific Y-encoded-like protein 1			Q9BXS4	TMEM59	Transmembrane protein 59
Q9NWD8	TMEM248	Transmembrane protein 248			P07858	CTSB	Cathepsin B
A6ZKI3	FAM127A	Protein FAM127A			O94898	LRIG2	Leucine-rich repeats and immunoglobulin-like domains protein 2
Q9H6S1	AZI2	5-azacytidine-induced protein 2			Q04771	ACVR1	Activin receptor type-1
Q9NWQ9	C14orf119	Uncharacterized protein C14orf119			Q9NQX7	ITM2C	Integral membrane protein 2C
Q7Z7L7	ZER1	Protein zer-1 homolog			Q495W5	FUT11	Alpha-(1,3)-fucosyltransferase 11
Q9Y5J5	PHLDA3	Pleckstrin homology-like domain family A member 3			Q9H173	SIL1	Nucleotide exchange factor SIL1
Q9UBU8	MORF4L1	Mortality factor 4-like protein 1			O14773	TPP1	Tripeptidyl-peptidase 1
Q8N2W9	PIAS4	E3 SUMO-protein ligase PIAS4			P05121	SERPINE1	Plasminogen activator inhibitor 1
P61812	TGFB2	Isoform B of Transforming growth factor beta-2			P61812	TGFB2	Isoform B of Transforming growth factor beta-2
Q15004	KIAA0101	PCNA-associated factor			Q6UWU4	C6orf89	Isoform 2 of Bombesin receptor-activated protein C6orf89
Q9BPZ3	PAIP2	Polyadenylate-binding protein-interacting protein 2
Q9H173	SIL1	Nucleotide exchange factor SIL1			Term:	Lysosome, fold enrichment 3.63, p= 0.0049
Q9Y287	ITM2B	Integral membrane protein 2B			Uniprot-I	Gene	Description
Q9BZL1	UBL5	Ubiquitin-like protein 5			P07711	CTSL	Cathepsin L1
O00767	SCD	Acyl-CoA desaturase			P01130	LDLR	Low-density lipoprotein receptor
P07711	CTSL	Cathepsin L1			Q9BXS4	TMEM59	Transmembrane protein 59
P40189	IL6ST	Interleukin-6 receptor subunit beta			P07858	CTSB	Cathepsin B
Q9Y657	SPIN1	Spindlin-1			O75503	CLN5	Ceroid-lipofuscinosis neuronal protein 5
O94964	SOGA1	Isoform 2 of Protein SOGA1			Q6UWY0	ARSK	Arylsulfatase K
Q9UNZ5	C19orf53	Leydig cell tumor 10 kDa protein homolog			O75787	ATP6AP2	Renin receptor
O75976	CPD	Carboxypeptidase D			Q9BTY2	FUCA2	Plasma alpha-L-fucosidase
O43493	TGOLN2	Trans-Golgi network integral membrane protein 2			Q9NQX7	ITM2C	Integral membrane protein 2C
Q16610	ECM1	Isoform 4 of Extracellular matrix protein 1			P17405	SMPD1	Sphingomyelin phosphodiesterase
Q53EL6	PDCD4	Programmed cell death protein 4			P38571	LIPA	Lysosomal acid lipase/cholesteryl ester hydrolase
P35052	GPC1	Glypican-1			O14773	TPP1	Tripeptidyl-peptidase 1
P05121	SERPINE1	Plasminogen activator inhibitor 1			Q99519	NEU1	Sialidase-1
P12110	COL6A2	Isoform 2C2A of Collagen alpha-2(VI) chain			Q14596	NBR1	Next to BRCA1 gene 1 protein
Q5JPI3	C3orf38	Uncharacterized protein C3orf38			P28799	GRN	Granulins
P11802	CDK4	Cyclin-dependent kinase 4			Q96S38	RPS6KC1	Ribosomal protein S6 kinase delta-1
Q9UKV5	AMFR	E3 ubiquitin-protein ligase AMFR
Q9Y597	KCTD3	BTB/POZ domain-containing protein KCTD3			Term:	Zinc, fold enrichment 1.88, p= 1.81e-5
Q495W5	FUT11	Alpha-(1,3)-fucosyltransferase 11			Uniprot-I	Gene	Description
Q14596	NBR1	Next to BRCA1 gene 1 protein			Q13137	CALCOCO2	Isoform 4 of Calcium-binding and coiled-coil domain-containing protein 2
Q969X0	RILPL2	RILP-like protein 2			Q86T24	ZBTB33	Transcriptional regulator Kaiso
Q86WP2	GPBP1	Isoform 2 of Vasculin			Q8TEY7	USP33	Ubiquitin carboxyl-terminal hydrolase 33
Q9H9D4	ZNF408	Zinc finger protein 408			P61968	LMO4	LIM domain transcription factor LMO4
Q9BT92	TCHP	Trichoplein keratin filament-binding protein			Q9P0P0	RNF181	E3 ubiquitin-protein ligase RNF181
Q13490	BIRC2	Baculoviral IAP repeat-containing protein 2			P19793	RXRA	Retinoic acid receptor RXR-alpha
O94898	LRIG2	Leucine-rich repeats and immunoglobulin-like domains protein 2			Q9UPT9	USP22	Ubiquitin carboxyl-terminal hydrolase 22
O15015	ZNF646	Isoform 2 of Zinc finger protein 646			P17405	SMPD1	Sphingomyelin phosphodiesterase
Q9BY12	SCAPER	S phase cyclin A-associated protein in the endoplasmic reticulum			Q76L83	ASXL2	Putative Polycomb group protein ASXL2
Q5JTW2	CEP78	Isoform 2 of Centrosomal protein of 78 kDa			P17029	ZKSCAN1	Zinc finger protein with KRAB and SCAN domains 1
Q86XR8	CEP57	Centrosomal protein of 57 kDa			Q96L73	NSD1	Histone-lysine N-methyltransferase, H3 lysine-36 and H4 lysine-20 specific
Q9H3C7	GGNBP2	Gametogenetin-binding protein 2			P13056	NR2C1	Nuclear receptor subfamily 2 group C member 1
Q6PL18	ATAD2	ATPase family AAA domain-containing protein 2			Q9H9D4	ZNF408	Zinc finger protein 408
Q96P11	NSUN5	Isoform 2 of Probable 28S rRNA (cytosine-C(5))-methyltransferase			Q96EK4	THAP11	THAP domain-containing protein 11
P05067	APP	Amyloid beta A4 protein			Q9BVI0	PHF20	PHD finger protein 20
Q8TEY7	USP33	Ubiquitin carboxyl-terminal hydrolase 33			P47974	ZFP36L2	mRNA decay activator protein ZFP36L2
Q9H9L3	ISG20L2	Interferon-stimulated 20 kDa exonuclease-like 2			Q96PM9	ZNF385A	Zinc finger protein 385A
Q15014	MORF4L2	Mortality factor 4-like protein 2			O15015	ZNF646	Isoform 2 of Zinc finger protein 646
O14773	TPP1	Tripeptidyl-peptidase 1			Q8N2W9	PIAS4	E3 SUMO-protein ligase PIAS4
Q8NBJ4	GOLM1	Golgi membrane protein 1			Q9H5H4	ZNF768	Zinc finger protein 768
P00749	PLAU	Urokinase-type plasminogen activator			Q14596	NBR1	Next to BRCA1 gene 1 protein
Q9BTY2	FUCA2	Plasma alpha-L-fucosidase			Q8N567	ZCCHC9	Zinc finger CCHC domain-containing protein 9
O95478	NSA2	Ribosome biogenesis protein NSA2 homolog			P23025	XPA	DNA repair protein complementing XP-A cells
O95864	FADS2	Fatty acid desaturase 2			Q6FIF0	ZFAND6	AN1-type zinc finger protein 6
Q02818	NUCB1	Nucleobindin-1			P01033	TIMP1	Metalloproteinase inhibitor 1
P35226	BMI1	Polycomb complex protein BMI-1			Q13127	REST	RE1-silencing transcription factor
Q6UWU4	C6orf89	Isoform 2 of Bombesin receptor-activated protein C6orf89			O43164	PJA2	E3 ubiquitin-protein ligase Praja-2
Q15034	HERC3	Probable E3 ubiquitin-protein ligase HERC3			O75976	CPD	Carboxypeptidase D
O15417	TNRC18	Trinucleotide repeat-containing gene 18 protein			P50281	MMP14	Matrix metalloproteinase-14
Q9HC62	SENP2	Sentrin-specific protease 2			Q9NYA4	MTMR4	Myotubularin-related protein 4
Q9BX70	BTBD2	BTB/POZ domain-containing protein 2			Q7Z5L9	IRF2BP2	Interferon regulatory factor 2-binding protein 2
Q9BSF8	BTBD10	Isoform 2 of BTB/POZ domain-containing protein 10			P19021	PAM	Isoform 5 of Peptidyl-glycine alpha-amidating monooxygenase
P14373	TRIM27	Zinc finger protein RFP			Q8NFZ5	TNIP2	TNFAIP3-interacting protein 2
P49760	CLK2	Dual specificity protein kinase CLK2			Q9BRQ0	PYGO2	Pygopus homolog 2
Q13772	NCOA4	Isoform 4 of Nuclear receptor coactivator 4			Q9UHC7	MKRN1	E3 ubiquitin-protein ligase makorin-1
Q9P2F8	SIPA1L2	Signal-induced proliferation-associated 1-like protein 2			P35226	BMI1	Polycomb complex protein BMI-1
Q8N137	CNTROB	Isoform 2 of Centrobin			P35052	GPC1	Glypican-1
Q9H9Y2	RPF1	Ribosome production factor 1			O60337	MARCHF6	E3 ubiquitin-protein ligase MARCH6
Q5T1J5	CHCHD2P9	Putative coiled-coil-helix-coiled-coil-helix domain-containing protein CHCHD2P9, mitochondrial			P14373	TRIM27	Zinc finger protein RFP
P01137	TGFB1	Transforming growth factor beta-1			P57682	KLF3	Krueppel-like factor 3
Q9UGY1	NOL12	Nucleolar protein 12			Q13490	BIRC2	Baculoviral IAP repeat-containing protein 2
Q16270	IGFBP7	Insulin-like growth factor-binding protein 7			Q9BY12	SCAPER	S phase cyclin A-associated protein in the endoplasmic reticulum
Q9UI14	RABAC1	Prenylated Rab acceptor protein 1			P05067	APP	Amyloid beta A4 protein
Q9BSV6	TSEN34	tRNA-splicing endonuclease subunit Sen34			Q9UKV5	AMFR	E3 ubiquitin-protein ligase AMFR
Q6UWY0	ARSK	Arylsulfatase K			Q9ULV3	CIZ1	Cip1-interacting zinc finger protein
Q86X95	CIR1	Corepressor interacting with RBPJ 1
Q14534	SQLE	Squalene monooxygenase			Term:	RNA polymerase II core promoter proximal region sequence-specific DNA binding, fold enrichment 3.35, p= 0.004
Q6DKI1	RPL7L1	60S ribosomal protein L7-like 1			Uniprot-I	Gene	Description
Q96GQ7	DDX27	Probable ATP-dependent RNA helicase DDX27			Q86T24	ZBTB33	Transcriptional regulator Kaiso
Q9BYG3	NIFK	MKI67 FHA domain-interacting nucleolar phosphoprotein			Q13127	REST	RE1-silencing transcription factor
Q9NW13	RBM28	RNA-binding protein 28			Q14814	MEF2D	Myocyte-specific enhancer factor 2D
P50281	MMP14	Matrix metalloproteinase-14			P19793	RXRA	Retinoic acid receptor RXR-alpha
Q9BRK5	SDF4	45 kDa calcium-binding protein			P14921	ETS1	Protein C-ets-1
P12109	COL6A1	Collagen alpha-1(VI) chain			P17029	ZKSCAN1	Zinc finger protein with KRAB and SCAN domains 1
P15260	IFNGR1	Interferon gamma receptor 1			P17535	JUND	Transcription factor jun-D
Q86VY9	TMEM200A	Transmembrane protein 200A			P53567	CEBPG	CCAAT/enhancer-binding protein gamma
Q9Y605	MRFAP1	MORF4 family-associated protein 1			Q96L73	NSD1	Histone-lysine N-methyltransferase, H3 lysine-36 and H4 lysine-20 specific
Q5THK1	PRR14L	Protein PRR14L			P35226	BMI1	Polycomb complex protein BMI-1
Q8TF40	FNIP1	Folliculin-interacting protein 1			P17676	CEBPB	CCAAT/enhancer-binding protein beta
Q8IZL2	MAML2	Mastermind-like protein 2			P13056	NR2C1	Nuclear receptor subfamily 2 group C member 1
Q96PM9	ZNF385A	Zinc finger protein 385A			Q9H9D4	ZNF408	Zinc finger protein 408
P42575	CASP2	Caspase-2			P17275	JUNB	Transcription factor jun-B
P61968	LMO4	LIM domain transcription factor LMO4			Q96EK4	THAP11	THAP domain-containing protein 11
Q9P0W2	HMG20B	SWI/SNF-related matrix-associated actin-dependent regulator of chromatin subfamily E member 1-related			P57682	KLF3	Krueppel-like factor 3
Q9BW61	DDA1	DET1- and DDB1-associated protein 1			O15015	ZNF646	Isoform 2 of Zinc finger protein 646
Q9UHC7	MKRN1	E3 ubiquitin-protein ligase makorin-1			P49716	CEBPD	CCAAT/enhancer-binding protein delta
Q9NYA4	MTMR4	Myotubularin-related protein 4			P05067	APP	Amyloid beta A4 protein
Q9BVI0	PHF20	PHD finger protein 20
Q9H7F4	TMEM185B	Transmembrane protein 185B			Term:	Sequence-specific double-stranded DNA binding, fold enrichment 4.53, p= 0.015
Q96NM4	TOX2	Isoform 2 of TOX high mobility group box family member 2			Uniprot-I	Gene	Description
Q9UKL3	CASP8AP2	CASP8-associated protein 2			Q86T24	ZBTB33	Transcriptional regulator Kaiso
Q9BRQ0	PYGO2	Pygopus homolog 2			P13056	NR2C1	Nuclear receptor subfamily 2 group C member 1
Q76L83	ASXL2	Putative Polycomb group protein ASXL2			Q14814	MEF2D	Myocyte-specific enhancer factor 2D
Q5T7W7	TSTD2	Thiosulfate sulfurtransferase/rhodanese-like domain-containing protein 2			P17275	JUNB	Transcription factor jun-B
Q04771	ACVR1	Activin receptor type-1			P57682	KLF3	Krueppel-like factor 3
Q13542	EIF4EBP2	Eukaryotic translation initiation factor 4E-binding protein 2			P19793	RXRA	Retinoic acid receptor RXR-alpha
P23025	XPA	DNA repair protein complementing XP-A cells			P49716	CEBPD	CCAAT/enhancer-binding protein delta
Q15149	PLEC	Isoform 2 of Plectin			P23025	XPA	DNA repair protein complementing XP-A cells
Q86T24	ZBTB33	Transcriptional regulator Kaiso			P53567	CEBPG	CCAAT/enhancer-binding protein gamma
Q9P031	CCDC59	Thyroid transcription factor 1-associated protein 26			P17535	JUND	Transcription factor jun-D
Q8N567	ZCCHC9	Zinc finger CCHC domain-containing protein 9			P17676	CEBPB	CCAAT/enhancer-binding protein beta
O43791	SPOP	Speckle-type POZ protein
P14921	ETS1	Protein C-ets-1			Term:	Growth factor activity, fold enrichment 9.15, p= 0.03
P47974	ZFP36L2	mRNA decay activator protein ZFP36L2			Uniprot-I	Gene	Description
P19793	RXRA	Retinoic acid receptor RXR-alpha			P01033	TIMP1	Metalloproteinase inhibitor 1
P28799	GRN	Granulins			Q9Y240	CLEC11A	C-type lectin domain family 11 member A
Q9Y421	FAM32A	Protein FAM32A			P01137	TGFB1	Transforming growth factor beta-1
Q9UPT9	USP22	Ubiquitin carboxyl-terminal hydrolase 22			P61812	TGFB2	Isoform B of Transforming growth factor beta-2
P17405	SMPD1	Sphingomyelin phosphodiesterase			P78504	JAG1	Protein jagged-1
P57682	KLF3	Krueppel-like factor 3			P28799	GRN	Granulins
P01130	LDLR	Low-density lipoprotein receptor
Q9Y546	LRRC42	Leucine-rich repeat-containing protein 42			Term:	Cytokine-cytokine receptor interaction, fold enrichment 13.6, p= 0.055
Q9H5H4	ZNF768	Zinc finger protein 768			Uniprot-I	Gene	Description
O75319	DUSP11	RNA/RNP complex-1-interacting phosphatase			P40189	IL6ST	Interleukin-6 receptor subunit beta
Q9Y4F4	FAM179B	Crescerin-1			P15260	IFNGR1	Interferon gamma receptor 1
Q13137	CALCOCO2	Isoform 4 of Calcium-binding and coiled-coil domain-containing protein 2			Q04771	ACVR1	Activin receptor type-1
Q9P021	CRIPT	Cysteine-rich PDZ-binding protein			P01137	TGFB1	Transforming growth factor beta-1
Q99519	NEU1	Sialidase-1			P61812	TGFB2	Isoform B of Transforming growth factor beta-2
Q9P0P0	RNF181	E3 ubiquitin-protein ligase RNF181
Q9Y6V7	DDX49	Probable ATP-dependent RNA helicase DDX49			Term:	Golgi Lumen, fold enrichment 8.08, p= 0.033
O75503	CLN5	Ceroid-lipofuscinosis neuronal protein 5			Uniprot-I	Gene	Description
Q96L73	NSD1	Histone-lysine N-methyltransferase, H3 lysine-36 and H4 lysine-20 specific			P35052	GPC1	Glypican-1
P60520	GABARAPL2	Gamma-aminobutyric acid receptor-associated protein-like 2			P50281	MMP14	Matrix metalloproteinase-14
Q9Y244	POMP	Proteasome maturation protein			Q9BRK5	SDF4	45 kDa calcium-binding protein
Q9BY42	RTFDC1	Protein RTF2 homolog			P01137	TGFB1	Transforming growth factor beta-1
O94782	USP1	Ubiquitin carboxyl-terminal hydrolase 1			P05067	APP	Amyloid beta A4 protein
Q9H467	CUEDC2	CUE domain-containing protein 2			O00468	AGRN	Agrin
Q9H425	C1orf198	Uncharacterized protein C1orf198
P09601	HMOX1	Heme oxygenase 1			Term:	Extracellular, fold enrichment 2.68, p= 0.038
Q9NY93	DDX56	Probable ATP-dependent RNA helicase DDX56			Uniprot-I	Gene	Description
P38571	LIPA	Lysosomal acid lipase/cholesteryl ester hydrolase			Q06481	APLP2	Amyloid-like protein 2
P11047	LAMC1	Laminin subunit gamma-1			Q86VY9	TMEM200A	Transmembrane protein 200A
P07858	CTSB	Cathepsin B			Q7Z4F1	LRP10	Low-density lipoprotein receptor-related protein 10
P78504	JAG1	Protein jagged-1			P01130	LDLR	Low-density lipoprotein receptor
P49716	CEBPD	CCAAT/enhancer-binding protein delta			P08910	ABHD2	Monoacylglycerol lipase ABHD2
O14613	CDC42EP2	Cdc42 effector protein 2			O43493	TGOLN2	Trans-Golgi network integral membrane protein 2
Q53GA4	PHLDA2	Pleckstrin homology-like domain family A member 2			Q9BXS4	TMEM59	Transmembrane protein 59
P08581	MET	Isoform 2 of Hepatocyte growth factor receptor			P50281	MMP14	Matrix metalloproteinase-14
Q16763	UBE2S	Ubiquitin-conjugating enzyme E2 S			O75976	CPD	Carboxypeptidase D
Q9Y240	CLEC11A	C-type lectin domain family 11 member A			O94898	LRIG2	Leucine-rich repeats and immunoglobulin-like domains protein 2
Q9BXS4	TMEM59	Transmembrane protein 59			O75787	ATP6AP2	Renin receptor
Q7Z4F1	LRP10	Low-density lipoprotein receptor-related protein 10			Q04771	ACVR1	Activin receptor type-1
Q9H999	PANK3	Pantothenate kinase 3			P78504	JAG1	Protein jagged-1
P51805	PLXNA3	Plexin-A3			O60337	MARCHF6	E3 ubiquitin-protein ligase MARCH6
Q2NL68	PROSER3	Proline and serine-rich protein 3			P40189	IL6ST	Interleukin-6 receptor subunit beta
Q9Y2S0	POLR1D	Isoform 2 of DNA-directed RNA polymerases I and III subunit RPAC2			P51805	PLXNA3	Plexin-A3
Q86WX3	RPS19BP1	Active regulator of SIRT1			P08581	MET	Isoform 2 of Hepatocyte growth factor receptor
O00468	AGRN	Agrin			P15260	IFNGR1	Interferon gamma receptor 1
Q96HI0	SENP5	Sentrin-specific protease 5			Q92896	GLG1	Isoform 2 of Golgi apparatus protein 1
Q5EBL8	PDZD11	Isoform 2 of PDZ domain-containing protein 11			P05067	APP	Amyloid beta A4 protein
Q16626	MEA1	Male-enhanced antigen 1			Q9UBG0	MRC2	C-type mannose receptor 2
P48730	CSNK1D	Casein kinase I isoform delta			Q6UWU4	C6orf89	Isoform 2 of Bombesin receptor-activated protein C6orf89
Q14814	MEF2D	Myocyte-specific enhancer factor 2D
Q9ULV3	CIZ1	Cip1-interacting zinc finger protein			Term:	Ubl conjugation pathway, fold enrichment 1.97, p= 0.048
Q9UJY4	GGA2	ADP-ribosylation factor-binding protein GGA2			Uniprot-I	Gene	Description
P17535	JUND	Transcription factor jun-D			O43164	PJA2	E3 ubiquitin-protein ligase Praja-2
P13056	NR2C1	Nuclear receptor subfamily 2 group C member 1			Q9HC62	SENP2	Sentrin-specific protease 2
P17275	JUNB	Transcription factor jun-B			O43791	SPOP	Speckle-type POZ protein
Q70EK8	USP53	Inactive ubiquitin carboxyl-terminal hydrolase 53			Q8TEY7	USP33	Ubiquitin carboxyl-terminal hydrolase 33
Q96GV9	C5orf30	UNC119-binding protein C5orf30			Q9BW61	DDA1	DET1- and DDB1-associated protein 1
Q96BK5	PINX1	PIN2/TERF1-interacting telomerase inhibitor 1			Q7Z7L7	ZER1	Protein zer-1 homolog
Q9NSI2	FAM207A	Protein FAM207A			Q9P0P0	RNF181	E3 ubiquitin-protein ligase RNF181
Q9UBG0	MRC2	C-type mannose receptor 2			Q9H467	CUEDC2	CUE domain-containing protein 2
Q9BVJ6	UTP14A	U3 small nucleolar RNA-associated protein 14 homolog A			Q8NEZ5	FBXO22	F-box only protein 22
					Q9UPT9	USP22	Ubiquitin carboxyl-terminal hydrolase 22
					Q9UHC7	MKRN1	E3 ubiquitin-protein ligase makorin-1
					O94782	USP1	Ubiquitin carboxyl-terminal hydrolase 1
					O60337	MARCHF6	E3 ubiquitin-protein ligase MARCH6
					P14373	TRIM27	Zinc finger protein RFP
					Q96HI0	SENP5	Sentrin-specific protease 5
					Q8TEL6	TRPC4AP	Short transient receptor potential channel 4-associated protein
					Q16763	UBE2S	Ubiquitin-conjugating enzyme E2 S
					Q13490	BIRC2	Baculoviral IAP repeat-containing protein 2
					Q8N2W9	PIAS4	E3 SUMO-protein ligase PIAS4
					Q92624	APPBP2	Amyloid protein-binding protein 2
					Q9UKV5	AMFR	E3 ubiquitin-protein ligase AMFR
					Q9BZL1	UBL5	Ubiquitin-like protein 5
					Q15034	HERC3	Probable E3 ubiquitin-protein ligase HERC3
