# Supplementary material for: Quantitative proteomics defines mechanisms of antiviral defence and cell death during modified vaccinia Ankara infection
Source: Nat Commun. 2023 Dec 8;14:8134. doi: 10.1038/s41467-023-43299-8 (PMC10709566; doi:10.1038/s41467-023-43299-8)
Supplement: Supplementary file 8 — Supplementary Data 6 [file 41467_2023_43299_MOESM8_ESM.xlsx]

## Sheet: Table S6A
Reporter ion isotopic distributions for HFFF-TERT experiment
BATCH	VD294908
Mass tag	Reporter Ion Mass	-2		-1		M+	+1		+2
		-2x 13C	-13C -15N	-13C	-15N	-	+15N	+13C	+15N +13C	+2x 13C
TMTpro-126	126.128	NA	NA	NA	NA	1	0.34	9.31	0.02	0.32
TMTpro-127N	127.125	NA	NA	NA	0.71	1	NA	8.98	NA	0.32
TMTpro-127C	127.131	NA	NA	0.93	NA	1	0.35	8.63	0.01	0.27
TMTpro-128N	128.128	NA	0	0.95	0.79	1	NA	8.38	NA	0.26
TMTpro-128C	128.134	0	NA	1.47	NA	1	0.34	6.91	0	0.15
TMTpro-129N	129.131	0	0	1.46	1.28	1	NA	6.86	NA	0.15
TMTpro-129C	129.138	0.51	NA	2.74	NA	1	0.36	6.15	0	0.11
TMTpro-130N	130.135	0.49	0.02	2.76	0.62	1	NA	5.98	NA	0.11
TMTpro-130C	130.141	0.04	NA	3.1	NA	1	0.42	4.82	0.02	0.06
TMTpro-131N	131.138	0.04	0.04	3.09	1.36	1	NA	4.75	NA	0.06
TMTpro-131C	131.144	0.08	NA	3.81	NA	1	0.4	3.29	0.03	0.03
TMTpro-132N	132.142	0.04	0	2.84	0.79	1	NA	3.51	NA	0.02
TMTpro-132C	132.148	0.1	NA	4.14	NA	1	0.4	1.8	0.02	0
TMTpro-133N	133.145	0.36	0.01	3.64	0.82	1	NA	1.94	NA	0
TMTpro-133C	133.151	0.88	NA	4.7	NA	1	0.4	1.01	0	NA
TMTpro-134N	134.148	0.4	0.04	4.92	0.1	1	NA	1.05	NA	NA

## Sheet: Table S6B
Reporter ion isotopic distributions for THP-1 experiment
BATCH:	VJ313476
Mass tag	Reporter Ion Mass	-2		-1		M+	+1		+2
		-2x 13C	-13C -15N	-13C	-15N	-	+15N	+13C	+15N +13C	+2x 13C
TMTpro-126	126.128	NA	NA	NA	NA	1	0.34	9.31	0.02	0.32
TMTpro-127N	127.125	NA	NA	NA	0.78	1	NA	9.41	NA	0.33
TMTpro-127C	127.131	NA	NA	0.93	NA	1	0.35	8.63	0.01	0.27
TMTpro-128N	128.128	NA	0	0.95	0.79	1	NA	8.38	NA	0.26
TMTpro-128C	128.134	0	NA	1.47	NA	1	0.34	6.91	0	0.15
TMTpro-129N	129.131	0	0	1.46	1.28	1	NA	6.86	NA	0.15
TMTpro-129C	129.138	0.51	NA	2.74	NA	1	0.36	6.15	0	0.11
TMTpro-130N	130.135	0.49	0.02	2.76	0.62	1	NA	5.98	NA	0.11
TMTpro-130C	130.141	0.04	NA	3.1	NA	1	0.42	4.82	0.02	0.06
TMTpro-131N	131.138	0.04	0.04	3.09	1.36	1	NA	4.75	NA	0.06
TMTpro-131C	131.144	0.08	NA	3.81	NA	1	0.4	3.29	0.03	0.03
TMTpro-132N	132.142	0.04	0	2.84	0.79	1	NA	3.51	NA	0.02
TMTpro-132C	132.148	0.11	NA	4.55	NA	1	0.43	1.86	0	0
TMTpro-133N	133.145	0.36	0.01	3.64	0.82	1	NA	1.94	NA	0
TMTpro-133C	133.151	0.22	NA	4.96	NA	1	0.34	1.03	0	NA
TMTpro-134N	134.151	0.4	0.04	4.92	0.1	1	NA	1.05	NA	NA
