# Supplementary material for: Quantitative proteomics defines mechanisms of antiviral defence and cell death during modified vaccinia Ankara infection
Source: Nat Commun. 2023 Dec 8;14:8134. doi: 10.1038/s41467-023-43299-8 (PMC10709566; doi:10.1038/s41467-023-43299-8)
Supplement: Supplementary file 9 — Supplementary Data 7 [file 41467_2023_43299_MOESM9_ESM.xlsx]

## Sheet: Table S7
CHANGED in BOTH					CHANGED in HFFF-TERTs ( >1.5 or < 0.5)					CHANGED in THP1s ( >2 or < 0.5)
Uniprot-l	Gene Symbol	Fold change HFFF-TERTs	Fold change THP1s		Uniprot-l	Gene Symbol	Fold change HFFF-TERTs	Fold change THP1s		Uniprot-l	Gene Symbol	Fold change HFFF-TERTs	Fold change THP1s
P08910	ABHD2	0.209268	0.0937546		P08910	ABHD2	0.209268	0.0937546		P08910	ABHD2	0.209268	0.0937546
P13196	ALAS1	0.325126	0.417782		Q8N157	AHI1	2.16839	0.571737		Q04771	ACVR1	0.578983	0.4988
P17707	AMD1	0.349337	0.236366		P35869	AHR	0.158351	0.692962		O75173	ADAMTS4	1.04339	3.14421
Q06481	APLP2	0.348545	0.170893		P13196	ALAS1	0.325126	0.417782		P02771	AFP	1.4859	3.40074
P02749	APOH	1.7676	9.79623		Q92685	ALG3	0.436869	1.15757		O00468	AGRN	0.742476	0.467647
Q92624	APPBP2	0.348322	0.459467		Q86TB3	ALPK2	0.467961	4.13861		P13196	ALAS1	0.325126	0.417782
O75787	ATP6AP2	0.397181	0.448777		P17707	AMD1	0.349337	0.236366		Q86TB3	ALPK2	0.467961	4.13861
Q9H6S1	AZI2	0.471573	0.458263		Q9UKV5	AMFR	0.484753	0.663525		P17707	AMD1	0.349337	0.236366
Q6W2J9	BCOR	0.487511	0.325742		Q06481	APLP2	0.348545	0.170893		Q06481	APLP2	0.348545	0.170893
Q9NWQ9	C14orf119	0.252034	0.185927		P02649	APOE	2.14642	0.869907		P02749	APOH	1.7676	9.79623
Q9UNZ5	C19orf53	0.44447	0.485607		P02749	APOH	1.7676	9.79623		Q92624	APPBP2	0.348322	0.459467
Q6PK04	CCDC137	0.363947	0.333549		P05067	APP	0.213778	0.540233		Q9P227	ARHGAP23	0.751008	0.4764
P11802	CDK4	0.416945	0.494858		Q92624	APPBP2	0.348322	0.459467		Q76L83	ASXL2	0.651484	0.47879
P17676	CEBPB	0.485034	0.29298		Q6P1M9	ARMCX5	0.283904	1.03956		O75787	ATP6AP2	0.397181	0.448777
P53567	CEBPG	0.449464	0.357543		Q6UWY0	ARSK	0.495365	0.738643		Q9H6S1	AZI2	0.471573	0.458263
Q99967	CITED2	0.110129	0.133342		Q6PL18	ATAD2	0.265576	0.596251		Q6W2J9	BCOR	0.487511	0.325742
P05452	CLEC3B	1.54493	3.65482		O75787	ATP6AP2	0.397181	0.448777		Q9NQY0	BIN3	0.911527	0.435943
P12110-2	COL6A2	0.349833	0.443945		Q9H6S1	AZI2	0.471573	0.458263		P38398-7	BRCA1	0.919392	2.10955
P12110	COL6A2	0.452942	0.320935		O14874	BCKDK	0.493471	1.04485		Q9H0C5	BTBD1	0.783597	0.483442
O75976	CPD	0.442911	0.382618		Q6W2J9	BCOR	0.487511	0.325742		Q9NWQ9	C14orf119	0.252034	0.185927
P01034	CST3	0.19237	0.179354		Q13490	BIRC2	0.106381	0.57233		Q9UNZ5	C19orf53	0.44447	0.485607
P07711	CTSL	0.437358	0.445262		P35226	BMI1	0.296188	0.895183		Q6ZSJ8	C1orf122	0.848488	0.489307
P13498	CYBA	0.367569	0.456653		Q9BSF8-2	BTBD10	0.484235	0.753428		Q9H425	C1orf198	0.548492	0.260996
Q15038	DAZAP2	0.31531	0.228854		Q9BX70	BTBD2	0.412448	0.751241		Q9BXJ4-3	C1QTNF3	0.973547	3.87151
Q5VZ89	DENND4C	0.412161	0.100995		Q14201-2	BTG3	0.258257	0.777336		Q5TEA3	C20orf194	0.327006	2.19809
Q96DT5	DNAH11	1.73051	3.29818		Q9NWQ9	C14orf119	0.252034	0.185927		P0C0L4	C4A	1.03856	3.80136
P28562	DUSP1	2.43456	3.72724		Q9Y2V0	C15orf41	0.385182	1.00391		Q96GV9	C5orf30	0.690827	0.461769
Q16610-4	ECM1	0.285309	0.462241		Q9UNZ5	C19orf53	0.44447	0.485607		P10643	C7	0.911195	3.42044
Q9HBU6	ETNK1	0.382919	0.403103		Q5TEA3	C20orf194	0.327006	2.19809		Q13137-4	CALCOCO2	0.629781	0.268883
A6ZKI3	FAM127A	0.27274	0.158819		Q5JPI3	C3orf38	0.234928	0.608766		P42575	CASP2	0.664009	0.304334
Q8NEZ5	FBXO22	0.175686	0.117472		Q6UWU4-2	C6orf89	0.448784	0.669731		Q9UKL3	CASP8AP2	0.637165	0.376529
P02774-3	GC	1.72548	3.20066		Q6PK04	CCDC137	0.363947	0.333549		Q6PK04	CCDC137	0.363947	0.333549
Q92896-2	GLG1	0.269242	0.250387		P11802	CDK4	0.416945	0.494858		Q9P031	CCDC59	0.545181	0.386144
P35052	GPC1	0.436373	0.379805		P17676	CEBPB	0.485034	0.29298		O95273	CCNDBP1	0.625364	0.409257
Q9UII4	HERC5	1.93396	4.76843		P53567	CEBPG	0.449464	0.357543		O14613	CDC42EP2	0.768545	0.261006
Q0D2I5-5	IFFO1	0.0817096	0.24056		Q86XR8	CEP57	0.33241	0.709282		P55290-4	CDH13	0.815558	2.49697
P09913	IFIT2	1.98189	21.8033		Q5JTW2-2	CEP78	0.306551	0.594869		P11802	CDK4	0.416945	0.494858
O14879	IFIT3	1.58244	5.24109		Q5T1J5	CHCHD2P9	0.204601	0.803068		P17676	CEBPB	0.485034	0.29298
P40189	IL6ST	0.43633	0.369898		Q86X95	CIR1	0.431793	0.731552		P49716	CEBPD	0.692963	0.467656
Q7Z5L9	IRF2BP2	0.483454	0.415746		Q99967	CITED2	0.110129	0.133342		P53567	CEBPG	0.449464	0.357543
Q96AZ6	ISG20	1.63445	2.60204		P05452	CLEC3B	1.54493	3.65482		Q8WUJ3	CEMIP	0.585203	0.30595
P19823	ITIH2	1.72173	3.39407		Q8N3C7	CLIP4	0.301871	1.10026		Q5VT06	CEP350	0.697037	0.481645
Q9Y287	ITM2B	0.374995	0.237429		P49760	CLK2	0.445985	0.763542		Q9C0F1	CEP44	0.944894	2.16974
Q9NQX7	ITM2C	0.489332	0.307194		Q8NFW8	CMAS	0.425559	1.11181		Q99967	CITED2	0.110129	0.133342
Q15004	KIAA0101	0.372538	0.202141		Q8N137-2	CNTROB	0.460515	0.705278		P05452	CLEC3B	1.54493	3.65482
Q1ED39	KNOP1	0.49573	0.472375		Q99715	COL12A1	0.303997	1.73335		P49759-3	CLK1	1.0599	7.16019
Q68DH5	LMBRD2	2.30092	3.04318		P39060	COL18A1	0.43685	0.952738		O75503	CLN5	0.574267	0.34739
O94898	LRIG2	0.47614	0.495686		P02452	COL1A1	0.145745	2.59835		P51911	CNN1	0.982195	19.2874
P02788	LTF	1.85866	2.93875		P08123	COL1A2	0.190081	2.77024		Q9Y2R0	COA3	0.730843	3.19593
Q9UI95	MAD2L2	50	2.38558		P02461	COL3A1	0.277035	2.95223		P02452	COL1A1	0.145745	2.59835
O60337	MARCHF6	0.428622	0.467192		P20908	COL5A1	0.381023	3.26182		P08123	COL1A2	0.190081	2.77024
Q9NPA3	MID1IP1	0.146731	0.0742738		P12109	COL6A1	0.451711	0.651714		P02461	COL3A1	0.277035	2.95223
Q15773	MLF2	0.273747	0.424044		P12110-2	COL6A2	0.349833	0.443945		P20908	COL5A1	0.381023	3.26182
Q9H3L0	MMADHC	0.137536	0.236333		P12110	COL6A2	0.452942	0.320935		P12110-2	COL6A2	0.349833	0.443945
Q9UBU8	MORF4L1	0.445551	0.399001		P12111	COL6A3	0.496191	1.0194		P12110	COL6A2	0.452942	0.320935
Q9GZM8-3	NDEL1	0.358116	0.477171		Q9H8M1	COQ10B	0.316669	1.07683		O75976	CPD	0.442911	0.382618
Q9BYH8	NFKBIZ	8.34889	29.8491		O75976	CPD	0.442911	0.382618		P48730	CSNK1D	0.781413	0.45327
Q15646	OASL	2.11111	2.50513		P01034	CST3	0.19237	0.179354		Q16527	CSRP2	0.917558	10.3315
Q9BPZ3	PAIP2	0.476264	0.395982		P07711	CTSL	0.437358	0.445262		P01034	CST3	0.19237	0.179354
P19021-5	PAM	0.129754	0.154809		P13498	CYBA	0.367569	0.456653		P29279	CTGF	1.0802	4.97525
Q9Y5J5	PHLDA3	0.43962	0.437324		Q15038	DAZAP2	0.31531	0.228854		P07858	CTSB	0.516104	0.399345
Q8N2W9	PIAS4	0.361291	0.259409		Q96GQ7	DDX27	0.471044	0.743953		P07711	CTSL	0.437358	0.445262
O43164	PJA2	0.114842	0.180339		Q8TDD1-2	DDX54	0.210774	1.04411		Q9H467	CUEDC2	0.615845	0.266118
P00749	PLAU	0.423832	0.398361		Q5VZ89	DENND4C	0.412161	0.100995		Q9NXE8	CWC25	0.983699	0.48061
O00391	QSOX1	0.23786	0.225234		P52429	DGKE	1.52604	1.0647		P13498	CYBA	0.367569	0.456653
Q86U06-2	RBM23	0.363452	0.368478		Q96DT5	DNAH11	1.73051	3.29818		Q15038	DAZAP2	0.31531	0.228854
Q13127	REST	0.345727	0.194441		Q96M86	DNHD1	2.90933	1.02738		Q9BW61	DDA1	0.582149	0.46941
Q96S38	RPS6KC1	0.235963	0.495417		P28562	DUSP1	2.43456	3.72724		Q9Y6V7	DDX49	0.562789	0.488386
Q96EU6	RRP36	0.237224	0.242554		Q9Y6W6	DUSP10	2.45531	0.794962		Q9NY93	DDX56	0.617455	0.466482
Q96BY9	SARAF	0.204172	0.322075		Q86Y13	DZIP3	0.269811	50		Q5VZ89	DENND4C	0.412161	0.100995
O00767	SCD	0.231518	0.392994		Q16610-4	ECM1	0.285309	0.462241		Q9Y2E4	DIP2C	1.07218	3.12739
O75326	SEMA7A	0.257833	0.0945681		Q9NZJ5	EIF2AK3	0.30182	1.02504		Q96DT5	DNAH11	1.73051	3.29818
P05543	SERPINA7	1.59724	3.15505		Q9HBU6	ETNK1	0.382919	0.403103		Q9UDY4	DNAJB4	1.20591	8.95914
P05121	SERPINE1	0.302732	0.383455		O95864	FADS2	0.29622	0.588286		P28562	DUSP1	2.43456	3.72724
P08697	SERPINF2	1.54132	3.06941		A6ZKI3	FAM127A	0.27274	0.158819		O75319	DUSP11	0.608764	0.353016
Q9H173	SIL1	0.368035	0.473935		P35556	FBN2	0.316516	1.04443		Q13115	DUSP4	0.994149	0.410991
O94964-2	SOGA1	0.453273	0.169437		Q8NEZ5	FBXO22	0.175686	0.117472		Q86Y13	DZIP3	0.269811	50
Q9Y657	SPIN1	0.417363	0.416768		P37268	FDFT1	0.484641	1.15114		Q66K89	E4F1	0.843262	50
Q9BT92	TCHP	0.139343	0.450732		Q12841	FSTL1	0.139804	2.64295		Q16610-4	ECM1	0.285309	0.462241
P61812-2	TGFB2	0.480293	0.478398		Q9BTY2	FUCA2	0.471035	0.60366		P52799	EFNB2	0.924048	0.442426
O43493	TGOLN2	0.424929	0.404339		Q495W5	FUT11	0.357934	0.553018		Q9Y6B2	EID1	1.0511	0.297999
Q96EK4	THAP11	0.376641	0.367808		Q7Z7M9	GALNT5	0.406683	0.866631		O60739	EIF1B	0.72917	0.481746
P35443	THBS4	1.66313	4.02424		Q14353	GAMT	1.76	0.910623		Q13542	EIF4EBP2	0.634673	0.480307
P01033	TIMP1	0.109815	0.0850855		Q14393	GAS6	0.390733	1.40207		O00472	ELL2	0.895473	0.483445
Q9NWD8	TMEM248	0.407294	0.374956		P02774-3	GC	1.72548	3.20066		Q5NDL2	EOGT	0.918275	2.02963
Q8NFZ5	TNIP2	0.437254	0.490944		Q9H3C7	GGNBP2	0.446765	0.63585		P29317	EPHA2	1.13654	6.07518
Q14106	TOB2	0.207028	0.137203		Q92896-2	GLG1	0.269242	0.250387		Q9HBU6	ETNK1	0.382919	0.403103
Q8TEL6	TRPC4AP	0.115528	0.200719		Q8NBJ4	GOLM1	0.373155	0.56492		P14921	ETS1	0.531739	0.40587
Q9H0U9	TSPYL1	0.29507	0.387592		Q86WP2-2	GPBP1	0.427826	0.516029		Q9NYK6	EURL	1.01954	2.28878
Q9H3M7	TXNIP	0.248391	0.424451		P35052	GPC1	0.436373	0.379805		P00742	F10	0.970953	9.30903
Q9BZL1	UBL5	0.447508	0.248302		Q9Y625	GPC6	11.4033	1.3079		P00734	F2	1.15889	4.06489
Q14135-4	VGLL4	0.426286	0.0754731		Q15034	HERC3	0.492003	0.790476		P12259	F5	1.37254	7.39308
Q7Z7L7	ZER1	0.340127	0.423386		Q9UII4	HERC5	1.93396	4.76843		A6ZKI3	FAM127A	0.27274	0.158819
Q6FIF0	ZFAND6	0.354037	0.178145		P13747	HLA-E	0.340875	0.939838		Q96A26	FAM162A	0.736204	2.21616
P17029	ZKSCAN1	0.44914	0.44767		P56937	HSD17B7	2.22384	1.12077		Q9Y4F4	FAM179B	0.601556	0.242684
Q9H9D4	ZNF408	0.443396	0.484323		Q0D2I5-5	IFFO1	0.0817096	0.24056		Q9NSI2	FAM207A	0.741026	0.354058
					P09913	IFIT2	1.98189	21.8033		Q9Y421	FAM32A	0.578759	0.4777
					O14879	IFIT3	1.58244	5.24109		Q96IP4-2	FAM46A	0.682929	2.31825
					Q16270	IGFBP7	0.181231	0.7382		Q12884	FAP	1.08194	10.7727
					P40189	IL6ST	0.43633	0.369898		Q14517	FAT1	0.948049	0.479742
					Q7Z5L9	IRF2BP2	0.483454	0.415746		P23142	FBLN1	0.529858	4.12365
					Q96AZ6	ISG20	1.63445	2.60204		Q8NEZ5	FBXO22	0.175686	0.117472
					Q9H9L3	ISG20L2	0.424013	0.564123		Q9BZ67	FRMD8	0.886639	0.423835
					P19823	ITIH2	1.72173	3.39407		Q12841	FSTL1	0.139804	2.64295
					Q9Y287	ITM2B	0.374995	0.237429		Q96QD9	FYTTD1	0.893389	0.486215
					Q9NQX7	ITM2C	0.489332	0.307194		P60520	GABARAPL2	0.651964	0.478017
					P23458	JAK1	0.490326	1.04426		P02774-3	GC	1.72548	3.20066
					P05412	JUN	1.54531	1.7491		Q6ZNW5	GDPGP1	1.32236	2.08406
					Q9Y597	KCTD3	0.257602	0.669688		Q9UJY4	GGA2	0.791862	0.37638
					Q9UGL1-2	KDM5B	0.29916	0.757598		Q92896-2	GLG1	0.269242	0.250387
					Q15004	KIAA0101	0.372538	0.202141		P17900	GM2A	0.700341	2.32269
					Q1ED39	KNOP1	0.49573	0.472375		P35052	GPC1	0.436373	0.379805
					Q68DH5	LMBRD2	2.30092	3.04318		Q14687	GSE1	0.857348	0.434355
					Q86WA8	LONP2	0.311636	0.813231		Q14520	HABP2	1.39907	3.25595
					P58215	LOXL3	0.413413	1.5838		P69905	HBA1	1.15027	4.64144
					Q5T3J3	LRIF1	0.413441	1.25459		P02100	HBE1	1.33609	3.75524
					O94898	LRIG2	0.47614	0.495686		Q9UII4	HERC5	1.93396	4.76843
					P02788	LTF	1.85866	2.93875		Q8IVU3	HERC6	1.1179	2.05293
					P51884	LUM	0.177677	3.8325		Q04756	HGFAC	0.762835	2.09523
					Q9UI95	MAD2L2	50	2.38558		P10412	HIST1H1E	1.35332	2.13177
					Q9Y5V3-2	MAGED1	0.146753	0.779222		Q9P0W2	HMG20B	0.579069	0.438962
					O60337	MARCHF6	0.428622	0.467192		Q12766	HMGXB3	1.16627	0.455791
					O60318	MCM3AP	0.340601	1.02892		O75330-3	HMMR	0.870721	0.37736
					Q9NPA3	MID1IP1	0.146731	0.0742738		P09601	HMOX1	0.612742	0.287676
					Q15773	MLF2	0.273747	0.424044		Q0D2I5-5	IFFO1	0.0817096	0.24056
					Q9H3L0	MMADHC	0.137536	0.236333		P09914	IFIT1	1.39203	2.05315
					P50281	MMP14	0.493892	0.705694		P09913	IFIT2	1.98189	21.8033
					P08253	MMP2	0.313455	3.26912		O14879	IFIT3	1.58244	5.24109
					Q9UBU8	MORF4L1	0.445551	0.399001		P15260	IFNGR1	0.639774	0.326371
					Q15014	MORF4L2	0.474302	0.61326		P01344-3	IGF2	0.891075	3.9076
					P46199	MTIF2	1.60221	1.26589		P17936-2	IGFBP3	0.816878	0.457116
					O75592	MYCBP2	0.317029	1.01231		P40189	IL6ST	0.43633	0.369898
					Q6ZS30	NBEAL1	1.53688	1.16982		Q7Z5L9	IRF2BP2	0.483454	0.415746
					Q9GZM8-3	NDEL1	0.358116	0.477171		Q96AZ6	ISG20	1.63445	2.60204
					Q9BYH8	NFKBIZ	8.34889	29.8491		P19823	ITIH2	1.72173	3.39407
					Q9UGY1	NOL12	0.303847	0.664759		Q14624	ITIH4	0.922594	3.07305
					O95478	NSA2	0.385751	0.618002		Q9Y287	ITM2B	0.374995	0.237429
					Q96P11-2	NSUN5	0.410415	0.655638		Q9NQX7	ITM2C	0.489332	0.307194
					Q02818	NUCB1	0.400805	0.607738		Q3MIP1	ITPRIPL2	0.72734	0.476017
					Q7Z3B4	NUP54	0.256687	1.12175		P78504	JAG1	0.721074	0.161945
					Q9BVL2	NUP58	0.241303	1.232		P17275	JUNB	0.794491	0.224453
					P37198	NUP62	0.276851	0.956677		P17535	JUND	0.781241	0.48121
					Q15646	OASL	2.11111	2.50513		Q9P2N6	KANSL3	0.810403	2.54111
					Q9NRN5	OLFML3	0.236267	2.27437		Q9P0J7	KCMF1	0.983558	0.462209
					Q9BPZ3	PAIP2	0.476264	0.395982		Q15004	KIAA0101	0.372538	0.202141
					P19021-5	PAM	0.129754	0.154809		Q2M2Z5	KIZ	0.776791	0.46158
					Q53EL6	PDCD4	0.416132	0.549732		P57682	KLF3	0.607466	0.170108
					Q9Y5J5	PHLDA3	0.43962	0.437324		Q9P2K6	KLHL42	1.47033	0.472376
					Q8N2W9	PIAS4	0.361291	0.259409		Q1ED39	KNOP1	0.49573	0.472375
					O43164	PJA2	0.114842	0.180339		P11047	LAMC1	0.626852	0.468349
					P00749	PLAU	0.423832	0.398361		P01130	LDLR	0.657881	0.390017
					P54098	POLG	0.474979	1.01732		Q6MZP7	LIN54	0.810705	0.486279
					P05423	POLR3D	1.62898	0.776015		Q68DH5	LMBRD2	2.30092	3.04318
					Q9BYX7	POTEKP	0.240567	0.876735		P61968	LMO4	0.636501	0.440602
					Q8NEY8-2	PPHLN1	0.425405	0.986595		O94898	LRIG2	0.47614	0.495686
					Q96QC0	PPP1R10	1.89562	0.806404		Q7Z4F1	LRP10	0.726837	0.336721
					O00391	QSOX1	0.23786	0.225234		Q9Y546	LRRC42	0.594971	0.362031
					Q9UI14	RABAC1	0.494008	0.600824		P02788	LTF	1.85866	2.93875
					Q86U06-2	RBM23	0.363452	0.368478		P51884	LUM	0.177677	3.8325
					Q9NW13	RBM28	0.433495	0.821929		Q9UI95	MAD2L2	50	2.38558
					Q13127	REST	0.345727	0.194441		Q8IZL2	MAML2	0.662925	0.413732
					Q969X0	RILPL2	0.46289	0.573489		Q9GZQ8	MAP1LC3B	0.66297	0.491395
					Q9H9Y2	RPF1	0.495327	0.789654		O60337	MARCHF6	0.428622	0.467192
					Q6DKI1	RPL7L1	0.460403	0.749917		P23508-2	MCC	0.728899	0.419053
					Q96S38	RPS6KC1	0.235963	0.495417		Q16626	MEA1	0.750115	0.298841
					Q96EU6	RRP36	0.237224	0.242554		P08581-2	MET	0.669972	0.427185
					Q96BY9	SARAF	0.204172	0.322075		Q9NPA3	MID1IP1	0.146731	0.0742738
					Q9BY12	SCAPER	0.293041	0.580454		Q9UHC7	MKRN1	0.650619	0.455632
					O00767	SCD	0.231518	0.392994		Q15773	MLF2	0.273747	0.424044
					Q9BRK5	SDF4	0.471576	0.590743		Q9H3L0	MMADHC	0.137536	0.236333
					Q9NX18	SDHAF2	0.376107	0.870217		P08253	MMP2	0.313455	3.26912
					O75326	SEMA7A	0.257833	0.0945681		Q9UBU8	MORF4L1	0.445551	0.399001
					Q9HC62	SENP2	0.397241	0.780092		Q9UBG0	MRC2	0.745498	0.340866
					P05543	SERPINA7	1.59724	3.15505		Q9Y605	MRFAP1	0.554629	0.328929
					P05121	SERPINE1	0.302732	0.383455		Q13126	MTAP	0.981595	3.50578
					P08697	SERPINF2	1.54132	3.06941		Q9NYA4	MTMR4	0.636518	0.379215
					Q9H173	SIL1	0.368035	0.473935		Q8NEY1	NAV1	0.814569	0.465451
					Q9P2F8	SIPA1L2	0.463725	0.602685		Q9GZM8-3	NDEL1	0.358116	0.477171
					Q8TB61	SLC35B2	1.80559	1.42175		Q9NQS3	NECTIN3	0.981184	0.443788
					O94964-2	SOGA1	0.453273	0.169437		P48681	NES	0.92954	0.454202
					Q9Y657	SPIN1	0.417363	0.416768		Q99519	NEU1	0.585515	0.386843
					Q14534	SQLE	0.480014	0.644584		Q9BYH8	NFKBIZ	8.34889	29.8491
					O15061	SYNM	1.66595	1.07531		Q9UK39	NOCT	0.863343	2.09414
					Q9BT92	TCHP	0.139343	0.450732		P13056	NR2C1	0.725404	0.453311
					P54274	TERF1	0.443643	0.811387		Q96L73	NSD1	0.624791	0.38351
					P01137	TGFB1	0.468903	0.670045		Q15646	OASL	2.11111	2.50513
					P61812-2	TGFB2	0.480293	0.478398		Q9NRN5	OLFML3	0.236267	2.27437
					O43493	TGOLN2	0.424929	0.404339		Q99650	OSMR	0.934168	0.235195
					Q96EK4	THAP11	0.376641	0.367808		Q9BPZ3	PAIP2	0.476264	0.395982
					P07996	THBS1	0.326005	1.97914		P19021-5	PAM	0.129754	0.154809
					P35443	THBS4	1.66313	4.02424		Q9H999	PANK3	0.709409	0.377436
					P01033	TIMP1	0.109815	0.0850855		Q5EBL8-2	PDZD11	0.758158	0.152062
					P16035	TIMP2	0.381272	2.41187		P35080	PFN2	0.960523	9.92913
					Q13445	TMED1	1.84594	1.30347		Q53GA4	PHLDA2	0.777745	0.283205
					Q9NWD8	TMEM248	0.407294	0.374956		Q9Y5J5	PHLDA3	0.43962	0.437324
					Q9GZU3	TMEM39B	1.60079	0.890075		Q8N2W9	PIAS4	0.361291	0.259409
					Q96MH6	TMEM68	1.67209	1.14773		Q96BK5	PINX1	0.73389	0.427169
					Q8NFZ5	TNIP2	0.437254	0.490944		O43164	PJA2	0.114842	0.180339
					O15417	TNRC18	0.206753	0.79243		P00749	PLAU	0.423832	0.398361
					Q14106	TOB2	0.207028	0.137203		Q8IV08	PLD3	0.51559	0.449348
					Q13472	TOP3A	1.58127	0.987421		Q15149-2	PLEC	0.67777	0.36626
					O14773	TPP1	0.484737	0.612802		O00469-2	PLOD2	0.972237	2.78306
					Q13114	TRAF3	1.52741	1.17113		P51805	PLXNA3	0.71608	0.463614
					P14373	TRIM27	0.479348	0.772643		Q07864	POLE	1.12169	2.51782
					Q9C035	TRIM5	0.370331	0.839127		Q9NR33	POLE4	0.962073	0.380726
					Q9UBN4-5	TRPC4	0.459902	1.0636		Q9Y2S0	POLR1D	1.08823	0.909716
					Q8TEL6	TRPC4AP	0.115528	0.200719		Q9Y244	POMP	0.59669	0.397592
					Q9BSV6	TSEN34	0.4917	0.756644		Q15063	POSTN	1.4745	3.07568
					Q9H0U9	TSPYL1	0.29507	0.387592		Q12972	PPP1R8	0.809147	0.49784
					Q15361	TTF1	0.363927	0.988508		Q969G5	PRKCDBP	0.974813	2.45887
					Q9GZX9	TWSG1	0.369303	0.946784		Q2NL68	PROSER3	0.682969	0.357138
					Q9H3M7	TXNIP	0.248391	0.424451		Q5THK1	PRR14L	0.616444	0.332728
					Q9BZL1	UBL5	0.447508	0.248302		Q92530	PSMF1	0.907194	0.467156
					Q8TEY7	USP33	0.482638	0.580384		Q5JS54-2	PSMG4	1.01303	2.02076
					Q14135-4	VGLL4	0.426286	0.0754731		P35354	PTGS2	1.35696	6.58992
					Q7Z2W4-3	ZC3HAV1	0.216493	1.08459		Q15678	PTPN14	0.943225	0.430849
					Q7Z7L7	ZER1	0.340127	0.423386		Q6NZI2	PTRF	0.979883	3.90165
					Q6FIF0	ZFAND6	0.354037	0.178145		Q9BRQ0	PYGO2	0.662108	0.413354
					P17029	ZKSCAN1	0.44914	0.44767		O00391	QSOX1	0.23786	0.225234
					P52747	ZNF143	1.57689	0.75829		Q15771	RAB30	0.971538	2.05879
					Q9H9D4	ZNF408	0.443396	0.484323		Q86U06-2	RBM23	0.363452	0.368478
					O15015-2	ZNF646	0.497504	0.565916		P02753	RBP4	1.42914	3.03155
										Q13127	REST	0.345727	0.194441
										P49796	RGS3	1.25435	0.426908
										Q9P0P0	RNF181	0.664654	0.461913
										Q96LT9	RNPC3	1.04531	2.14928
										Q86WX3	RPS19BP1	0.726797	0.407441
										Q96S38	RPS6KC1	0.235963	0.495417
										P31350-2	RRM2	1.1888	4.01403
										Q96EU6	RRP36	0.237224	0.242554
										Q9BY42	RTFDC1	0.528578	0.385823
										P19793	RXRA	0.563233	0.355685
										Q96BY9	SARAF	0.204172	0.322075
										O00767	SCD	0.231518	0.392994
										O76054	SEC14L2	1.05219	0.476198
										Q13228-4	SELENBP1	0.832372	2.50583
										O75326	SEMA7A	0.257833	0.0945681
										Q96HI0	SENP5	0.66934	0.497517
										P05543	SERPINA7	1.59724	3.15505
										P01008	SERPINC1	0.978608	2.15615
										P05121	SERPINE1	0.302732	0.383455
										P36955	SERPINF1	1.36525	2.84675
										P08697	SERPINF2	1.54132	3.06941
										Q8N474	SFRP1	0.612385	2.03988
										Q9H173	SIL1	0.368035	0.473935
										Q15043-3	SLC39A14	0.959765	0.413988
										Q8WU79	SMAP2	0.866158	0.459298
										P17405	SMPD1	0.508451	0.324365
										O94964-2	SOGA1	0.453273	0.169437
										P35712	SOX6	1.45344	2.10253
										Q96EA4	SPDL1	0.935665	0.379512
										Q9Y657	SPIN1	0.417363	0.416768
										O43791	SPOP	0.545263	0.44896
										Q01995	TAGLN	0.949244	2.01615
										O14907	TAX1BP3	0.892106	0.461286
										Q96EI5-2	TCEAL4	0.854443	0.431342
										Q9BT92	TCHP	0.139343	0.450732
										P61812-2	TGFB2	0.480293	0.478398
										O43493	TGOLN2	0.424929	0.404339
										Q96EK4	THAP11	0.376641	0.367808
										P35443	THBS4	1.66313	4.02424
										P01033	TIMP1	0.109815	0.0850855
										P16035	TIMP2	0.381272	2.41187
										P35625	TIMP3	1.01668	2.29805
										Q86VY9	TMEM200A	0.589754	0.365976
										Q9NWD8	TMEM248	0.407294	0.374956
										Q9NZR1	TMOD2	1.1296	5.06443
										P24821	TNC	1.06906	3.38285
										Q15025	TNIP1	1.03079	0.355996
										Q8NFZ5	TNIP2	0.437254	0.490944
										Q14106	TOB2	0.207028	0.137203
										Q96NM4-2	TOX2	0.65926	0.388661
										Q8TEL6	TRPC4AP	0.115528	0.200719
										Q15714	TSC22D1	0.898841	0.38169
										Q9H0U9	TSPYL1	0.29507	0.387592
										Q5T7W7	TSTD2	0.57723	0.391309
										Q8WZ42-12	TTN	0.876107	2.38802
										Q9H3M7	TXNIP	0.248391	0.424451
										Q16763	UBE2S	0.79701	0.124641
										Q9BZL1	UBL5	0.447508	0.248302
										O94782	USP1	0.543499	0.272126
										Q9UPT9	USP22	0.637621	0.438959
										Q70EK8	USP53	0.688483	0.47642
										Q9BVJ6	UTP14A	0.792726	0.486649
										Q14135-4	VGLL4	0.426286	0.0754731
										P04004	VTN	0.909259	3.13352
										Q9NW82	WDR70	0.921805	2.16641
										P23025	XPA	0.58711	0.389822
										P86452	ZBED6	0.948696	0.365504
										Q86T24	ZBTB33	0.626374	0.343648
										Q9C0B9	ZCCHC2	0.980947	0.436121
										Q8N567	ZCCHC9	0.615858	0.279363
										Q7Z7L7	ZER1	0.340127	0.423386
										Q6FIF0	ZFAND6	0.354037	0.178145
										P47974	ZFP36L2	0.519875	0.349339
										P17029	ZKSCAN1	0.44914	0.44767
										Q9H2Y7	ZNF106	1.02035	0.474621
										O75362	ZNF217	0.859296	0.252447
										Q96PM9	ZNF385A	0.627683	0.255672
										Q9H9D4	ZNF408	0.443396	0.484323
										Q9H5H4	ZNF768	0.617711	0.418707
