# Supplementary material for: Quantitative proteomics defines mechanisms of antiviral defence and cell death during modified vaccinia Ankara infection
Source: Nat Commun. 2023 Dec 8;14:8134. doi: 10.1038/s41467-023-43299-8 (PMC10709566; doi:10.1038/s41467-023-43299-8)
Supplement: Supplementary file 12 — Source data [file 41467_2023_43299_MOESM12_ESM.xlsx]

## Sheet: FIG1B 
Gene Symbol	Mock_Av	MVA_Av 2h	MVA_Av 4h	MVA_Av 8h	MVA_Av 12h	MVA_Av 18h	MVA_Av + AraC 2h	MVA_Av + AraC 4h	MVA_Av + AraC 8h	MVA_Av + AraC 12h	MVA_Av + AraC 18h	MVA_Av HI 2h	MVA_Av HI 4h	MVA_Av HI 8h	MVA_Av HI 12h	MVA_Av HI 18h
A2M	1	3.05	2.23	1.54	1.37	1.38	2.97	2.27	1.56	1.26	1.34	3.1	2.48	1.45	1.14	0.87
AAAS	1	0.92	1.05	1.01	0.99	0.86	1.08	0.99	1.01	0.98	0.91	1.1	1.01	0.97	1.06	0.92
AACS	1	0.97	1.02	0.96	0.93	0.94	0.97	0.95	0.92	0.96	0.95	0.98	0.95	0.93	0.93	0.84
AAED1	1	0.92	0.86	0.79	0.73	0.66	0.9	0.9	0.8	0.68	0.63	0.96	0.88	0.79	0.78	0.79
AAGAB	1	1	1.01	1.01	0.89	0.87	0.99	0.97	0.99	0.97	0.95	1.05	1.02	0.81	0.74	0.69
AAK1	1	1.1	1.08	1.09	1.07	1.05	1.08	1.05	1.05	1.08	1	0.97	1.01	1.01	1.03	0.98
AAMDC	1	1.05	0.94	0.88	0.9	0.82	0.99	0.91	0.94	0.85	0.84	0.99	1.02	0.96	0.93	0.94
AAMP	1	1.06	0.99	0.99	0.92	0.78	1.06	1.02	0.98	0.99	0.98	1.08	1.03	0.9	0.82	0.89
AAR2	1	0.87	0.94	0.92	0.97	0.91	1	1	0.95	0.97	0.89	0.98	0.99	0.91	0.87	0.82
AARS	1	0.92	0.9	0.87	0.84	0.84	0.91	0.87	0.87	0.83	0.82	0.93	0.93	0.93	0.92	0.9
AARS2	1	1.05	0.95	0.9	0.83	0.9	0.95	0.98	0.89	0.87	0.88	0.99	0.98	1.01	0.97	1
AARSD1	1	1.01	0.98	0.99	0.98	1	1.02	1.03	0.99	0.96	0.96	1.02	1.04	1.02	0.99	0.94
AARSD1	1	0.71	0.68	0.72	0.69	0.85	0.96	0.82	0.73	0.8	0.86	0.8	0.84	1	1.02	0.69
AASDHPPT	1	1.02	0.99	0.96	1.05	1.04	0.96	0.97	0.99	1.01	1.01	1	0.98	1.01	0.97	0.9
AASS	1	0.97	0.99	0.93	0.87	0.93	0.93	0.93	0.9	0.92	1	0.9	1	0.94	1.01	1.11
AATF	1	1.04	0.98	0.96	0.96	0.94	1.02	0.97	0.9	0.94	0.93	1.04	1	1.01	1.03	0.99
ABCB10	1	1.14	1.09	1.01	0.9	0.89	1.01	1.06	0.95	0.97	0.98	0.94	1.01	1.04	0.92	0.97
ABCB6	1	1.06	1	0.89	0.97	0.99	0.9	1.04	0.9	1.01	1.08	0.7	0.94	0.84	0.85	0.91
ABCB7	1	1.02	1	0.94	0.82	0.82	0.92	0.87	0.92	0.89	0.92	0.86	0.99	1	0.88	0.94
ABCC1	1	1.28	1.27	1.18	1.04	1.11	1.04	1.21	1.14	1.14	1.22	0.99	1.06	1.18	1.01	1.25
ABCC3	1	1.22	1.08	1.13	0.93	0.95	1.02	0.93	1.08	1.03	1.02	1.01	1.08	1.09	1.02	1.18
ABCC4	1	1.24	1.27	1.23	0.95	1.06	1.09	1.19	1.13	1.21	1.18	0.95	1.03	1.14	1.05	1.12
ABCD1	1	0.98	0.97	0.99	1.02	0.97	1.11	1	0.97	1.03	0.87	1.02	1.11	1.05	1.03	1.2
ABCD3	1	0.93	1.06	1.03	0.98	0.96	1.02	1.04	1.03	1.03	0.99	0.95	1.01	1.03	1.02	1
ABCE1	1	1.03	1.05	1.05	1.04	0.99	1.02	1.04	1.06	1.07	1.05	1.05	1.04	1.04	1.03	0.96
ABCF1	1	0.97	1.02	0.96	0.98	1.04	1	0.99	0.94	1.02	1.05	1.07	1.02	1.05	1.05	1.04
ABCF2	1	1.04	0.99	1	0.99	0.98	1.08	1.02	1	0.99	0.95	1.02	1.03	0.99	0.97	0.88
ABCF3	1	0.96	0.92	0.88	0.84	0.87	0.97	0.94	0.9	0.91	0.89	1.01	0.99	1.01	0.95	0.95
ABCG2	1	1.35	1.58	1.14	0.96	1.47	1.28	1.66	1.21	1.29	1.51	1.15	1.28	1.39	1.15	1.34
ABHD10	1	0.99	1	0.98	0.98	1.11	1	0.97	0.97	1.02	1.11	1.01	1.01	0.99	1.03	1
ABHD11	1	1.01	1.02	1	1.04	1.1	1.02	0.96	0.97	1.09	1.12	1.01	1.01	1.03	1.06	1.02
ABHD12	1	0.99	1	0.91	0.92	0.87	1.03	0.94	0.88	0.94	0.82	1.04	0.99	0.99	0.95	0.99
ABHD14B	1	0.97	0.96	0.93	0.91	0.88	0.94	0.92	0.93	0.92	0.85	0.96	0.93	0.97	1.01	1.03
ABHD16A	1	0.98	1.02	0.94	0.84	0.93	1.28	1.07	1.09	1.2	1.2	1.17	1.05	1.18	1.23	1.45
ABHD17A	1	1.53	1.1	0.99	1.03	0.59	1.31	1.21	1.08	1	0.68	1.45	1.39	1.11	0.91	0.95
ABHD2	1	0.42	0.36	0.23	0.21	0.25	0.48	0.33	0.24	0.29	0.3	0.74	0.83	0.94	0.83	0.65
ABHD5	1	0.78	0.86	0.81	0.55	1.01	1.2	0.95	0.99	1.14	1.08	0.88	0.85	0.93	0.68	1.32
ABHD6	1	0.86	1.01	0.89	1	0.99	0.99	0.88	0.9	1.03	1.04	0.97	0.92	0.94	0.93	0.99
ABI1	1	0.98	0.99	0.91	0.99	0.9	0.95	1.04	0.92	0.93	1.02	1.13	1.02	1.05	1.03	1.03
ABI2	1	1.02	0.95	0.98	0.9	0.96	0.99	0.94	0.96	0.96	0.93	1.04	0.97	0.99	0.91	0.98
ABI3BP	1	0.82	0.61	0.59	0.57	0.74	0.79	0.63	0.62	0.59	0.67	1.04	0.95	0.91	0.8	1.37
ABL1	1	0.91	0.88	0.93	0.75	0.81	0.9	0.82	0.81	0.88	0.86	0.98	1.05	0.91	0.94	1.01
ABLIM3	1	0.91	1.03	0.88	0.83	0.73	1.03	1.02	0.96	0.86	0.89	1.02	1	0.95	1.02	0.92
ABR	1	0.97	0.96	0.94	0.94	0.93	0.97	0.92	0.93	0.94	0.89	0.96	1	0.98	0.97	0.97
ABRACL	1	0.81	0.84	0.85	0.92	0.91	0.84	0.89	0.91	0.92	0.9	0.9	0.9	0.94	1.09	1.07
ABT1	1	0.9	0.85	0.82	0.72	0.74	1.04	0.95	0.88	0.84	0.79	0.93	1.13	0.98	0.91	0.82
ABTB1	1	0.86	0.76	0.7	0.59	0.65	0.78	0.72	0.77	0.73	0.67	0.85	0.84	0.77	0.79	0.86
ACAA1	1	0.91	0.96	0.97	0.97	1.06	0.96	0.96	0.98	1.02	1.07	0.98	0.96	0.98	1.01	1.03
ACAA2	1	0.87	0.93	0.92	0.98	1.15	0.91	0.91	0.95	1	1.14	0.96	0.95	1	1.03	1.08
ACACA	1	0.92	0.96	0.91	0.88	0.89	0.92	0.94	0.91	0.9	0.94	1	1	0.99	0.95	0.91
ACACB	1	0.97	0.97	1.07	0.79	0.85	0.94	1.03	1.04	0.79	1.02	1.13	0.96	1.11	0.85	1.04
ACAD11	1	0.95	0.93	0.99	1.07	0.94	1.04	0.98	0.98	0.88	1.02	1.03	1.02	0.95	1.1	1.07
ACAD8	1	1	1.1	1.12	1.18	1.19	1.18	1.11	1.22	1.3	1.18	1.1	1.23	1.08	1.03	1.34
ACAD9	1	0.99	0.99	0.94	0.92	0.99	0.96	1.01	0.93	0.93	0.99	0.99	1.02	1.05	1.02	1.03
ACADM	1	0.94	0.96	0.96	0.97	1.07	0.97	0.95	0.95	1	1.04	0.99	0.99	1.01	1.03	1.03
ACADS	1	0.98	1.01	1	0.97	1.09	1	0.97	0.99	1.01	1.01	1.06	1.07	1.05	1.04	1.04
ACADSB	1	0.95	0.99	0.97	0.91	0.99	1	0.99	0.97	0.97	1	1	1	1.04	1.04	0.97
ACADVL	1	1.01	0.99	0.97	0.95	0.94	0.98	1	0.94	0.96	0.93	1.02	1.02	1.03	1.03	0.97
ACAP2	1	0.94	0.93	0.94	0.93	0.97	0.94	0.92	0.91	0.94	0.92	0.94	0.94	0.95	0.97	0.98
ACAP3	1	0.95	0.87	0.83	0.72	0.83	0.96	0.89	0.85	0.76	0.7	0.99	1.03	0.98	0.91	0.82
ACAT1	1	0.97	0.96	0.96	0.96	1.09	0.96	0.97	0.96	0.98	1.09	0.97	0.99	1	1.03	1.01
ACAT2	1	0.86	0.88	0.85	0.85	0.85	0.86	0.86	0.82	0.81	0.85	0.93	0.91	0.92	0.94	1
ACBD3	1	1.01	0.97	0.97	0.96	1.01	1.01	0.97	0.98	1.01	1.07	0.99	1	1.01	1.02	0.99
ACBD5	1	0.98	0.91	0.95	0.93	0.93	0.97	0.97	0.94	0.9	0.94	0.89	0.99	1.01	0.99	1.1
ACBD6	1	0.95	0.96	0.91	1	0.92	0.94	0.94	0.89	0.94	0.93	1.01	1.04	0.89	0.82	0.62
ACBD7	1	1.04	0.93	0.96	0.92	0.78	1.13	1.06	0.95	0.86	0.74	1.2	1.1	0.98	0.98	0.89
ACIN1	1	0.94	0.92	0.91	0.93	0.98	0.96	0.92	0.92	0.95	1.01	0.98	0.96	0.99	1.02	1.03
ACLY	1	0.92	0.93	0.92	0.93	0.98	0.92	0.92	0.93	0.92	0.97	0.96	0.96	0.98	1	1.04
ACLY	1	0.75	0.78	0.77	0.94	0.9	0.68	0.79	0.83	0.88	1	0.74	0.82	0.95	0.94	0.98
ACO1	1	0.93	0.92	0.9	0.88	0.9	0.92	0.89	0.89	0.87	0.85	0.97	0.95	0.98	0.96	0.93
ACO2	1	0.97	0.95	0.92	0.87	1.01	0.93	0.95	0.91	0.94	1.03	0.97	1	1.01	1.01	1.03
ACOT13	1	0.92	0.96	0.96	0.96	1.09	0.97	0.93	0.91	0.95	1.04	0.96	1.01	1	1	1.03
ACOT2	1	0.88	0.94	0.94	0.86	1.06	0.91	0.92	0.91	0.94	1.04	0.94	0.98	1	1.04	1.16
ACOT7	1	0.94	0.99	0.96	1.01	0.94	0.96	1	0.96	0.96	0.93	0.99	1.01	1.05	1.05	0.97
ACOT8	1	0.96	0.92	0.92	0.98	1.13	0.88	0.88	0.93	0.94	1.15	0.92	0.98	0.98	0.96	1.01
ACOT9	1	1.04	1.04	1.02	1.01	1.1	1.04	1.05	1.04	1.06	1.15	1.04	1.03	1.04	1.04	1.04
ACOX1	1	0.91	0.87	0.86	0.81	0.89	0.91	0.88	0.84	0.85	0.87	0.92	0.95	0.97	0.96	0.9
ACOX3	1	0.9	0.95	0.99	1.01	1.04	0.92	0.91	0.91	0.93	1.02	0.94	1	0.92	1.04	0.98
ACP1	1	0.98	1.06	1.04	1.07	1.01	1.01	1.06	1.09	1.06	1.03	1.08	1.05	1.1	1	0.97
ACP2	1	1.09	1.02	0.96	1.04	1.14	1.08	1.06	1.07	1.02	1.09	1.02	1	1.12	0.99	1.14
ACP5	1	0.9	0.78	0.74	0.68	0.65	0.96	0.92	0.69	0.94	0.64	0.94	0.79	1.01	0.8	0.86
ACPP	1	0.99	1.01	1.09	0.86	1.06	1.08	0.93	1.01	0.99	1.21	1.15	1.15	1.1	1.15	1.25
ACSF2	1	0.76	0.9	0.84	0.76	0.88	0.81	0.83	0.81	0.83	0.87	0.91	0.87	0.93	0.94	1.06
ACSF3	1	1.05	1.1	1	0.99	1.08	1.03	1.14	1.03	1.07	1.07	1.11	1.01	1.12	1.08	1.16
ACSL1	1	0.92	0.99	0.93	0.94	0.91	1	0.98	0.91	1.02	1	0.98	1.01	0.98	1.01	1.04
ACSL3	1	0.96	0.98	0.94	0.92	0.95	0.95	0.97	0.94	0.94	0.95	0.97	0.99	1.04	1.01	1.25
ACSL4	1	1	0.98	0.92	0.86	0.85	1.02	0.99	0.94	0.9	0.87	1.05	1.04	0.99	0.91	0.88
ACSL5	1	0.79	0.83	0.75	0.74	1.04	1.07	0.86	0.8	0.77	0.84	0.8	0.7	0.86	0.88	1.42
ACSS1	1	0.86	0.81	0.84	0.75	0.91	0.85	0.88	0.8	0.95	0.86	1.01	0.98	0.94	1.03	0.98
ACSS2	1	0.85	0.85	0.83	0.83	0.87	0.86	0.83	0.85	0.83	0.86	0.91	0.92	0.96	0.99	0.98
ACTA2	1	1.04	1	1	1.04	1.02	1.02	1.01	1	1.01	0.98	1.01	1.02	1.04	1.05	1.01
ACTBL2	1	0.97	0.97	0.98	1	0.99	0.97	0.91	0.95	1.02	0.89	0.92	0.98	0.95	1.19	0.85
ACTG1	1	0.98	1	1	1.02	1	1.02	1.01	1	1	0.97	1.03	1.01	1.06	1.02	1.05
ACTL6A	1	0.86	1.01	1	0.96	0.97	0.96	0.95	0.98	1.01	0.93	0.98	0.95	0.98	0.93	0.9
ACTN1	1	0.73	0.97	0.85	0.81	0.48	0.91	0.94	0.97	0.83	0.6	1.05	0.84	0.94	0.96	0.98
ACTN1	1	0.93	0.88	0.99	0.94	1.11	1.05	0.89	1.05	0.97	1.18	0.86	0.92	0.96	1.06	1.05
ACTN1	1	1	0.99	1	1	0.93	0.99	1	0.99	0.97	0.91	0.99	1	1.02	1.04	1.03
ACTN2	1	0.95	0.95	1.12	1	1.15	0.98	1.02	0.96	0.99	0.93	1.05	1.03	1	1.1	0.98
ACTN4	1	1.02	1	1	1	0.93	1	1	1	0.95	0.89	1.02	1.01	1.03	1.03	1.04
ACTR10	1	0.96	0.92	0.89	0.92	1.04	1.66	1.1	0.91	0.94	0.94	1.01	0.94	0.94	1.15	0.95
ACTR1A	1	0.91	0.93	0.92	0.96	0.98	0.93	0.94	0.92	0.95	0.94	0.97	0.95	0.99	1.01	0.99
ACTR1B	1	0.88	0.95	0.94	0.96	0.98	0.94	0.93	0.93	0.91	0.99	1.07	0.96	1.09	0.96	1.11
ACTR2	1	0.95	0.99	0.97	0.97	0.94	0.99	0.98	0.97	0.96	0.94	1.02	1.01	1.02	1.01	0.98
ACTR3	1	0.93	0.99	0.97	0.98	0.95	1	0.99	0.96	0.95	0.94	1.04	1	1.03	1.04	1.02
ACTR5	1	0.72	0.98	0.86	0.97	0.96	1.04	0.96	0.89	0.96	0.97	1.01	0.96	0.93	0.96	0.87
ACTR6	1	1.19	0.91	1.48	1.18	1.13	1.26	1.07	1.63	1.07	1.93	1.16	1.25	1.1	1.35	1.4
ACTR8	1	1.06	0.98	0.97	0.89	0.84	1.05	1.04	0.99	1.03	1.06	1.04	0.98	0.91	0.9	0.88
ACVR1	1	0.93	0.74	0.81	0.58	0.88	1.08	0.9	0.8	0.83	1	0.56	0.61	0.88	0.93	1.04
ACY1	1	0.96	0.98	0.96	0.99	0.91	0.99	0.98	0.95	0.91	0.85	1.04	1.02	1.08	1.04	0.99
ACYP1	1	0.96	0.97	0.98	0.99	0.95	1.02	0.97	1.01	0.92	0.94	1.01	0.98	1.03	1.06	1.3
ACYP2	1	0.91	0.96	0.88	0.95	0.85	0.87	0.93	0.9	0.96	0.88	0.93	0.93	0.92	0.88	1.02
ADA	1	0.9	0.92	0.94	0.88	0.94	0.9	0.9	0.93	0.8	0.91	0.96	1	1	1.01	1.01
ADAL	1	0.89	0.89	0.93	0.88	0.78	0.99	0.86	0.85	0.76	0.82	1.01	0.98	1.03	0.99	0.98
ADAM10	1	1.12	0.99	0.81	0.65	0.64	1.12	1.07	0.84	0.67	0.71	1.11	1.08	1.03	0.91	0.87
ADAM17	1	1.37	1.07	1.04	0.82	0.97	0.91	0.99	1.03	1.05	1.24	1.01	1.27	1.17	1.06	1.22
ADAM19	1	1.12	0.93	0.97	0.89	0.94	1.01	0.92	0.86	0.79	0.84	0.95	1	0.98	0.99	0.95
ADAM9	1	0.97	0.85	0.7	0.63	0.6	0.96	0.79	0.69	0.6	0.58	1.05	1	0.9	0.75	0.65
ADAMTS1	1	0.83	0.68	0.57	0.55	0.65	0.79	0.68	0.59	0.66	0.91	1.05	1	0.95	0.73	1
ADAMTS14	1	1.05	0.82	0.79	1.04	1.07	0.97	0.96	0.92	1.05	0.88	1.2	1.22	0.95	1.15	1.06
ADAMTS16	1	0.94	1.04	0.9	0.93	0.86	0.9	0.93	0.92	0.96	0.94	1.14	1.06	1.02	0.94	1.02
ADAMTS4	1	1.03	1.14	1.06	1.04	1.07	0.93	1.06	0.85	1.54	1.45	0.97	0.94	1.41	1.14	1.19
ADAMTSL1	1	0.95	0.84	0.69	0.58	0.76	0.73	0.97	0.77	0.74	0.87	1.08	1.08	1.1	0.76	0.73
ADAR	1	0.97	0.95	0.93	0.93	0.93	0.98	0.96	0.9	0.89	0.87	1	0.99	1.02	1.09	1.2
ADARB1	1	0.92	1.21	0.95	1.03	1.09	1.05	1.1	0.88	1.06	0.9	1.17	1.14	1.15	0.97	0.96
ADAT2	1	1.09	0.98	1.2	1.01	0.96	1.25	1.18	1.13	1.18	1.28	1.2	1.05	1.16	1.02	0.93
ADCY9	1	0.9	1.08	0.92	0.87	0.93	1.01	0.94	0.94	0.93	0.8	0.84	0.84	0.89	0.88	0.84
ADD1	1	0.85	0.82	0.78	0.74	0.77	0.86	0.82	0.78	0.75	0.78	0.92	0.92	0.87	0.88	0.89
ADD3	1	0.84	0.87	0.85	0.79	0.86	0.93	0.84	0.82	0.8	0.86	0.97	0.94	0.93	0.95	0.96
ADH1B	1	0.72	0.8	0.81	0.7	1.06	0.77	0.63	0.72	0.84	1.13	0.85	0.89	0.88	0.86	1.13
ADH5	1	0.91	0.91	0.92	0.94	0.96	0.9	0.9	0.93	0.93	0.94	0.92	0.96	1.01	1.01	1.04
ADI1	1	0.96	0.96	0.85	0.81	0.66	0.96	0.94	0.87	0.78	0.64	1.06	1.02	0.95	0.89	0.76
ADIRF	1	0.78	0.89	0.88	0.91	0.89	0.81	0.87	0.9	0.85	0.86	0.96	0.97	0.97	0.98	0.96
ADK	1	0.93	0.94	0.96	0.97	0.97	0.98	0.98	0.97	0.94	0.92	1.01	1	1.02	1.02	0.99
ADNP	1	0.92	0.94	0.95	0.91	0.88	0.95	0.93	0.93	0.93	0.93	1.01	0.99	0.91	0.9	0.85
ADNP2	1	1.1	1.02	0.9	0.95	0.87	1.19	1.03	0.98	1.12	0.96	1.01	1.06	0.9	1	1.16
ADO	1	0.91	1	1	0.96	0.95	0.91	0.99	0.95	1.01	0.97	0.91	1.03	1.03	1.01	0.9
ADPGK	1	0.93	1.02	0.97	0.9	1.04	0.96	0.94	0.98	0.94	1.06	0.98	1	1	1.01	1.08
ADPRHL2	1	0.99	1.03	1.03	0.98	1	1.01	0.98	1.01	1.02	1.02	1.03	1.05	1.06	1.07	1.17
ADRM1	1	0.88	0.9	0.91	0.89	0.87	0.93	0.9	0.87	0.88	0.84	0.97	0.99	0.99	0.98	0.98
ADSL	1	0.94	0.96	0.98	0.98	0.92	0.98	0.95	0.96	0.93	0.9	1.04	1.02	1	1.02	0.98
ADSS	1	0.96	0.99	0.97	0.96	0.89	0.99	0.99	0.97	0.93	0.88	1.03	0.99	1.02	1.03	1.02
ADSSL1	1	0.96	0.95	0.97	1.24	0.97	1.23	0.94	0.92	0.93	1.02	0.97	1.23	1.16	0.92	1.26
ADSSL1	1	0.97	0.98	0.9	1.14	0.87	0.96	1.09	1.02	0.88	0.95	1.14	0.96	1.11	1.14	1.01
AEBP1	1	0.9	1.05	0.86	0.82	0.94	0.93	1.12	0.99	0.96	0.98	0.86	0.87	0.95	0.91	0.92
AEN	1	1.17	0.46	0.39	0.38	0.39	1.05	0.65	0.8	1.02	1.13	2.1	1.22	0.62	1.22	1.15
AES	1	0.6	0.53	0.39	0.37	0.3	0.62	0.45	0.41	0.36	0.26	0.78	0.94	0.9	0.78	0.66
AFAP1	1	1.09	1.01	1.01	1.01	0.95	1.09	1.04	1.04	1.12	1.08	1.09	1.1	1.06	1.14	1.59
AFDN	1	0.99	0.97	0.98	0.95	0.92	0.99	0.97	0.97	0.97	0.96	0.99	0.97	1.01	0.99	1.02
AFF3	1	0.85	1.02	0.86	0.91	0.83	1.01	0.88	0.91	0.94	0.85	1.1	0.98	0.97	1.11	0.82
AFF4	1	1.13	1.14	1.14	1.05	1.07	1.13	1.13	1.23	1.3	1.39	1.08	1.03	1.03	1.08	1.13
AFG3L2	1	1.21	1.12	1.04	0.87	0.88	1.01	1.06	0.98	0.93	1.01	0.93	1.06	1.1	0.94	1.04
AFP	1	1.04	1.07	1.16	1.49	3.37	0.97	0.98	1.42	1.28	3.72	0.96	1.13	1.13	1.07	2.06
AFTPH	1	1.08	0.93	0.95	0.93	0.9	1.01	0.91	0.99	0.96	0.97	1.05	0.98	0.87	0.83	0.87
AGAP3	1	1.14	1.08	1.04	1.11	0.97	1.07	0.99	1.11	1.09	1.05	1.02	1.05	1.05	0.95	0.92
AGFG1	1	1.04	0.99	0.97	0.98	0.95	1.01	0.95	0.97	0.96	0.92	1.04	1.02	1.06	1	1.07
AGFG2	1	0.97	0.88	0.98	1.01	0.99	0.98	0.91	0.87	0.91	0.86	1.05	0.99	0.96	0.99	0.92
AGGF1	1	1	0.82	0.82	1	0.94	0.85	0.92	0.74	0.98	0.89	0.9	0.95	0.84	0.79	0.7
AGK	1	1	0.99	1	0.94	0.99	1	1.01	0.95	0.99	1.04	0.95	0.99	1.05	0.98	1.09
AGL	1	0.87	0.94	0.91	0.91	0.98	0.9	0.92	0.92	0.94	0.99	0.94	0.96	0.98	1.01	1.08
AGO1	1	0.96	0.97	0.97	0.92	0.91	0.93	0.9	0.89	0.9	0.84	1.03	1.01	0.98	1	0.94
AGO2	1	1.01	0.99	1.01	0.98	0.98	1.05	0.99	0.98	0.95	0.94	1.03	1.06	1.06	1.07	1.06
AGO3	1	0.93	0.93	1.03	0.93	1.01	1.02	0.96	0.99	0.99	0.96	1.06	1.02	0.96	1.06	1.05
AGO4	1	0.96	0.95	0.93	0.94	0.93	0.99	0.93	0.91	0.93	0.89	0.98	0.98	1	1	1.01
AGPAT1	1	0.84	0.89	0.96	0.81	0.87	0.78	0.91	0.86	0.82	0.86	0.69	0.98	1	0.86	0.99
AGPAT2	1	0.94	0.91	1.02	0.79	0.86	1.1	0.85	1	0.93	1.06	0.95	0.99	0.89	0.88	0.98
AGPAT3	1	1	1.03	1.01	0.98	0.98	0.99	1.03	1.01	1.01	0.99	0.87	1.02	1.03	1.03	1.02
AGPAT5	1	0.68	0.79	0.89	0.73	0.69	1.11	0.63	0.73	0.82	0.69	0.58	0.82	1.06	1.04	0.99
AGPS	1	0.91	1.01	1.01	0.99	1.08	1.01	1.03	1.03	1.05	1.15	0.99	0.97	1.02	1.02	1.03
AGRN	1	0.73	0.81	0.65	0.74	0.65	0.99	0.81	0.79	0.52	0.75	0.89	0.67	0.67	0.59	0.67
AGTPBP1	1	1.1	1.01	0.93	0.98	1.01	1.08	1.03	0.93	0.97	0.97	1.12	1.07	1.06	0.91	0.87
AHCTF1	1	1.08	1.04	1.02	1.01	1	1.08	1.03	1.01	1.03	1.01	1.06	1.07	1.02	1.07	1.08
AHCY	1	0.99	0.98	0.97	0.97	0.93	0.99	0.97	0.96	0.93	0.92	1.01	1.01	1.02	1.03	1.02
AHCYL1	1	0.94	0.94	0.92	0.91	0.97	0.97	0.94	0.94	0.96	1.02	1.02	1	0.94	0.9	0.85
AHCYL2	1	0.95	0.89	0.9	0.88	0.98	0.91	0.92	0.91	0.91	0.98	0.92	0.95	0.91	0.87	0.86
AHDC1	1	0.91	0.9	0.79	0.77	0.67	0.98	0.82	0.83	0.71	0.66	1.11	1.05	0.91	0.87	0.8
AHI1	1	0.99	0.94	1.14	2.17	2.04	0.72	0.93	1.08	1.08	1.8	1.2	1.28	1.26	1.36	1.5
AHNAK	1	1.05	1.01	0.97	0.91	0.87	1	1.02	0.99	0.94	0.91	1.03	1.03	1.03	1	0.95
AHNAK2	1	0.94	0.92	0.88	0.83	0.94	0.95	0.93	0.89	0.92	0.89	0.93	0.96	0.92	0.92	0.95
AHR	1	0.57	0.45	0.35	0.16	0.22	0.54	0.57	0.42	0.28	0.31	0.87	0.9	0.86	0.54	0.46
AHSA1	1	0.91	0.94	0.95	0.99	0.9	0.95	0.93	0.97	0.96	0.92	0.94	0.96	0.99	1.02	0.98
AIDA	1	0.9	0.97	0.95	0.96	0.91	0.99	0.98	0.94	0.95	0.86	1.04	1.01	0.99	1.08	1.07
AIFM1	1	1.04	1.05	1.06	1.09	1.12	1.03	1.08	1.06	1.05	1.11	1.02	1.05	1.08	1.02	1.07
AIFM2	1	0.99	1.01	0.9	0.88	1.01	1	0.88	0.91	1.02	1.02	0.9	0.97	0.98	1	1.12
AIM1	1	0.97	0.97	0.93	0.91	0.89	0.99	0.95	0.94	0.92	0.89	1	1	0.99	1	0.93
AIMP1	1	1.02	0.99	0.99	1.01	1.03	1	1.01	1	1.01	1.04	1.02	1.03	1.06	1.03	1.02
AIMP2	1	0.89	0.97	0.96	0.91	0.98	0.93	0.95	0.92	0.96	0.98	0.99	0.95	1.05	1	1
AIP	1	0.91	0.91	0.88	0.88	0.85	0.93	0.9	0.89	0.87	0.81	0.96	0.99	0.95	0.97	0.94
AJUBA	1	0.6	0.76	0.69	0.59	0.67	0.8	0.59	0.65	0.66	0.71	0.87	0.78	0.6	0.48	0.52
AK1	1	0.86	0.87	0.9	0.93	0.97	0.89	0.89	0.92	0.92	0.94	0.91	0.95	1	1	1.01
AK2	1	0.96	0.98	1.01	1.03	1.11	0.99	0.99	0.99	1.03	1.08	0.98	1.01	1.02	1.02	1.04
AK3	1	0.95	0.93	0.94	0.95	1.09	0.95	0.94	0.97	0.99	1.08	0.94	0.98	0.98	1.01	0.98
AK4	1	0.97	0.97	0.98	0.94	1.17	0.96	0.91	0.99	0.99	1.19	1	0.97	0.97	1.05	1.19
AK5	1	0.97	0.91	0.87	0.84	0.74	0.95	0.91	0.88	0.8	0.7	1.01	1.01	0.94	0.92	0.77
AK6	1	0.98	1.03	1	1.01	0.99	1.07	1	0.99	1.04	1.09	1.07	1.01	0.98	1	0.94
AKAP10	1	1.06	0.94	0.97	0.95	0.88	1.01	0.95	0.97	0.98	0.92	0.98	0.99	1.01	0.94	1.01
AKAP11	1	1.05	0.95	0.87	0.79	0.72	1.03	0.94	0.85	0.77	0.66	1.05	1.03	0.92	0.85	0.73
AKAP12	1	0.98	0.86	0.94	0.79	0.75	0.9	0.88	0.86	0.8	0.86	0.92	1.01	0.94	0.97	1.09
AKAP13	1	1.01	0.98	0.96	0.91	0.92	1.02	0.97	0.97	0.94	0.93	1.02	1.02	1.01	1.01	1.03
AKAP13	1	1.6	2.19	2.28	2.44	2.7	2.03	1.44	2.46	2.76	2.98	1.25	1.06	0.97	1.32	1.78
AKAP17A	1	0.97	0.96	0.97	0.87	0.95	1.03	0.87	0.72	0.96	1.19	0.9	1.13	1.06	0.98	1.13
AKAP2	1	1.02	1	0.99	0.99	0.96	1.01	0.99	1.04	1.03	0.96	1.02	1.05	1.03	1.1	1.09
AKAP8	1	0.99	1.01	0.96	1.07	0.99	1.03	0.99	1.01	1.03	1.07	1.09	1.06	1.05	1.07	1.1
AKAP8L	1	0.99	0.94	0.92	0.9	0.86	0.98	0.93	0.95	1	1.08	1.04	1.05	1.02	1.1	1.27
AKAP9	1	0.98	0.94	0.91	0.86	0.87	0.99	0.94	0.89	0.93	0.86	1.02	0.97	1	0.98	0.89
AKR1A1	1	0.89	0.94	0.92	0.92	0.91	0.93	0.9	0.91	0.89	0.89	0.99	0.96	0.99	1.03	1.06
AKR1B1	1	0.97	0.95	0.98	0.95	0.95	0.96	0.97	0.95	0.91	0.89	1.01	1.03	1.06	1.05	1.14
AKR1C2	1	0.94	0.95	1	0.98	1.01	0.97	0.94	0.97	0.97	1.02	1.02	1.04	1.08	1.06	1.61
AKR1C3	1	0.97	0.94	0.99	1	0.9	0.95	0.93	0.95	0.93	1	1.06	1	1.08	1.04	1.47
AKR7A2	1	0.93	0.93	0.96	0.9	0.94	0.94	0.93	0.95	0.9	0.92	0.99	0.98	0.99	1	1.03
AKT1	1	0.94	0.95	0.99	0.93	0.87	1.01	1.02	0.92	0.94	0.87	1.02	1.01	1.02	0.99	0.93
AKT1S1	1	0.69	0.81	0.85	0.84	0.94	0.77	0.75	0.98	0.9	0.95	0.91	0.89	0.97	0.95	0.96
AKT2	1	0.95	0.91	0.91	0.93	0.89	0.91	0.92	0.93	0.93	0.86	0.96	0.94	0.97	0.96	0.9
AKT3	1	0.95	1.02	1.05	1.03	1.03	0.98	0.96	0.98	1.04	1	0.99	1.01	0.98	0.98	0.94
ALAD	1	0.9	0.94	0.98	0.98	1.03	0.92	0.94	0.92	0.91	0.92	0.99	0.98	0.96	1	1.01
ALAS1	1	0.76	0.57	0.47	0.33	0.32	0.56	0.6	0.72	0.89	1.08	0.64	0.75	0.69	0.79	1.11
ALCAM	1	1.28	1.19	1.13	1	1	1.09	1.13	1.1	1.08	1.14	0.99	1.03	1.1	1	1.16
ALDH16A1	1	1	1.03	1.01	1.08	1.02	1.03	1.03	1.01	1.05	0.99	1.05	1.02	1.01	1.03	1.01
ALDH18A1	1	0.99	0.98	0.94	0.9	0.96	0.96	0.95	0.94	0.95	1.01	0.98	1	1.04	1.03	1.05
ALDH1A2	1	0.82	0.88	0.91	0.92	0.99	0.88	0.9	0.91	1	0.93	0.82	0.9	1.02	1.09	0.93
ALDH1B1	1	0.96	0.95	0.95	0.91	0.98	0.97	0.95	0.95	0.93	0.97	0.99	0.99	1.03	0.97	0.95
ALDH1L2	1	0.96	0.92	0.86	0.78	0.94	0.89	0.89	0.86	0.87	0.95	0.9	0.95	0.98	0.97	1
ALDH2	1	0.92	0.92	0.9	0.82	0.94	0.9	0.89	0.85	0.88	0.94	0.94	0.99	1	0.97	1.02
ALDH3A2	1	0.86	0.89	0.86	0.83	0.89	0.87	0.85	0.83	0.9	0.92	0.93	0.89	0.92	0.93	0.95
ALDH4A1	1	0.84	0.98	0.93	0.92	1.02	0.94	0.93	0.93	0.92	1	1	0.98	0.97	1.01	0.99
ALDH6A1	1	0.89	0.91	0.92	0.84	1	0.87	0.87	0.88	0.91	0.99	0.92	0.97	0.94	0.96	1.04
ALDH7A1	1	0.92	0.91	0.92	0.9	0.99	0.9	0.93	0.92	0.92	0.97	0.95	0.95	0.99	1	1.01
ALDH9A1	1	0.94	0.93	0.92	0.92	1	0.93	0.93	0.93	0.92	1	0.95	0.98	1.01	0.99	1.01
ALDOA	1	0.96	0.93	0.94	0.91	0.92	0.95	0.96	0.95	0.89	0.88	0.98	1	1	0.98	1.02
ALDOA	1	1.12	1.07	1.29	1.07	0.8	1.26	1.39	0.98	1.14	0.88	1.36	1.12	1.02	1.13	0.88
ALDOC	1	0.91	0.95	0.92	0.87	0.95	0.9	0.91	0.91	0.88	0.89	0.99	0.95	0.98	1	1.05
ALG1	1	0.99	1.05	0.99	0.92	0.9	0.98	1.03	1.05	0.98	0.91	0.92	1.03	1.04	1.01	1
ALG11	1	1.08	1.03	1.03	0.93	0.98	1.02	1.09	1.05	1.02	1.1	0.88	1.02	1.03	0.96	1.09
ALG12	1	0.95	1.08	1.06	1	1.07	0.93	1.06	1.07	1.07	1.22	0.66	0.91	1.12	0.99	1.04
ALG13	1	1.1	1.05	0.96	1.05	1	1.02	0.97	1.02	1.11	1.12	1.11	1.07	1.05	1.01	1.05
ALG2	1	1.02	1.07	1.02	1.03	1.03	1.02	1.03	1.03	1.07	1.12	1.03	1.06	1.07	1.09	1.09
ALG3	1	0.79	0.76	0.57	0.44	0.39	0.76	0.73	0.35	0.18	0.29	0.62	0.82	0.71	0.51	0.4
ALG5	1	1	1	1.02	0.97	1.01	1.03	1.02	0.98	1	1.06	0.88	1.02	1.05	0.98	1.03
ALG8	1	1.03	0.94	0.97	0.86	0.85	1.08	1.01	0.97	0.86	0.78	0.94	1.01	0.97	0.86	0.96
ALG9	1	1.09	1.12	1.09	0.94	0.91	1.04	1	1.05	1.01	0.91	0.88	1.04	1.06	1.01	1.02
ALKBH4	1	0.98	0.92	0.92	0.93	0.96	1.02	0.99	0.93	1.1	0.91	0.96	1.22	0.99	0.96	0.92
ALKBH5	1	0.97	0.96	0.92	0.8	0.71	1	0.91	0.84	0.76	0.69	1.03	0.99	0.94	0.92	0.92
ALKBH6	1	0.94	0.84	0.84	0.8	1.05	1.06	0.8	0.88	0.9	0.67	0.63	0.69	0.77	0.77	0.82
ALKBH8	1	0.83	0.82	0.8	0.8	0.7	0.83	0.72	0.75	0.68	0.69	0.77	0.76	0.84	0.81	0.65
ALPK2	1	0.9	0.68	0.56	0.47	0.37	0.78	0.72	0.52	0.47	0.39	1.06	0.96	0.72	0.67	0.53
ALS2	1	0.89	0.85	0.85	0.84	0.89	0.92	0.84	0.82	0.82	0.81	0.94	0.94	0.96	0.97	0.97
ALYREF	1	0.98	1	1.01	1.01	0.96	0.98	1	0.99	0.98	0.93	1.04	1.02	1.02	1.03	1.03
AMBRA1	1	1.12	0.85	0.85	0.83	0.85	0.96	0.99	0.87	0.79	0.89	0.98	1.1	0.98	1.32	1.04
AMD1	1	1	0.66	0.48	0.35	0.2	0.94	0.75	0.5	0.29	0.35	1.36	1.67	1.13	0.62	0.72
AMDHD2	1	0.83	0.87	0.96	0.83	1.04	1	1.05	0.96	0.84	0.77	0.84	0.82	0.8	0.85	0.91
AMFR	1	0.89	0.69	0.6	0.48	0.51	0.81	0.79	0.66	0.5	0.42	1.11	1.04	1.07	0.95	0.73
AMOT	1	0.92	0.96	0.88	0.85	0.84	1.03	0.9	0.94	1.01	0.88	1.03	1.05	0.78	0.96	0.95
AMOTL1	1	0.78	0.79	0.77	0.77	0.65	0.75	0.59	0.65	0.7	0.78	1.11	1.01	0.76	0.9	0.8
AMOTL2	1	0.92	0.75	0.57	0.47	0.45	0.84	0.81	0.88	0.96	0.89	1.4	1.07	1.1	1.44	1.61
AMPD2	1	0.89	0.93	0.93	0.89	0.82	0.89	0.91	0.9	0.9	0.9	0.96	0.96	0.97	0.97	1.03
AMZ2	1	0.62	0.85	0.86	0.55	0.52	0.95	0.97	0.82	0.88	0.68	0.95	1.15	1.04	0.74	0.55
ANAPC1	1	0.99	1.06	1.03	0.98	0.99	1.03	1.02	1	0.99	1.01	1.09	1.07	1.01	1	0.96
ANAPC10	1	0.99	1.06	1.05	1.01	1.04	1.1	0.98	1.13	1.19	1.22	1.04	1.03	1.08	1.02	0.86
ANAPC13	1	0.73	0.67	0.72	0.73	0.86	0.88	0.81	0.76	0.87	0.9	0.82	0.86	0.86	1	0.92
ANAPC2	1	0.94	0.99	0.92	0.96	0.87	0.98	0.99	0.95	0.97	0.85	1.11	1.04	0.93	0.94	0.86
ANAPC4	1	1.03	1	0.98	1.01	1.03	0.99	1.02	1.01	1.09	1.12	1	1.05	1.02	1.04	0.97
ANAPC5	1	0.99	0.97	0.99	0.93	0.86	0.97	0.93	0.92	0.99	0.9	1.07	1.02	0.96	0.94	0.87
ANAPC7	1	1.03	1.07	1.03	1.01	0.98	1.06	1.08	1.03	1.04	1.01	1.08	1.03	0.98	0.96	0.89
ANGEL2	1	0.94	1.06	0.98	0.73	0.73	1	1.17	0.75	0.81	0.87	0.81	0.91	0.84	0.85	1.04
ANGPTL2	1	0.65	0.53	0.43	0.35	0.35	0.64	0.51	0.46	0.34	0.52	1.16	1.15	1.11	1.7	3.98
ANK1	1	1.04	1.06	1.02	0.94	1.1	1.08	1.02	0.99	1.03	0.96	1.04	1.05	1.09	1.12	1.11
ANK2	1	1.14	0.97	0.91	0.8	0.87	0.87	0.92	0.84	0.86	0.99	0.76	0.99	0.98	0.88	0.99
ANKFY1	1	0.94	0.94	0.92	0.93	0.94	0.98	0.92	0.91	0.92	0.88	0.99	0.98	0.98	1.03	1.02
ANKHD1	1	0.97	0.89	0.79	0.66	0.6	0.95	0.9	0.89	0.95	0.95	0.99	1.01	0.93	0.95	0.92
ANKLE2	1	1.07	0.99	0.95	0.89	0.84	0.99	0.98	0.97	0.98	0.91	1.01	1.02	0.99	0.95	0.87
ANKMY2	1	0.87	0.81	0.78	0.73	0.73	0.94	0.83	0.85	0.76	0.72	0.96	0.97	0.89	0.84	0.72
ANKRD11	1	0.98	0.97	0.74	0.76	0.61	1.05	0.97	0.78	0.58	0.51	1.21	1.08	0.86	0.7	0.54
ANKRD12	1	1.03	1.05	1	0.86	0.7	1.12	1.01	0.94	0.97	1.04	1.14	1.14	0.94	0.79	1.05
ANKRD13A	1	1.07	0.96	0.97	0.91	0.83	1.03	0.97	0.92	0.89	0.78	1.09	1.03	0.98	0.98	0.85
ANKRD13C	1	0.91	0.99	0.9	0.63	0.73	0.84	0.91	0.95	1.01	0.88	0.92	0.81	0.72	0.69	0.64
ANKRD13D	1	0.95	1	0.94	0.95	0.76	0.99	0.91	0.93	0.92	0.81	1.05	0.96	0.99	0.94	0.84
ANKRD16	1	1.02	0.93	0.98	1.13	0.78	0.87	0.74	0.82	0.83	0.8	1.12	0.82	0.85	0.92	0.9
ANKRD17	1	1.01	1	0.96	0.89	0.83	1.05	1.03	0.94	0.94	0.84	1.05	1.04	0.96	0.94	0.88
ANKRD26	1	1	0.88	0.84	0.83	0.65	0.9	0.95	0.77	0.83	0.69	1.01	1.11	0.91	0.85	0.78
ANKRD27	1	0.95	0.89	0.87	0.92	0.9	0.98	0.87	0.89	1.14	0.9	1.03	0.98	0.98	1.12	0.8
ANKRD28	1	1.02	1	0.97	0.97	0.94	1.06	0.96	0.96	0.97	1.04	1	1	1.04	1.02	0.96
ANKRD35	1	0.92	0.75	0.74	0.78	0.99	0.8	0.92	0.88	0.75	0.72	0.89	0.78	0.86	0.69	0.66
ANKRD44	1	0.94	0.89	0.89	0.87	0.93	0.94	0.96	0.94	0.91	0.98	0.97	0.94	0.96	0.97	0.96
ANKRD49	1	1.02	0.92	0.9	0.94	0.93	0.98	0.94	0.91	1.07	1.02	1	0.99	0.92	1.01	0.93
ANKRD50	1	1.36	1.43	1.09	1.03	0.87	2.12	1.22	1.06	1.63	1.24	1.31	1.14	1.1	1.29	1.18
ANKRD52	1	0.9	0.96	0.81	0.69	0.56	1.06	0.96	0.79	0.69	0.55	1.09	1.2	1.06	0.96	0.81
ANKRD54	1	1.09	1.13	1.04	1.06	1.09	1.06	1.08	0.95	0.96	0.99	1.01	1.11	1.1	1.16	1.07
ANKS1A	1	0.95	0.97	0.94	0.92	0.96	1.03	0.94	0.91	1.03	0.98	0.94	1.07	0.97	1.05	1.22
ANKS3	1	1.12	1.18	1.26	1.39	1.48	1.07	1.31	1.29	1.39	1.41	1.08	1.13	1.16	0.98	1.03
ANKS6	1	0.69	0.86	0.71	0.78	0.86	0.85	0.73	0.9	0.7	0.82	0.95	0.97	0.96	1.02	0.89
ANKZF1	1	0.93	0.92	0.9	0.85	0.89	0.95	0.89	0.95	0.9	0.93	0.97	0.99	0.9	0.92	0.83
ANLN	1	1.38	1.29	1.37	1.33	0.99	1.39	1.34	1.33	1.27	0.97	1.27	1.18	0.96	0.91	1
ANLN	1	1.73	1.66	1.67	1.56	1.13	1.93	1.6	1.62	1.61	1.28	1.34	1.31	1.14	1.11	0.85
ANO10	1	0.97	0.99	1.03	0.99	1.01	0.99	1.02	0.99	0.99	0.97	0.9	0.99	1.02	0.98	1.02
ANO3	1	0.84	0.71	0.82	0.89	0.81	0.95	0.78	0.82	0.94	0.88	0.85	0.97	0.89	0.92	1.18
ANO6	1	1.15	1.14	1.11	0.98	1.02	1.01	1.11	1.09	1.09	1.11	0.91	1.02	1.13	1.01	1.09
ANP32A	1	0.9	0.92	0.93	0.92	0.84	0.91	0.91	0.93	0.89	0.85	0.94	0.97	1	1.03	0.96
ANP32B	1	1.03	1.01	1.02	1.04	0.97	1.04	1.04	1.03	0.98	0.91	1.07	1.08	1.07	1.06	1.02
ANP32E	1	1.05	1.01	1.02	1	0.91	1.03	1.05	1.03	0.99	0.91	1.08	1.05	1.03	1.03	0.96
ANPEP	1	1.13	1.12	1.12	1.03	1.11	1.01	1.09	1.06	1.09	1.18	0.98	1.03	1.13	1.07	1.22
ANTXR1	1	0.89	0.93	0.75	0.69	0.65	0.95	0.97	0.6	0.72	0.7	1.07	0.99	1.29	0.74	0.77
ANTXR2	1	1.11	1.1	0.97	0.83	0.85	1.02	1.05	1.03	1.06	1.12	1.02	1.05	1.03	1.14	1.53
ANXA1	1	0.96	0.93	0.95	0.96	1.05	0.94	0.94	0.96	0.98	1.06	0.97	0.98	0.97	1	1.01
ANXA11	1	0.91	0.91	0.93	0.9	1.01	0.93	0.91	0.92	0.9	0.97	0.96	0.97	0.99	0.99	0.98
ANXA2	1	0.95	0.97	0.97	0.98	1.07	1	0.97	0.98	0.96	1.04	1.01	1.01	1.01	1.01	0.98
ANXA3	1	1.17	1.15	1.25	1.14	1.41	1.19	1.1	1.18	1.17	1.35	1.19	1.27	1.26	1.21	1.16
ANXA4	1	0.9	0.9	0.89	0.93	1.01	0.91	0.9	0.9	0.92	1.03	0.93	0.93	0.97	1.03	1.1
ANXA5	1	0.95	0.93	0.94	0.96	1.07	0.95	0.94	0.95	0.95	1.04	0.95	0.98	1	1.02	1.07
ANXA6	1	0.97	0.96	0.97	0.98	1.01	0.96	0.97	0.96	0.96	1.01	0.98	0.99	1.01	1.02	1.03
ANXA7	1	0.97	0.95	0.96	0.97	1.03	0.96	0.95	0.95	0.98	1.04	1.01	1.02	1.02	1.03	1.02
AP1B1	1	0.98	0.98	0.94	0.94	0.94	0.98	0.95	0.96	0.92	0.94	1.01	1	1	1	0.96
AP1G1	1	0.95	0.97	0.95	0.93	0.89	0.96	0.96	0.96	0.97	0.94	0.99	0.98	1	1.02	1
AP1G2	1	0.88	0.8	1.03	0.95	0.82	0.9	0.88	0.99	1	0.91	0.91	0.97	0.9	0.86	0.93
AP1M1	1	0.89	1.04	0.92	0.87	0.76	0.92	0.95	0.9	0.91	0.8	0.98	0.94	0.96	0.97	0.91
AP1S1	1	1.04	1.08	1.07	1.03	0.9	1.04	1.02	1.02	1.07	0.93	1.08	1.02	1.02	1.06	1.02
AP1S2	1	0.96	1.01	0.98	0.92	0.8	0.96	0.94	0.97	0.97	0.93	1	0.98	0.93	1.06	1.06
AP2A1	1	0.99	0.98	0.97	0.98	0.93	1	0.96	0.95	0.94	0.89	1.03	0.99	1.01	1.03	0.98
AP2A2	1	1.01	1	0.98	0.99	0.96	1.02	0.97	0.95	0.98	0.91	1.04	1	1.03	1.05	1
AP2B1	1	0.97	0.98	0.95	0.93	0.89	0.97	0.95	0.94	0.92	0.91	1	0.99	1	1.01	0.98
AP2M1	1	0.92	0.98	0.95	0.93	0.83	0.98	0.97	0.94	0.94	0.87	1	0.98	1	1	0.97
AP2S1	1	0.91	0.96	0.94	0.92	0.86	0.98	0.97	0.92	0.96	0.91	1	1	0.99	1.01	0.99
AP3B1	1	0.94	0.95	0.95	0.94	1.02	0.96	0.95	0.95	0.96	1.01	0.98	0.97	1	1.01	1.01
AP3D1	1	0.95	1	0.97	0.95	0.94	0.95	0.97	0.95	0.98	0.99	0.99	0.99	1.01	1	0.99
AP3M1	1	0.98	0.96	0.98	0.97	1.01	0.99	0.97	0.97	0.98	1.02	1.02	0.99	1.01	1.02	1.03
AP3M2	1	0.98	1.02	1.01	0.98	1.05	1.05	1.04	0.96	0.98	0.92	0.97	1.04	1.01	1.04	1
AP3S1	1	0.95	0.93	0.93	0.93	0.96	0.95	0.93	0.92	0.94	0.93	0.97	0.98	0.96	0.97	0.93
AP4B1	1	0.71	0.83	0.64	0.66	0.69	0.67	0.78	0.85	0.86	0.54	0.85	0.7	0.76	0.81	0.81
AP4E1	1	0.94	1	0.91	0.88	0.92	0.95	0.96	0.97	0.96	0.92	0.96	1	1.03	1.03	0.99
AP4S1	1	0.93	1.09	1.23	1.02	1.04	0.89	1.03	1.06	0.79	1.22	1.38	1.03	0.91	1.11	1.16
AP5Z1	1	0.87	0.82	0.63	0.55	0.49	0.87	0.79	0.65	0.63	0.6	1.07	1.01	0.84	0.76	0.81
APAF1	1	0.93	0.98	0.97	0.97	1	0.96	0.99	0.98	1	1.03	0.99	0.98	1.03	1.02	1.05
APBA2	1	1.03	0.8	0.99	0.69	0.62	1.02	0.88	0.94	0.84	0.65	0.95	0.78	0.42	0.22	0.34
APBB1	1	0.87	0.77	0.75	0.55	0.57	0.95	1.04	0.74	0.77	0.62	1.17	1.09	0.8	0.76	0.7
APBB1IP	1	0.98	0.95	0.95	0.85	0.97	0.95	0.94	0.95	0.9	0.85	0.97	0.98	1.03	0.95	1.03
APBB2	1	1.11	0.97	0.86	0.92	0.83	1.11	1.04	1	0.88	0.75	1.1	1.08	0.96	1.07	1.14
APC	1	0.69	1.01	0.86	1	0.79	0.86	0.87	0.83	1.31	1.07	1	1.04	0.91	0.88	0.81
APCDD1	1	0.72	0.77	0.48	0.4	0.51	0.73	0.65	0.66	0.49	0.53	0.87	0.94	0.86	0.9	0.73
APEH	1	0.94	0.95	0.95	0.94	0.88	0.96	0.95	0.94	0.92	0.89	0.98	0.98	1.01	0.99	0.97
APEX1	1	0.96	0.98	0.99	0.99	0.95	0.98	0.97	0.98	0.95	0.91	1	0.99	1.01	1.02	1.01
API5	1	0.99	0.99	0.98	0.93	0.86	0.99	0.97	0.96	0.93	0.86	0.99	0.99	1	1.03	0.96
APIP	1	0.96	0.99	0.95	0.93	0.89	0.98	0.98	0.96	0.93	0.81	1.01	0.99	1.03	1.01	0.96
APLP2	1	0.54	0.54	0.4	0.35	0.34	0.62	0.51	0.46	0.53	0.63	1.69	1.37	1.07	0.89	1.18
APMAP	1	0.97	1	0.98	0.97	1.02	0.98	0.97	0.95	1	1.09	1	1	1.01	1.02	1.04
APOB	1	1.21	1.01	1.01	0.98	1.24	1.13	1.02	0.94	0.94	1.16	1.27	1.18	0.94	0.81	0.76
APOBEC3C	1	0.82	0.91	0.87	0.89	0.91	0.9	0.9	0.87	0.87	0.95	0.97	0.92	0.88	0.88	0.88
APOBEC3F	1	0.93	0.9	0.91	0.83	1.09	0.91	0.94	0.89	0.93	1.02	1.01	0.97	0.98	1.23	1.67
APOBEC3G	1	0.83	0.92	0.89	0.9	0.97	0.86	0.91	0.86	0.91	0.94	0.91	0.95	0.94	1.39	1.8
APOE	1	1.21	1.37	1.36	2.15	2.04	1.3	1.65	1.59	1.58	2.02	1.26	1.48	1.33	1.39	1.37
APOH	1	1.35	1.22	1.25	1.77	2.68	1.12	1.31	1.4	1.56	2.95	1.06	1.31	1.21	1.16	1.48
APOL2	1	0.96	1.05	0.95	0.88	1.08	0.94	0.93	1	1.03	1.14	0.95	0.97	1.14	2.28	4.64
APOL6	1	0.86	0.71	0.62	0.41	0.55	0.81	1.31	1.99	2.07	1.91	0.79	0.71	2.86	7.43	7.12
APOO	1	1.21	1.08	1.05	1.12	1.15	1.09	1.12	1.07	1.07	1.05	1.09	1.13	1.07	1.1	1.03
APOOL	1	1.06	1.02	1.04	1.03	1.1	1.05	1.03	1.03	1.07	1.15	1.04	1.03	1.01	1.04	1.05
APP	1	0.89	0.45	0.29	0.21	0.23	0.88	0.45	0.4	0.38	0.41	1.39	1.08	0.77	0.72	0.99
APPBP2	1	0.88	0.77	0.5	0.35	0.32	0.93	0.82	0.77	0.73	0.72	1.1	0.9	0.73	0.62	0.83
APPL1	1	1.15	0.99	1.05	0.96	0.93	1	1	0.9	0.98	1.04	1.05	1.07	1	0.95	1.05
APPL2	1	0.93	0.95	0.92	0.9	0.89	0.96	0.92	0.91	0.89	0.89	0.99	1.01	1.01	0.96	0.91
APRT	1	0.85	0.91	0.94	0.99	1.07	0.91	0.91	0.91	0.97	1.01	0.94	0.94	1	1.08	1.11
AQR	1	1.01	1	1.01	0.98	0.95	1.03	0.99	0.96	0.94	0.94	1.04	1.03	0.94	0.86	0.83
ARAF	1	1.41	1.55	1.52	1.44	0.94	1.56	1.31	1.47	1.17	0.9	1.66	1.65	1.69	1.11	1.09
ARAP1	1	0.96	0.95	0.91	0.92	0.99	1.01	0.98	0.97	0.95	0.95	1	1.02	1.01	0.97	0.95
ARCN1	1	0.98	0.99	0.98	1	0.97	0.99	0.99	0.98	0.98	0.92	1.02	1.01	1.04	1.02	1.01
ARF1	1	1	1.01	1.01	0.94	1.02	0.98	1.03	1.03	0.97	1.16	0.93	1.03	1.05	1	1.03
ARF4	1	1.08	0.94	1	1	1.2	0.96	1.04	1	0.93	1.18	0.95	1.05	1.1	1.07	1.11
ARF5	1	0.93	0.93	0.98	0.92	1.04	0.94	0.98	0.95	0.82	1.07	0.94	1.09	1.06	1.05	1.01
ARF6	1	0.93	1.13	1.02	0.92	1.13	0.94	0.97	0.97	1.04	1.06	0.97	0.93	0.92	1	1.08
ARFGAP1	1	0.96	0.95	0.91	0.88	0.84	0.94	0.93	0.92	0.93	0.92	0.99	1	1	1.01	0.96
ARFGAP2	1	0.94	0.88	0.88	0.84	0.74	0.97	0.92	0.9	0.87	0.8	0.96	0.96	0.97	0.95	0.82
ARFGAP3	1	0.95	0.94	0.91	0.9	0.86	0.98	0.94	0.95	0.97	1.01	0.98	1	0.96	0.96	0.91
ARFGEF1	1	0.96	0.98	0.98	0.95	0.95	0.98	0.99	0.96	0.95	0.94	1.02	0.99	1.02	1	1
ARFGEF2	1	0.92	0.97	0.96	0.93	0.94	0.95	0.94	0.96	0.94	0.94	0.98	0.97	1	1	0.95
ARFIP1	1	1	0.95	0.99	0.95	0.97	1.02	1.02	1.02	0.99	1	0.99	1	1	0.99	0.99
ARFIP2	1	0.98	0.94	0.95	0.88	0.93	0.96	0.96	0.9	0.89	0.86	1	1.02	1.04	0.91	0.92
ARFRP1	1	0.96	0.96	0.91	0.92	0.93	0.96	0.96	0.9	0.92	0.87	0.98	0.98	0.95	0.98	0.89
ARGLU1	1	0.9	0.91	0.92	0.95	0.96	0.97	0.9	0.93	1.02	1.02	0.94	1	1	1.07	1.05
ARHGAP1	1	0.89	0.95	0.91	0.9	0.85	0.93	0.92	0.91	0.9	0.89	0.99	0.96	1.02	0.97	0.99
ARHGAP10	1	0.99	0.96	0.96	0.95	0.99	1	0.92	0.94	0.98	0.97	0.98	1	1.02	1	0.99
ARHGAP11A	1	0.32	0.98	0.96	0.94	0.94	0.91	0.98	1.03	0.95	1.06	1.06	0.92	1.05	0.95	0.91
ARHGAP12	1	0.96	0.92	0.93	0.91	0.94	0.94	0.9	0.93	0.92	0.96	0.93	0.94	0.95	0.95	1.03
ARHGAP17	1	1.07	1.1	1.06	1.02	1.06	1.04	1.13	1.14	1.11	1.11	1.02	1.01	1.03	1.04	1.01
ARHGAP18	1	1.05	1	0.99	1.01	0.93	1.05	1.02	0.99	0.97	0.88	1.03	1.04	1.02	1	0.9
ARHGAP21	1	0.99	0.92	0.91	0.9	0.87	1.07	0.97	0.92	0.95	0.92	0.98	0.99	0.96	1.04	0.93
ARHGAP21	1	0.88	0.86	0.92	0.87	0.96	1.01	0.91	0.85	0.94	0.83	0.87	1.05	1	0.91	0.8
ARHGAP22	1	1.31	1.16	0.99	1.06	1.17	1.16	1.09	1.03	1.11	0.98	1.05	1.03	1.14	1.11	1.01
ARHGAP23	1	0.89	0.9	0.84	0.75	0.69	0.96	0.89	0.83	0.75	0.73	1.02	1.05	0.94	0.99	0.88
ARHGAP24	1	1.24	1.06	0.9	0.86	0.89	1.06	1.21	1.04	1.05	1.04	1.11	1.04	1.01	0.99	1.04
ARHGAP26	1	1.07	0.92	1.06	0.95	1.14	0.99	0.88	0.86	0.97	0.9	1.12	1.02	1.08	1.03	1.22
ARHGAP29	1	0.99	0.95	0.93	0.9	0.88	1.04	0.97	0.94	0.93	0.85	1.04	0.99	0.88	0.76	0.69
ARHGAP31	1	1.05	0.9	0.79	0.82	0.76	0.99	0.86	0.84	0.82	0.73	1.05	0.98	1.01	0.93	0.84
ARHGAP32	1	0.86	0.83	0.89	0.88	0.81	0.91	0.91	0.97	0.83	0.81	1.11	1.08	0.88	1.02	0.89
ARHGAP35	1	0.98	0.97	0.98	0.94	0.98	1.03	0.97	0.96	0.94	0.93	1	1	0.99	0.98	0.92
ARHGAP39	1	1.02	1.04	1.07	1.08	0.98	1.14	1.16	1.17	1.07	0.98	1.14	1.29	1.23	1.16	1.21
ARHGAP42	1	0.93	0.89	0.91	0.82	0.85	1.08	0.87	0.86	0.93	0.87	1.02	0.84	0.86	0.84	0.99
ARHGAP5	1	0.92	0.94	0.9	0.89	0.92	0.92	0.94	0.92	0.92	0.91	0.99	0.96	0.93	0.98	0.92
ARHGDIA	1	0.95	0.91	0.94	0.98	0.94	0.94	0.94	0.95	0.91	0.88	0.97	0.97	0.99	1.03	1.02
ARHGDIB	1	1.38	0.94	1.13	0.91	1.08	1.03	1.21	0.89	1	1.17	1.19	1.06	1.06	0.92	1.14
ARHGEF1	1	0.92	0.98	0.93	0.9	0.98	0.96	0.98	0.92	0.95	0.95	1	0.99	1.01	0.99	1.02
ARHGEF1	1	0.99	0.96	0.94	0.93	0.97	0.99	0.94	0.93	0.95	0.95	1	1.01	1.01	1.03	1.01
ARHGEF10	1	0.91	0.96	0.92	0.85	0.84	0.92	0.91	0.93	0.82	0.9	0.95	1	0.91	0.94	0.82
ARHGEF10L	1	0.94	1.02	1	1.01	1	1.02	0.94	0.94	0.94	0.94	1.08	0.99	1.1	1.05	0.98
ARHGEF11	1	1	0.91	0.97	0.95	1.01	1	0.93	0.96	0.95	0.96	0.97	0.98	1.01	1.02	1
ARHGEF12	1	0.96	0.9	0.89	0.78	0.8	0.96	0.92	0.94	0.9	0.87	1	1.01	1	0.96	0.92
ARHGEF17	1	1.03	0.98	0.95	0.94	1.01	1	0.99	0.96	0.96	0.98	1.02	1.01	1.03	1.03	0.99
ARHGEF18	1	0.9	0.92	0.9	0.82	0.9	0.97	0.88	0.91	0.89	0.85	0.99	0.98	1.01	0.95	1.05
ARHGEF2	1	0.91	0.91	0.87	0.86	0.9	0.92	0.89	0.88	0.93	0.98	0.95	0.93	0.87	0.87	0.84
ARHGEF28	1	1.11	1.15	1.17	1	0.94	1.16	1.06	0.99	0.98	0.91	1.04	1.06	1.06	1	1.04
ARHGEF40	1	0.94	0.91	0.9	0.83	0.79	0.97	0.93	0.89	0.83	0.71	1	0.99	1	0.95	0.85
ARHGEF6	1	1.07	1.02	0.96	0.96	1.03	1.04	1.03	0.99	1.04	1.05	1.03	1.04	1.05	1.02	1.09
ARHGEF7	1	1.14	1.04	1.01	0.98	1.03	1.01	1.09	1.03	1.02	1.12	1.06	1.03	1.06	1.09	1.1
ARHGEF7	1	1.02	0.93	0.93	0.96	1.06	0.98	0.93	0.96	0.94	0.99	0.97	0.97	0.98	1.03	1.05
ARID1A	1	1	1	0.98	0.92	0.87	0.98	0.94	0.91	0.94	0.82	1.03	1	0.95	0.93	0.8
ARID1B	1	1.06	1.04	1.01	0.96	0.94	1.08	1.03	0.96	0.96	0.93	1.03	1	0.94	0.95	0.91
ARID2	1	1.08	1	1.03	1.04	1.05	1.11	1.08	1	1.06	1.01	1.06	1.08	1	0.94	0.9
ARID3A	1	1.04	0.97	0.88	1.02	0.79	0.94	1.01	0.88	0.83	0.7	1	1.07	0.92	0.88	1.03
ARID4A	1	0.97	1.01	1.07	0.92	0.94	1.09	1.13	1.09	1	1.11	0.98	1.06	0.93	0.91	0.78
ARID4B	1	1.01	1.03	1.05	1.05	0.99	1.03	1.05	1.07	1.12	1.29	1.03	1.12	1.05	1.09	1.24
ARID5B	1	0.66	0.57	0.64	0.55	0.61	0.75	0.61	0.57	0.55	0.52	0.93	0.91	0.85	0.83	0.81
ARIH1	1	1.04	1.07	1.03	0.99	0.96	1.08	1.06	1.03	1.01	1.08	1.1	1.08	1.08	0.98	1.09
ARIH2	1	1.01	1.08	1.05	1.06	1.13	1.03	1.07	1	1.04	0.96	1.06	1.06	1.02	1.14	1.08
ARL1	1	0.95	0.98	0.97	0.92	0.98	0.93	1.02	0.93	0.97	1.07	0.97	1.01	1.17	1	1.01
ARL14EP	1	0.83	0.83	0.91	0.66	0.85	0.93	0.97	0.97	0.97	0.98	0.8	0.96	0.84	0.94	0.87
ARL15	1	1.19	1.11	1.11	0.99	1.07	1	1.04	1.11	1.12	1.29	0.95	0.97	1.01	0.96	1.26
ARL2	1	0.92	0.89	0.84	0.82	0.81	0.94	0.89	0.83	0.81	0.8	0.96	0.95	0.92	0.85	0.82
ARL2BP	1	0.73	0.84	0.84	0.75	0.7	0.83	0.81	0.82	0.87	0.87	0.78	0.85	0.84	0.69	0.7
ARL3	1	0.96	0.94	0.95	0.94	0.95	0.96	0.95	0.94	0.94	0.95	0.98	0.97	0.97	0.94	0.93
ARL5B	1	1.12	1.08	1.07	1	1.01	1.07	1.32	1.61	1.86	2.08	1.06	1.21	1.12	1.21	1.41
ARL6	1	0.98	0.94	0.93	0.92	0.96	1.02	0.96	0.98	0.97	0.98	0.96	0.97	0.98	0.94	0.93
ARL6IP1	1	1.37	1.19	1.16	1.18	1.05	1.24	1.28	1.22	1.1	0.95	1.02	1.11	1.16	0.99	1.01
ARL6IP4	1	0.92	0.77	0.76	0.65	0.75	0.89	0.86	0.75	0.8	0.79	0.98	0.96	1.01	0.91	0.91
ARL6IP5	1	0.92	1	1.01	1	1.12	1	1.02	1	1.02	1.1	0.95	0.99	1.03	0.98	0.99
ARL6IP6	1	1.09	0.85	0.89	0.74	0.74	1.04	0.94	0.76	0.73	0.68	1	1.1	1	1.05	1.06
ARL8A	1	0.91	0.89	0.88	0.85	0.79	0.91	0.95	0.89	0.85	0.87	0.94	0.95	0.9	0.9	0.98
ARL8B	1	0.89	0.96	0.95	0.89	0.93	0.94	0.94	0.93	0.94	1.01	0.92	0.96	0.97	0.98	1.08
ARMC1	1	0.91	1.05	0.94	0.93	0.84	1.09	1	1.02	0.98	0.92	1.14	1.02	0.98	1.01	0.81
ARMC10	1	1.01	1.04	1.12	1.06	1.03	1.02	0.99	1	1.13	1.2	0.93	1.11	1	1.18	1.08
ARMC6	1	1.01	0.93	0.86	0.81	0.77	1	0.96	0.88	0.8	0.72	1	1	0.98	0.94	0.86
ARMC8	1	0.91	0.98	0.95	0.94	0.89	1.01	0.91	0.97	1.05	0.9	1.12	0.98	0.97	1.04	0.97
ARMC9	1	0.78	0.78	0.74	0.71	0.82	0.79	0.75	0.74	0.74	0.78	0.89	0.87	0.86	0.84	0.81
ARMCX1	1	0.96	0.92	0.83	0.69	0.65	0.94	0.89	0.83	0.79	0.81	0.98	0.97	0.91	0.96	1.04
ARMCX2	1	1	0.99	0.88	0.76	0.66	1.01	0.94	0.85	0.86	0.89	1.04	0.98	0.94	0.84	0.9
ARMCX3	1	0.97	0.93	0.96	0.92	0.91	0.93	0.92	0.94	0.93	0.99	0.9	0.98	1	0.99	1.08
ARMCX5	1	0.71	0.64	0.37	0.28	0.3	0.61	0.55	0.52	0.7	0.67	0.81	0.83	0.58	0.62	0.55
ARMT1	1	0.94	0.97	0.96	0.94	0.87	0.94	0.97	0.95	0.93	0.96	0.97	0.98	1.02	1	0.99
ARNT	1	0.98	1.04	0.99	0.83	0.73	1.05	0.93	0.94	0.94	1.05	1.19	1.07	1.02	0.97	0.86
ARNTL	1	1.03	0.88	0.99	0.89	0.85	0.94	0.92	0.93	0.94	0.83	0.93	0.95	0.9	0.87	0.87
ARPC1A	1	0.94	1.01	0.98	1.01	0.94	1.01	1.02	0.98	1.05	0.98	1.03	1.04	1.06	1.07	1.01
ARPC1B	1	0.92	0.92	0.93	0.97	0.97	0.93	0.92	0.95	0.96	0.93	0.95	0.96	1.05	1.07	1.03
ARPC2	1	0.95	0.95	0.97	1	0.99	0.98	0.95	0.94	0.96	0.95	0.99	0.99	1.05	1.02	1.06
ARPC3	1	0.92	0.97	0.98	0.97	0.97	0.97	0.99	0.98	0.97	0.96	1	0.99	1.01	1.05	1.03
ARPC4	1	0.96	0.97	0.98	1.01	0.98	1.01	0.99	0.98	0.99	0.95	1.02	1.04	1.02	1.04	1.04
ARPC5	1	0.97	0.94	0.96	0.99	0.99	0.95	0.96	0.96	0.96	0.96	0.95	0.98	0.99	1.04	1.01
ARPC5L	1	0.94	0.98	0.98	0.97	0.97	0.95	0.97	0.99	0.98	0.98	0.96	0.99	0.99	1.08	1
ARPIN	1	0.93	0.85	0.92	0.89	0.9	0.91	0.9	0.9	0.89	0.85	0.9	0.93	0.91	0.97	0.88
ARPIN	1	0.82	0.98	0.91	0.86	0.76	0.9	0.9	0.97	0.89	0.86	1.03	0.9	0.97	0.98	0.96
ARPP19	1	1.06	0.97	0.9	0.91	0.81	1.02	0.96	0.97	0.95	0.89	1.06	1.02	0.98	0.93	0.82
ARRB1	1	0.81	0.88	0.9	0.86	1	0.88	0.85	0.89	0.87	0.93	0.97	0.99	0.99	0.99	1.06
ARRB2	1	0.89	0.99	0.98	0.97	1.14	1.02	1.02	0.95	1.03	1.01	0.97	1.04	1.07	1.03	1
ARRDC1	1	1.06	1.06	1.02	1.09	1.01	0.99	0.94	0.91	0.84	0.93	1.08	1.04	1.05	0.91	0.9
ARSA	1	0.69	0.7	0.56	0.69	0.88	0.73	0.73	0.63	0.68	0.85	0.77	0.83	0.98	0.84	1.05
ARSB	1	0.91	0.91	0.84	0.79	0.83	0.9	0.84	0.8	0.79	0.76	0.96	0.96	0.92	0.92	0.82
ARSJ	1	0.85	0.69	0.73	0.56	0.55	0.92	0.85	0.76	0.75	0.68	0.9	1.01	0.95	0.85	0.94
ARSK	1	0.75	0.68	0.61	0.5	0.57	0.8	0.73	0.61	0.61	0.6	0.95	0.92	0.85	0.92	0.81
ARVCF	1	1.78	4.67	4.45	7.48	4.19	2.42	3.86	3.93	4.17	4.49	1.75	2.21	2.23	1.92	1.33
AS3MT	1	0.82	1.01	0.95	0.92	0.87	1.01	0.89	0.86	0.96	0.85	1.08	0.99	1.06	1.04	0.87
ASAH1	1	0.77	0.78	0.77	0.69	0.79	0.78	0.78	0.75	0.76	0.79	0.85	0.88	0.92	0.92	0.83
ASAP1	1	0.98	0.95	0.95	0.95	0.99	0.98	0.95	0.94	0.94	0.95	0.99	1	0.99	1.01	1.06
ASAP2	1	1.03	1.08	1.01	1.03	1.08	1.07	1.05	1.06	1.07	1.09	1.08	1.08	1.12	1.09	1.07
ASAP3	1	0.84	0.83	0.83	0.75	0.89	0.85	0.79	0.79	0.81	0.85	0.9	0.86	0.9	0.92	0.88
ASB1	1	0.91	0.55	0.58	0.57	0.55	0.65	0.3	0.21	0.18	0.24	0.92	0.97	0.75	0.53	0.54
ASB6	1	1.71	1.55	1.34	0.85	0.69	1.61	1.48	1.08	0.92	0.89	1.79	1.62	1.24	0.91	0.86
ASB9	1	0.92	0.97	0.97	0.87	0.99	0.97	0.88	0.86	0.96	0.84	0.97	0.88	0.86	0.99	0.94
ASCC1	1	0.97	0.92	0.93	0.95	0.91	0.94	0.92	0.95	0.91	0.86	0.98	0.99	0.96	1	0.93
ASCC2	1	0.93	1.01	0.97	0.96	0.87	1.03	0.95	0.93	0.92	0.88	1.03	0.98	0.99	1.06	0.88
ASCC3	1	0.93	0.95	0.93	0.82	0.94	0.96	1	0.91	0.93	0.88	0.97	0.99	0.95	0.93	0.9
ASF1A	1	0.81	0.8	0.73	0.65	0.56	0.9	0.82	0.8	0.73	0.71	0.88	0.83	0.73	0.63	0.51
ASH2L	1	0.98	0.97	1	0.95	0.96	0.98	0.96	0.94	0.95	0.89	1	1.01	0.99	0.97	0.9
ASL	1	0.99	0.97	0.94	0.98	0.94	0.96	0.93	0.98	0.93	0.92	1.03	0.99	1.02	1.01	0.97
ASMTL	1	0.91	0.96	0.93	0.93	0.99	0.95	0.95	0.94	0.9	0.95	0.99	0.95	1.03	1.01	1.1
ASNA1	1	0.96	0.97	0.97	0.96	0.96	0.98	0.96	0.95	0.94	0.93	1	0.98	1.02	1.02	1.02
ASNS	1	0.9	0.93	0.89	0.87	0.87	0.93	0.89	0.88	0.86	0.8	0.96	0.94	0.95	0.93	0.87
ASPH	1	1	0.96	0.96	0.9	0.94	0.97	0.96	0.94	0.94	0.98	0.89	0.97	1.02	0.97	1.03
ASPM	1	1.19	1.16	1.01	0.8	0.6	1.18	1.13	1.07	1.11	0.83	1.07	1.01	0.84	0.77	0.68
ASPSCR1	1	0.96	0.96	0.89	0.98	0.99	1.03	0.98	0.97	0.96	0.91	1.04	0.97	0.97	1.07	0.93
ASS1	1	0.85	0.84	0.81	0.83	1.02	0.83	0.83	0.82	0.86	1	0.88	0.87	0.98	0.99	1
ASUN	1	0.92	0.92	0.86	0.9	0.98	0.94	0.88	0.86	0.89	0.93	1.02	0.93	0.96	0.97	0.9
ASXL2	1	1.32	1.28	1	0.65	0.99	0.88	1.16	0.85	0.96	1.02	1	1.06	1.04	0.82	1.05
ATAD1	1	0.97	0.99	1.01	0.95	0.86	0.97	0.99	0.99	1.07	1.07	0.95	0.98	0.93	0.87	0.83
ATAD2	1	0.77	0.31	0.25	0.27	0.26	0.78	0.34	0.23	0.28	0.28	1.65	1.34	1.02	0.96	0.63
ATAD3A	1	1.06	1.05	0.96	0.92	0.99	1.04	1.03	0.95	0.97	1.03	1.03	1.06	1.06	1.03	1.02
ATAD3B	1	1.05	1.02	0.99	0.92	0.95	0.98	1	0.95	0.99	1.03	1	1.05	1.03	1.04	1.01
ATAD5	1	1.03	1.17	0.78	0.65	0.44	0.9	1.08	1.06	0.73	0.65	1.04	1.1	1	0.77	0.74
ATAT1	1	0.93	0.92	0.92	0.86	0.82	0.89	0.94	0.81	0.81	0.83	0.87	0.84	0.89	0.91	0.93
ATE1	1	0.83	0.83	0.84	0.8	0.84	0.87	0.83	0.88	0.86	0.94	0.86	0.85	0.84	0.89	0.98
ATE1	1	1	1.04	1.04	1.07	0.89	0.97	0.93	0.9	0.96	0.97	1.06	1.06	0.96	1.08	1.1
ATF1	1	1	0.82	0.8	0.73	0.7	1.04	0.93	0.88	0.8	0.88	1.05	0.99	0.84	0.87	0.88
ATF2	1	0.61	0.67	0.61	0.68	0.6	0.61	0.65	0.73	0.89	0.95	0.9	0.84	0.89	0.91	0.91
ATF7	1	1.03	0.89	0.97	1	0.75	0.96	0.84	0.79	0.86	0.76	0.93	1.03	1.09	1.09	1.12
ATF7IP	1	0.96	0.89	0.86	0.83	0.75	0.94	0.85	0.82	0.83	0.72	0.99	0.93	0.85	0.85	0.75
ATG101	1	0.79	0.79	0.75	0.61	0.66	0.9	0.79	0.9	0.85	0.88	1.02	0.96	0.82	0.71	0.69
ATG12	1	0.92	0.88	0.81	0.78	0.78	0.99	0.9	0.8	0.96	1.05	1.06	1.01	0.83	0.91	0.89
ATG16L1	1	0.95	0.99	0.97	0.96	0.96	0.94	0.97	0.98	0.98	0.98	0.96	0.95	0.97	0.97	0.97
ATG2A	1	0.66	0.52	0.62	0.79	0.56	0.71	0.71	0.62	0.93	0.76	0.72	0.82	0.73	0.78	0.94
ATG2B	1	0.95	1	0.98	0.97	0.89	0.96	1	0.94	0.95	0.95	1	1.04	0.99	0.97	0.9
ATG3	1	1.01	1	0.95	0.97	0.86	0.98	1.02	1.02	0.93	0.93	1.03	1.02	1	0.9	0.88
ATG4A	1	1.1	1.11	1.13	1.04	1	1.18	1.14	1.07	1.02	1.1	1.13	1.17	1.1	1.01	0.91
ATG4B	1	0.93	0.98	0.87	0.85	0.75	0.98	0.92	0.85	0.85	0.76	1	1	0.96	0.89	0.83
ATG4C	1	0.95	0.78	0.81	0.83	0.73	1.1	0.81	0.89	0.84	0.76	1	0.93	0.6	0.56	0.41
ATG5	1	0.9	0.97	0.97	0.95	0.98	1	0.93	0.95	0.95	0.97	0.98	0.99	0.97	0.94	0.89
ATG7	1	0.97	1.04	1.02	1.01	0.97	1	1.01	1	1.05	1.01	1.02	0.99	1.03	1.02	1.01
ATG9A	1	1.18	1.06	0.98	0.9	0.85	1.09	1.1	0.92	0.94	0.83	1.01	1.08	1.02	0.91	0.96
ATIC	1	0.96	0.97	0.97	0.97	0.97	0.97	0.96	0.96	0.95	0.92	0.98	0.99	1.01	1.02	1
ATL1	1	1.04	0.96	0.98	0.93	0.99	1.01	0.98	0.97	0.96	1.01	0.87	0.97	0.98	0.96	0.99
ATL2	1	0.77	1.1	1.04	1.02	0.78	1.03	1.02	0.99	1.06	0.9	0.97	0.97	1	1.02	0.94
ATL3	1	1.03	1.01	1.02	1	0.97	1.01	1.06	1.03	1	1	0.93	1.02	1.05	1.01	1.01
ATM	1	0.91	0.99	0.96	0.9	0.83	0.96	0.93	0.97	0.99	0.9	1.11	1.03	0.99	0.95	0.82
ATN1	1	0.92	0.91	0.92	0.94	0.83	0.98	0.85	0.83	0.7	0.66	1.06	1.06	1.01	0.94	0.99
ATOX1	1	1.01	0.89	0.92	0.95	0.87	0.94	0.91	0.9	0.89	0.86	0.99	0.96	1	0.96	1
ATP10D	1	0.62	0.73	0.76	0.86	0.83	0.74	0.74	0.79	0.84	0.93	0.77	0.91	0.87	0.8	0.84
ATP11B	1	1.11	1.11	1.08	0.98	1.01	1.06	1.08	0.97	1	1.07	1.02	1.1	1.05	0.97	0.97
ATP11C	1	1.35	1.26	1.19	1.04	0.99	1.07	1.18	1.17	1.18	1.14	1.02	1.09	1.14	0.98	1
ATP12A	1	1.29	1.18	1.12	1.15	1.17	0.96	1.03	1.07	1.17	1.15	0.93	0.95	1.08	1.08	1.14
ATP13A1	1	1.04	1.04	1.02	1.03	1.03	1.03	1.07	1.02	1.02	1.02	0.92	1	1.05	0.98	1.04
ATP13A3	1	1.04	1.1	1.36	1.04	0.65	0.83	1.05	1.19	1.04	1.16	1.18	1.27	1.09	1.1	0.86
ATP1A1	1	1.38	1.25	1.19	1.06	1.06	1.07	1.19	1.13	1.11	1.18	0.98	1.04	1.14	1.03	1.16
ATP1A3	1	1.37	1.27	1.21	1.14	1.14	1.11	1.2	1.13	1.15	1.18	0.97	1.07	1.18	1.05	1.14
ATP1B1	1	1.31	1.31	1.22	1.06	1.11	1.04	1.11	1.15	1.12	1.27	0.98	0.95	1.08	1.03	1.14
ATP1B3	1	1.33	1.24	1.22	1.06	1.09	1.07	1.18	1.14	1.11	1.15	1	1.06	1.11	1.06	1.21
ATP2A2	1	0.94	0.88	0.84	0.78	0.75	0.92	0.92	0.89	0.87	0.89	0.86	0.96	0.93	0.85	0.87
ATP2B1	1	1.25	1.2	1.15	1.06	1.06	1.04	1.16	1.13	1.11	1.15	0.96	1.06	1.16	1.02	1.1
ATP2B4	1	1.22	1.18	1.12	1.03	1.03	1	1.11	1.07	1.1	1.13	0.95	0.99	1.1	1.01	1.07
ATP2C1	1	1.13	1.03	0.98	0.91	0.91	1.11	1.02	0.91	0.87	0.91	0.98	1.04	1.01	0.96	0.99
ATP5A1	1	0.98	1	0.99	0.99	1.17	0.99	0.99	0.98	1.02	1.14	1.02	1.02	1.04	1.06	1.06
ATP5B	1	1.04	1.01	1.01	1	1.15	1.02	1.03	1	1.03	1.15	1.02	1.05	1.05	1.03	1.09
ATP5C1	1	0.98	1.01	1	1.03	1.13	1	0.98	0.97	1.04	1.12	1	1	1.03	1.05	1.04
ATP5D	1	0.86	0.99	0.96	1.03	1.15	0.93	0.95	0.99	1.07	1.09	1.03	0.98	1.01	1.06	1
ATP5E	1	1.02	0.97	0.94	0.99	1.15	1.01	0.92	0.95	1.04	1.1	1.01	1.03	1.03	1.03	1.01
ATP5F1	1	0.99	0.96	0.89	0.83	0.88	0.93	0.93	0.88	0.91	1.01	0.99	0.97	0.99	0.96	1.01
ATP5H	1	0.97	0.96	0.96	0.98	1.09	0.96	0.94	0.96	0.98	1.06	0.99	1	1.01	1.03	1.02
ATP5I	1	1.09	0.99	0.99	0.97	1.1	1.01	0.99	0.99	0.98	1.08	0.98	1.03	1.02	0.98	1.03
ATP5J	1	0.94	0.95	0.92	0.96	1.07	0.92	0.93	0.91	0.99	1.07	0.99	0.97	1	1.04	0.99
ATP5J2	1	0.96	1.02	0.97	0.9	0.99	1	1.01	0.96	0.96	1.07	1.01	1.03	1	1	1.04
ATP5L	1	1.09	1.02	0.98	0.93	1.02	0.94	1	0.92	1.01	1.06	0.98	1	1.07	0.93	1.02
ATP5O	1	1.01	0.99	1.02	1.03	1.14	0.97	0.99	0.99	1.01	1.09	1	1	1.01	1.04	1.05
ATP5S	1	0.91	1.06	1.08	0.94	1.04	0.95	1	1.03	0.96	1.06	1.05	0.99	0.98	1.03	0.98
ATP6AP1	1	1.04	0.88	0.75	0.65	0.59	0.96	0.86	0.76	0.71	0.68	0.98	0.96	0.87	0.79	0.79
ATP6AP2	1	0.85	0.74	0.52	0.4	0.38	0.97	0.68	0.47	0.39	0.41	1.02	0.92	0.78	0.64	0.69
ATP6V0A1	1	0.95	1.09	0.97	0.89	1.02	0.97	1.05	1	1	1.02	0.88	0.94	1.07	0.93	1.02
ATP6V0A2	1	1	0.93	0.97	0.92	1.01	0.98	0.97	0.95	0.92	1	0.88	1.02	1.02	0.98	1.02
ATP6V0D1	1	1.01	0.98	0.94	0.93	0.85	0.98	0.98	0.95	0.98	1	0.99	0.99	0.93	0.93	0.98
ATP6V1A	1	0.95	0.95	0.94	0.96	0.98	0.97	0.96	0.96	0.96	0.97	1	0.98	1.01	1	1.01
ATP6V1B2	1	0.9	0.95	0.97	0.99	1.03	0.97	0.95	0.97	1.03	1.06	0.97	0.98	1.02	1.04	1.09
ATP6V1C1	1	0.98	0.98	0.96	0.96	0.96	0.98	0.94	0.97	1	1	1	1	0.97	1	1.05
ATP6V1D	1	0.92	0.86	0.86	0.81	0.84	0.97	0.91	0.88	0.91	0.93	1.02	1	0.96	0.92	0.94
ATP6V1E1	1	0.94	0.94	0.93	0.91	0.95	0.95	0.93	0.95	1	1.05	0.97	0.96	0.99	0.98	1.03
ATP6V1F	1	0.99	0.91	0.74	0.71	0.79	1.08	0.78	0.99	0.97	0.97	1.09	0.94	0.96	0.94	0.91
ATP6V1G1	1	0.93	0.91	0.9	0.94	1.04	0.95	0.94	0.96	0.99	1.06	0.97	0.98	0.94	0.98	1.08
ATP6V1H	1	0.99	0.96	0.93	0.91	0.94	1	0.96	0.96	0.94	1	1.03	0.98	0.95	0.91	0.97
ATP7A	1	1.1	1.1	1.05	0.91	0.92	1	1.02	1	1.02	1.05	1.02	1.09	1.03	1.04	1.03
ATP8B1	1	1.63	1.22	1.03	0.89	0.79	1.58	1.42	1.04	1.01	0.89	1.51	1.61	1.37	1.08	0.72
ATP8B2	1	1.98	1.36	1.07	0.89	0.75	1.33	1.3	1.01	1.21	1.01	1.2	1.28	1.15	1.02	1.17
ATP9A	1	1.13	1.17	1.05	1.04	0.87	1.07	1.04	1.11	1.18	1.1	1.23	1.21	1.19	1.16	1.13
ATP9B	1	1.05	0.87	0.93	0.73	0.91	0.97	0.99	0.87	0.97	1.02	0.97	1	0.99	0.9	0.9
ATPAF1	1	1.05	0.89	0.94	0.86	0.96	1.1	0.99	0.88	0.82	0.84	1.07	1.05	0.98	0.94	0.67
ATPIF1	1	0.97	0.97	0.91	0.91	1.08	0.97	0.96	1	0.97	1.04	1.11	1	1.03	1.02	1.06
ATR	1	1.01	1.06	0.97	0.96	0.76	1.03	1.01	0.88	0.96	0.87	1.1	1.09	1	0.91	0.86
ATRN	1	0.88	1	0.89	0.78	0.68	1.05	0.97	0.82	0.82	0.86	1.03	1.04	0.85	0.91	0.81
ATRX	1	0.96	0.95	0.9	0.84	0.84	0.98	0.91	0.9	0.86	0.79	0.99	0.99	0.93	0.93	0.86
ATXN1	1	0.91	0.9	0.9	0.89	0.98	0.87	0.87	0.88	0.87	0.94	0.94	0.97	0.97	1.05	0.93
ATXN10	1	1.12	1.07	1.06	1.05	0.96	1.1	1.08	1.04	1.04	0.93	1.07	1.01	0.89	0.8	0.68
ATXN1L	1	0.98	0.97	1.01	0.77	0.84	1	0.82	0.93	0.78	0.81	0.97	0.96	0.99	0.97	0.98
ATXN2	1	0.97	0.98	0.94	0.92	0.9	1.01	0.98	0.99	1.02	0.93	1.03	1	0.99	1.1	0.91
ATXN2L	1	1	0.96	0.9	0.86	0.8	1	0.98	0.94	0.95	0.86	1.03	1.03	1.03	1.04	0.99
ATXN3	1	0.92	0.88	0.89	0.82	0.87	0.92	0.85	0.9	0.94	1.14	0.95	0.92	0.93	0.89	0.88
ATXN7L3	1	1.06	1.07	0.98	0.96	0.96	1.03	0.98	0.96	0.87	0.81	1.06	1.08	0.93	0.96	0.9
ATXN7L3B	1	1.06	1.05	0.85	0.74	0.67	1.08	0.98	0.89	0.84	0.67	1.12	1	0.82	0.73	0.62
AUH	1	0.98	0.98	0.9	0.84	0.92	0.99	0.97	0.97	0.97	0.95	0.93	0.96	1.03	0.94	1.07
AUP1	1	1.03	1.05	1.05	0.96	0.85	1.04	0.99	0.99	1	0.92	0.94	1.01	1	0.99	1.06
AURKA	1	1.16	1	1.01	1.05	0.74	1.17	0.98	1.11	1.11	0.98	1.34	1	0.75	0.74	0.74
AURKB	1	1.05	0.91	0.79	0.78	0.68	1.01	0.87	0.83	0.69	0.64	1.27	0.99	0.74	0.67	0.58
AVEN	1	0.94	0.84	1.01	0.86	0.75	0.94	0.86	0.91	0.93	0.8	0.9	0.89	0.81	0.93	0.67
AVL9	1	0.99	1.1	1.01	0.99	0.84	1.04	0.99	0.96	1	0.81	1.11	1.03	0.96	1.01	0.94
AXIN1	1	0.99	0.94	0.9	0.87	0.87	1.03	0.94	0.86	0.81	0.74	1.01	1.04	0.99	0.94	0.97
AXL	1	1.11	0.86	0.59	0.45	0.36	1.19	0.88	0.6	0.47	0.37	1.31	1.12	0.8	0.6	0.57
AZI2	1	1.04	0.72	0.58	0.47	0.52	1.02	0.8	0.68	0.63	0.71	1.1	1.07	0.52	0.35	0.34
B2M	1	0.98	0.88	0.81	0.67	0.66	0.93	0.85	0.9	0.86	0.85	1.02	0.92	0.92	1.05	1.71
B3GAT3	1	1.04	1.06	1.03	0.98	1.11	1.09	1.08	0.96	1	1	0.83	1.08	1.23	0.95	1.05
B3GLCT	1	1.01	1.04	1.08	1.03	1.01	1.1	1.02	1.02	1.05	1.01	1.03	1.03	1.06	1.06	1.06
B4GALT4	1	1.22	0.95	0.74	0.68	0.63	1.11	0.95	0.78	0.75	0.74	1.1	1.07	1	0.85	0.83
B4GALT7	1	0.87	0.89	0.78	0.79	0.82	0.81	0.8	0.87	0.77	0.9	0.67	0.83	0.84	0.72	0.9
B4GAT1	1	1.32	1.01	0.87	0.77	0.77	1.07	1	0.82	0.91	0.76	1.07	1.05	0.99	0.84	0.96
BABAM1	1	0.94	0.94	0.92	0.9	0.87	0.95	0.91	0.92	0.95	0.88	0.98	1	1.02	0.95	0.9
BACH1	1	0.88	0.9	1.02	0.86	0.88	0.98	0.98	1.05	1.13	1.25	1.06	1.06	1.09	1.07	1.33
BAD	1	0.98	0.92	0.98	0.91	0.98	1.04	0.94	0.98	1.04	0.96	0.96	0.87	1.09	1.02	1.05
BAG1	1	0.96	0.9	0.93	0.93	0.92	0.99	0.94	0.93	0.94	0.95	1.04	1.01	1.01	1.07	1.3
BAG2	1	0.93	0.91	0.91	0.92	1.04	0.92	0.91	0.92	0.95	1.02	0.96	0.96	0.96	0.99	0.98
BAG3	1	0.95	0.95	0.91	0.91	0.9	0.97	0.95	0.96	0.97	1.04	1.02	1	1	1	0.97
BAG4	1	0.93	0.93	0.86	0.8	0.87	0.99	0.94	0.95	0.88	0.96	0.99	0.99	0.99	0.99	1.03
BAG5	1	1.04	1.1	1.01	0.98	0.95	1.02	1.03	1.01	1.03	1.03	1.08	1.01	1.01	1.01	1.04
BAG6	1	0.97	0.91	0.85	0.8	0.81	1.02	0.89	0.83	0.82	0.77	1.08	1.01	0.91	0.89	0.91
BAHD1	1	0.74	0.94	0.79	0.84	0.74	0.93	0.86	0.98	0.61	0.97	0.87	0.71	0.77	0.91	0.95
BAIAP2	1	0.94	0.91	0.83	0.79	0.73	0.98	0.91	0.82	0.76	0.7	1	0.99	0.98	0.93	0.85
BAIAP2L1	1	1.3	1.18	1.24	1.3	1.15	1.31	1.2	1.25	1.26	1.03	1.22	1.14	1.04	1.05	1.02
BANF1	1	0.91	0.96	0.97	0.98	1.06	0.91	0.98	0.95	0.93	1	1	0.97	1.09	0.97	0.97
BAP1	1	0.93	0.78	0.82	0.85	0.8	0.92	0.85	0.69	0.69	0.61	1.01	0.93	0.86	0.85	0.83
BAP18	1	0.99	0.95	0.89	0.87	0.83	0.97	0.94	0.9	0.91	0.84	1.03	1	1.02	0.99	0.95
BARD1	1	1.09	0.91	0.87	0.8	0.64	1.05	0.91	0.92	0.75	0.68	0.98	0.97	0.85	0.92	0.82
BASP1	1	0.96	0.93	0.92	0.9	0.92	0.91	0.92	0.92	0.9	0.94	0.97	0.96	0.98	0.99	1.07
BAX	1	0.93	0.92	0.93	0.95	0.9	0.92	0.92	0.93	0.95	0.9	0.93	0.98	0.94	0.98	0.92
BAZ1A	1	1.16	1.08	1.12	1.1	1.07	1.19	1.12	1.16	1.18	1.17	1.13	1.12	1.03	1.28	1.37
BAZ1B	1	0.99	0.97	0.97	0.94	0.89	1.01	0.95	0.96	0.94	0.9	1.04	1.01	0.91	0.87	0.79
BAZ2A	1	0.92	0.79	0.75	0.66	0.66	0.99	0.86	0.87	0.64	0.63	0.99	0.99	0.91	0.88	1.16
BAZ2B	1	1.12	0.98	1.06	1.06	1.06	0.94	1.16	1.23	0.93	1.1	1.04	1.1	1.13	0.98	1.12
BBIP1	1	0.92	0.68	0.58	0.48	0.47	0.89	1.05	0.76	0.41	0.48	1.1	0.99	0.74	0.51	0.46
BBS7	1	0.7	0.7	0.6	0.53	0.73	0.7	0.73	0.66	0.59	0.76	0.94	0.76	0.94	0.9	0.75
BBX	1	0.86	0.83	0.72	0.7	0.64	0.95	0.82	0.77	0.7	0.64	0.98	0.93	0.79	0.86	0.78
BCAM	1	1.32	0.92	0.91	1.03	1.04	0.93	0.97	1.05	1.14	1.17	0.83	0.9	0.93	0.99	0.88
BCAP29	1	1.07	0.93	0.94	0.88	0.91	1	1.03	0.96	0.92	0.89	0.89	0.99	0.99	0.98	0.98
BCAP31	1	0.94	0.99	0.97	0.95	0.98	0.96	0.96	1	0.97	0.99	0.89	0.97	1	0.96	1
BCAR1	1	1.07	0.97	0.88	0.78	0.66	1.07	0.94	0.9	0.83	0.71	1.09	1.07	0.99	0.91	0.95
BCAR3	1	0.81	0.8	0.67	0.62	0.53	0.93	0.86	0.74	0.72	0.69	0.98	1	0.9	0.94	1
BCAS2	1	1.04	1	0.98	1.02	1.03	1.02	1.02	0.99	1.02	1.06	1	1.02	0.99	0.99	0.96
BCAS3	1	1.03	0.89	0.91	0.77	1.03	1.02	0.95	0.92	0.88	0.92	0.93	0.99	0.94	1	0.99
BCAS4	1	1.16	0.84	0.97	0.76	1.06	1.17	1.06	1.01	0.83	0.58	1.13	1.26	0.99	1.21	0.7
BCAT1	1	0.92	0.94	0.97	0.97	0.95	0.95	0.92	0.93	0.91	0.88	0.94	0.98	0.97	0.99	0.96
BCAT1	1	1.09	0.83	0.74	0.66	0.55	0.78	0.82	0.74	0.59	0.5	1	0.9	1.05	0.91	0.73
BCAT2	1	1.04	1.05	1.01	0.95	1.01	1	1	0.97	1.06	1.06	1	1.03	0.99	1	1.04
BCCIP	1	1.05	1.04	1	1.03	0.96	1.08	1.13	1.09	1.08	1.02	1.1	1.09	1.05	1.02	0.87
BCCIP	1	1.01	1.01	0.99	1.02	0.93	1.06	1.04	0.99	0.99	0.96	1.06	1.03	1.01	0.96	0.84
BCKDHA	1	0.99	0.93	0.88	0.89	0.94	0.99	0.92	0.93	0.93	0.89	0.97	0.98	0.98	1.01	0.96
BCKDHB	1	0.89	0.98	0.91	0.91	0.91	0.94	0.95	0.92	0.92	0.94	0.96	0.98	0.98	1.02	0.97
BCKDK	1	0.8	0.84	0.63	0.49	0.5	0.88	0.85	0.74	0.74	0.6	1.16	0.9	1.02	0.93	0.79
BCL10	1	0.97	1.01	0.96	0.91	0.97	1.01	1	1.32	1.51	1.54	1.07	1.04	0.97	1.09	1.26
BCL2L1	1	1.08	0.91	0.98	0.94	1.15	1.05	0.96	1.05	0.89	0.81	1.01	1.06	0.99	0.99	0.97
BCL2L12	1	1.27	1.24	1.17	1.09	0.93	1.25	1.14	1.18	1.08	0.92	1.16	1.12	1.08	0.95	0.91
BCL2L13	1	0.94	0.91	0.95	0.95	0.93	0.91	0.94	1	1.07	1.09	0.91	1.02	1.11	1.29	1.72
BCL2L2	1	0.96	0.92	0.93	0.99	0.98	0.96	0.95	0.93	0.92	0.91	1.02	1	0.97	0.95	0.97
BCL7B	1	0.95	0.92	0.89	0.92	0.81	0.94	0.96	0.9	0.93	0.76	0.98	1.01	1.02	0.98	1.02
BCL7C	1	0.91	0.99	0.92	0.85	0.89	0.97	0.82	0.82	0.85	0.91	1.08	0.97	0.95	0.96	0.89
BCL9L	1	0.83	0.89	0.88	0.81	0.77	0.75	0.77	0.85	0.8	0.72	0.99	0.91	0.84	0.88	0.88
BCLAF1	1	0.92	0.92	0.98	1.07	1.09	0.9	0.9	0.97	1.03	1.05	0.93	0.97	1.02	1.02	1.08
BCOR	1	0.97	0.86	0.56	0.49	0.48	0.98	0.67	0.78	0.6	0.48	1.42	1.04	0.72	0.7	0.84
BCORL1	1	1.2	1.14	0.92	0.92	0.87	1.03	1.16	1.19	1.05	1	1.1	1.03	1.08	1.1	1
BCR	1	0.88	0.87	0.86	0.89	0.89	0.91	0.87	0.89	0.85	0.86	0.86	0.91	0.89	0.9	0.92
BCS1L	1	0.99	0.91	0.87	0.86	1	1.03	1.03	1.03	0.98	0.99	1.03	0.98	1.08	0.99	1.13
BDH2	1	0.92	0.9	0.92	0.83	0.93	0.92	0.89	0.88	0.91	0.96	0.92	0.96	1.07	1.05	1.16
BECN1	1	0.95	1	0.95	0.81	0.91	1.02	0.95	0.84	0.84	0.81	1.01	0.97	0.93	0.91	0.88
BEND3	1	0.98	1.02	1.01	1	0.94	1.02	0.93	0.93	0.85	0.79	1.02	1.03	0.95	0.9	0.75
BET1	1	0.94	1.03	0.99	0.96	0.92	1.08	1.01	1	1.02	1.01	0.97	0.98	1.06	1.02	1.15
BET1L	1	0.95	0.78	0.77	0.65	0.66	0.98	0.84	0.81	0.64	0.67	0.88	0.94	1.08	0.91	0.71
BGN	1	0.68	0.38	0.34	0.2	0.3	0.7	0.4	0.38	0.34	0.31	1.02	0.87	0.71	0.67	0.64
BICC1	1	0.88	0.82	0.68	0.55	0.55	0.88	0.8	0.7	0.63	0.58	0.95	0.93	0.87	0.84	0.79
BICD1	1	1.19	0.95	0.94	0.84	0.77	1.09	1.11	0.97	0.95	0.9	1.03	1.15	1.03	0.93	0.78
BICD2	1	1.05	0.94	0.93	0.93	0.85	1.04	0.99	0.98	0.93	0.89	1.06	1.05	0.97	0.89	0.74
BID	1	0.97	0.95	0.89	0.92	0.9	0.96	0.88	0.82	0.85	0.79	1	0.92	0.96	0.96	1.01
BIN1	1	0.99	1.01	1	0.97	0.88	1.05	0.97	0.91	0.93	0.93	1.09	1.04	1.07	1.08	1.2
BIN3	1	0.97	0.95	0.95	0.91	0.99	1	1.01	1.01	0.98	0.94	1.02	1.03	1.03	0.97	0.98
BIRC2	1	0.79	0.23	0.14	0.11	0.13	0.87	0.67	0.53	0.48	0.51	0.99	1.06	0.96	0.93	0.88
BIRC5	1	0.99	0.79	0.82	0.69	0.61	0.92	0.84	0.74	0.71	0.58	1.13	1.03	0.82	0.66	0.73
BIRC6	1	0.95	0.91	0.9	0.83	0.83	0.94	0.89	0.88	0.86	0.88	1.03	1.03	1.01	0.94	0.86
BLM	1	1.07	1.03	1.05	1.01	0.99	1.06	1.02	1.08	1.01	1.01	1.03	1.06	1.01	1	1.03
BLMH	1	0.97	0.99	0.96	0.94	0.93	0.97	0.97	0.96	0.98	0.9	1.01	0.99	1.03	1.05	1.08
BLOC1S1	1	0.84	0.75	0.77	0.71	0.77	0.8	0.85	0.79	0.81	0.72	0.9	0.92	0.79	0.87	0.84
BLOC1S2	1	0.94	0.98	0.96	0.79	0.81	0.97	0.95	1.02	0.97	0.98	0.99	0.98	0.97	0.92	0.9
BLOC1S3	1	0.95	0.82	0.92	0.82	0.96	0.87	0.87	0.86	0.89	0.79	0.84	1.05	1	1.06	1.12
BLOC1S4	1	0.98	0.98	0.9	0.85	0.89	1.02	0.9	0.95	0.9	0.93	1.08	0.97	0.96	0.91	1.07
BLOC1S5	1	0.8	1.27	1.27	1	0.8	1.24	1.18	1.21	1.14	0.61	1.44	1.28	0.82	0.92	0.75
BLOC1S6	1	0.91	0.99	0.95	0.92	0.95	1.04	0.95	0.9	0.93	0.86	1.09	0.99	1	1	0.88
BLVRA	1	0.97	0.96	0.95	0.95	0.93	0.97	0.94	0.94	0.95	0.97	0.99	0.98	0.99	1.01	1.02
BLVRB	1	0.85	0.89	0.91	0.92	0.94	0.91	0.9	0.91	0.89	0.9	0.96	0.95	0.99	1.02	1.01
BLZF1	1	0.89	0.87	0.86	0.94	0.83	0.89	0.87	0.84	0.8	0.79	1.05	0.98	1.04	1.19	1.22
BMI1	1	0.13	0.43	0.33	0.3	0.26	0.45	0.42	0.24	0.18	0.37	1.08	0.79	0.9	0.8	0.46
BMP1	1	0.9	0.52	0.73	0.56	0.77	0.85	0.85	0.72	0.57	0.69	1.2	1.22	1.09	0.81	0.79
BMP2K	1	0.88	0.97	0.95	0.97	0.87	0.92	0.92	0.92	0.91	0.89	1.01	0.98	1.02	1.02	0.99
BMPER	1	1.24	0.92	1.09	0.84	0.74	1.06	1.04	0.9	1.22	0.92	1.18	1.23	1	0.93	0.66
BMPR2	1	1.89	1.53	1.14	0.8	0.57	1.73	1.28	1	0.85	0.77	2.07	1.59	1.65	1.31	1.18
BMS1	1	1.03	0.98	0.92	0.86	0.82	1.02	0.94	0.84	0.81	0.83	1.03	1.03	0.96	0.96	0.95
BNIP1	1	0.94	0.97	0.98	0.93	0.95	0.96	0.96	0.99	1	1.05	0.85	0.96	0.97	0.95	0.98
BNIP2	1	1.04	1.1	0.97	0.86	0.84	1	0.95	0.91	0.98	1.06	1.02	0.95	0.97	1.05	1.06
BNIP3	1	1.47	1.26	0.93	0.84	0.66	1.47	1.1	1.23	0.99	1.02	1.5	1.46	1.16	1.07	2
BNIP3L	1	0.77	0.88	0.75	0.62	0.54	0.83	0.87	0.75	0.83	1.15	0.99	1.04	0.94	1.04	1.27
BOD1	1	0.84	0.74	0.69	0.64	0.56	0.89	0.7	0.66	0.57	0.59	0.85	0.83	0.64	0.55	0.54
BOD1L1	1	0.97	0.91	0.9	0.85	0.86	1	0.92	0.9	0.9	0.85	1.02	1.03	0.95	0.92	0.82
BOLA1	1	1	0.96	0.97	0.94	0.99	1.04	1.06	0.92	0.93	0.81	1.08	1.02	1.03	1.03	0.9
BOLA2	1	1.02	0.93	0.95	0.96	0.93	0.99	0.98	0.94	0.93	0.89	1.01	1.02	1.01	1	0.98
BOP1	1	1.01	1.01	0.94	0.94	0.85	1.01	0.95	1	0.98	0.97	1.05	0.98	0.96	0.96	0.85
BORCS5	1	1.3	1.49	1.12	1.05	1.09	1.93	1.51	1.2	0.95	1.1	1.83	1.88	1.2	0.98	0.86
BORCS6	1	0.9	0.86	0.89	0.86	0.89	0.88	0.86	0.89	0.88	0.9	0.89	0.91	0.93	0.9	0.96
BORCS7	1	0.8	0.75	0.7	0.72	0.73	0.77	0.83	0.74	0.69	0.73	0.89	0.87	0.82	0.83	0.73
BORCS8	1	0.7	0.86	0.88	0.72	0.94	0.85	0.84	1	0.99	0.79	0.86	0.94	0.97	0.83	0.89
BPGM	1	0.79	0.86	0.83	0.95	0.81	0.9	0.86	0.8	0.85	0.81	0.9	0.9	0.88	0.96	0.87
BPHL	1	0.85	0.91	0.94	0.92	1.08	0.9	0.88	0.9	0.93	1.08	0.94	0.92	1	1	1.01
BPNT1	1	0.92	0.93	0.92	0.9	0.92	0.92	0.93	0.94	0.91	0.91	0.93	0.96	0.97	0.99	0.99
BPTF	1	1.04	0.96	1	0.96	0.99	1.01	0.96	0.97	0.93	0.9	1.01	1.03	0.95	0.96	0.89
BRAF	1	0.98	0.94	0.92	0.88	0.93	0.97	0.92	0.92	0.91	0.92	0.96	0.99	0.98	0.95	0.97
BRAP	1	1.04	0.97	0.93	0.88	0.9	1.05	0.96	0.99	1.05	1.14	1.07	1.03	0.93	0.89	0.87
BRAT1	1	1.01	0.91	0.89	0.84	0.61	1.2	1.12	0.67	0.82	0.59	0.98	1.01	1	0.89	0.58
BRCA1	1	0.97	0.95	0.9	0.92	0.8	0.99	0.91	0.88	0.87	0.72	0.99	0.97	0.85	1.04	0.72
BRCA2	1	0.91	0.67	0.59	0.43	0.24	1.01	0.71	0.66	0.48	0.4	1.09	0.93	0.77	0.8	0.52
BRCC3	1	1.07	1.06	1.09	0.98	1.12	1.1	0.94	1.09	1.02	1.16	1.17	1.11	1.04	1.15	1.09
BRD1	1	0.95	0.96	0.85	0.85	0.78	0.99	1.02	0.89	0.96	1.15	0.99	1.01	0.92	0.85	0.83
BRD2	1	0.95	1.01	0.93	0.94	0.9	1.03	0.99	0.93	0.96	1.08	1.09	1.07	0.9	0.9	1.05
BRD3	1	0.84	1	0.99	0.8	1.03	1.05	0.89	0.84	0.77	0.86	0.97	0.92	1	0.86	0.68
BRD4	1	1.04	0.97	0.98	0.97	1.01	1.02	0.96	0.9	0.86	0.86	1.06	1.05	0.96	0.92	0.87
BRD7	1	0.89	1.14	0.95	1.04	0.92	0.98	1.14	0.94	0.92	0.99	0.98	1.08	0.85	0.89	0.8
BRD8	1	0.88	0.87	0.88	0.85	0.82	0.86	0.82	0.83	0.84	0.92	0.98	0.93	0.9	0.91	0.79
BRD9	1	1.22	1.17	1.13	1.21	1.76	1.24	1.27	1.32	1.21	1.86	1.2	1.43	1.36	1.14	1.44
BRE	1	0.96	0.96	0.91	0.92	0.87	0.96	0.95	0.91	0.95	0.89	1.03	1.01	1.01	1.02	0.95
BRI3	1	1.32	1.07	1.01	0.92	0.86	1.34	1.12	1.01	1.03	0.92	1.22	1.26	1.16	0.99	1
BRI3BP	1	1.01	1.01	1	0.9	0.93	0.98	1.02	0.98	1.03	0.85	0.96	1.05	0.98	1.01	0.99
BRIP1	1	1.25	1.28	1.18	0.96	0.83	1.24	1.18	1.29	1.04	0.91	1.4	1.34	1.21	1.48	1.69
BRIX1	1	0.93	0.97	0.88	0.81	0.75	0.98	0.95	0.96	1	1.04	1.01	0.98	0.96	0.93	0.9
BRK1	1	0.96	0.97	0.99	0.99	0.99	0.95	0.97	0.99	0.95	1.02	0.99	1	0.96	0.93	0.88
BRMS1	1	0.92	0.96	0.86	0.82	0.68	0.97	0.91	0.85	0.88	0.75	1.01	1.01	0.92	0.98	0.92
BRMS1L	1	0.97	0.86	0.89	0.85	0.91	0.95	0.93	0.87	0.96	0.91	0.94	0.93	0.95	0.97	0.99
BROX	1	0.93	0.98	0.92	0.86	0.85	0.95	0.94	0.91	0.91	0.91	1	0.97	0.94	0.95	0.92
BRPF1	1	0.81	1.1	1	0.89	0.91	1.09	1.12	0.9	0.95	0.9	1.13	1.19	1	1.04	0.86
BRWD1	1	0.98	1	0.94	0.94	1.02	1.07	1.07	1.04	1.12	1.21	1.08	1.02	0.94	1.02	0.87
BSDC1	1	0.89	0.93	0.92	0.9	0.83	0.96	0.94	0.96	0.88	0.87	1.01	1.02	1.01	0.94	0.87
BSG	1	1.31	1.14	1.12	1	1.01	1.05	1.12	1.06	1.07	1.15	1.03	1.05	1.14	0.98	1.12
BST1	1	1.07	1.08	1.03	0.93	1.07	1	1.1	1.05	1.04	1.04	0.94	0.99	0.98	0.9	1.08
BTAF1	1	0.95	0.98	0.98	0.94	0.93	0.96	0.97	0.97	0.99	0.99	1	1	0.99	1.01	0.93
BTBD1	1	0.85	0.79	0.74	0.78	0.75	0.84	0.82	0.67	0.62	0.56	0.98	1.07	0.85	0.74	0.79
BTBD10	1	0.88	0.8	0.54	0.48	0.58	0.99	0.83	0.8	0.75	0.9	0.91	0.97	0.89	0.92	0.72
BTBD2	1	0.63	0.55	0.44	0.41	0.39	0.62	0.51	0.44	0.46	0.47	0.68	0.73	0.63	0.53	0.47
BTD	1	0.98	0.62	0.55	0.55	0.47	1.01	0.6	0.49	0.5	0.37	1.13	1.15	0.95	0.97	0.72
BTF3	1	0.99	0.92	0.85	0.81	0.64	0.99	0.93	0.86	0.75	0.63	1.02	1	0.89	0.79	0.67
BTF3L4	1	0.94	0.95	1.01	0.96	0.9	0.96	0.96	0.99	0.92	0.91	1.03	1	1.01	1	0.93
BTG3	1	1.31	0.89	0.46	0.26	0.22	1.21	0.92	0.76	0.81	0.97	1.59	0.83	0.4	0.46	0.59
BTN2A1	1	1.23	1.24	1.14	1.03	1.06	1.11	1.2	1.12	1.1	1.17	1	1.08	1.14	1.11	1.49
BUB1	1	1.21	0.95	0.69	0.73	0.65	1.22	1.05	1.06	1.01	0.67	1.18	0.81	0.5	0.49	0.48
BUB1B	1	1.21	1.08	1.05	0.95	0.88	1.15	1.09	1.11	1.11	0.91	1.05	1	0.78	0.81	0.75
BUB3	1	0.98	0.92	0.9	0.9	0.86	0.94	0.93	0.98	0.97	0.96	0.95	0.98	0.98	0.97	0.93
BUD13	1	0.9	0.91	0.89	0.87	0.83	0.81	0.96	0.68	0.85	0.72	0.9	0.85	0.86	0.86	0.83
BUD31	1	1	0.96	0.85	0.82	0.74	1.06	0.95	0.95	0.91	0.83	1.05	1.03	0.92	0.87	0.82
BYSL	1	1.03	1.01	0.99	0.97	0.82	1.05	0.91	0.87	0.81	0.75	1.06	1.03	0.96	0.9	0.93
BZW1	1	1.03	1.01	1	1.02	0.96	1.01	1.02	1.03	1.04	1.06	1.03	1.03	1	0.94	0.89
BZW2	1	0.96	0.96	0.96	0.94	0.9	0.97	0.97	0.97	0.94	0.87	0.97	0.98	0.97	0.93	0.86
C10orf12	1	1.31	1.14	1.03	0.98	0.96	1.21	1.11	1.01	0.97	0.73	1.22	1.13	1.02	1.06	0.84
C10orf54	1	1.27	1.16	1.07	0.86	0.88	1.54	1.19	0.78	1.08	0.9	1.44	1.22	1.19	1.13	0.88
C10orf76	1	0.9	0.99	1.13	0.97	0.96	1.05	0.95	1.11	1.09	0.99	0.94	0.96	0.88	0.89	1
C10orf88	1	1.14	1.08	0.9	0.85	0.64	1.2	1.15	0.97	0.99	0.94	1.21	1.16	0.94	0.8	0.82
C11orf54	1	0.9	0.99	0.93	0.92	0.97	0.9	0.91	0.93	0.95	0.98	0.96	0.96	1	1.06	1.08
C11orf68	1	0.86	0.97	0.89	0.84	0.84	0.99	0.92	0.89	0.9	0.83	0.97	0.98	0.97	1	0.96
C11orf74	1	0.77	0.75	0.54	0.48	0.47	0.83	0.66	0.64	0.59	0.54	1	0.77	0.38	0.32	0.3
C11orf84	1	0.97	0.95	0.93	0.93	0.76	1.05	0.96	0.92	0.86	0.69	1.07	1.03	0.94	0.9	0.68
C11orf98	1	1.1	0.98	0.96	0.95	0.95	1.04	0.98	0.92	0.86	0.82	1.07	1.07	0.97	0.88	0.82
C12orf10	1	0.95	0.97	0.95	0.95	0.89	0.99	0.95	0.93	0.9	0.85	1.04	1.01	1.03	1.01	0.98
C12orf29	1	1.3	1.01	0.97	1.16	0.94	1.05	1.33	1.1	1.01	1.06	1.07	1.05	0.91	0.94	0.83
C12orf4	1	0.87	1.03	1.11	1.12	1.24	1.07	1.03	0.95	1.11	1.21	1.12	1	1.13	1.22	1.1
C12orf43	1	0.99	0.96	0.9	0.88	0.87	0.93	0.93	0.89	0.87	0.85	1.05	1	0.96	0.98	0.91
C12orf45	1	1.35	1.23	1.05	1.1	0.87	1.3	1.16	1.14	1.08	1.03	1.23	1.06	1.02	1.09	0.87
C12orf57	1	0.99	0.88	0.75	0.67	0.49	1	0.88	0.74	0.66	0.57	1.11	1.02	0.87	0.75	0.62
C14orf119	1	0.85	0.6	0.41	0.25	0.2	0.84	0.67	0.51	0.41	0.43	1.05	0.98	0.75	0.61	0.72
C14orf142	1	0.85	1.04	0.91	0.96	0.84	0.85	0.91	0.98	0.81	0.87	1.02	0.89	0.94	1.06	0.96
C14orf166	1	0.98	0.98	0.98	1.01	1.03	1.01	1	1	1	1.01	1.02	1	1	1.02	0.98
C15orf40	1	0.88	0.83	0.85	0.86	0.87	0.84	0.85	0.84	0.87	0.82	0.87	0.95	0.89	0.86	0.81
C15orf41	1	0.23	0.28	0.44	0.39	0.41	0.75	1.01	0.42	0.94	0.44	1.68	1.83	1.24	1.55	0.78
C15orf52	1	0.91	1.08	0.95	0.87	0.91	1.02	0.95	0.92	0.99	0.99	1.13	1.05	0.94	0.9	0.87
C15orf57	1	0.8	0.79	0.74	0.66	0.63	0.97	0.75	0.82	0.68	0.7	0.99	0.82	0.69	0.62	0.57
C16orf13	1	0.93	0.89	0.94	0.95	0.92	0.9	0.96	0.94	0.97	0.89	0.97	0.98	1	1.03	0.92
C16orf58	1	0.95	0.93	0.93	0.91	0.98	0.97	1.05	0.99	0.91	0.95	0.88	0.98	1.07	0.96	0.91
C16orf62	1	0.87	0.97	0.92	0.86	0.83	0.94	0.92	0.9	0.92	0.88	1.01	0.96	0.99	1	0.96
C16orf70	1	1.11	1	0.83	0.84	1.01	0.84	0.89	0.82	0.87	0.98	0.87	0.88	0.93	0.85	1.05
C16orf87	1	1.18	1.14	1.18	0.85	0.8	1.31	1.23	1.31	1.77	1.95	1.32	1.25	1.14	1.16	1.31
C17orf62	1	1.09	1.13	1.07	1.28	1.37	1.15	1.09	1.15	1.09	1.23	1.31	1.25	1.28	1.24	1.35
C17orf75	1	0.96	0.98	0.99	1.01	0.95	0.95	0.97	0.96	0.98	1.03	1.02	0.97	1.01	1.01	0.95
C18orf21	1	0.85	0.83	0.92	0.84	1.02	0.88	0.86	0.94	1.02	0.97	0.9	0.94	0.97	0.95	0.93
C18orf25	1	1.05	1	1.02	0.96	0.91	1.05	1.03	1.05	1.07	0.98	1.07	1.05	1.04	1.04	1.03
C18orf25	1	0.91	0.85	0.81	0.77	0.69	0.9	0.74	0.82	0.9	0.76	0.83	1.02	0.82	0.81	0.81
C18orf8	1	0.94	0.92	0.96	0.92	0.86	0.94	0.94	0.93	0.99	0.9	0.91	0.93	0.94	0.99	0.99
C19orf25	1	1.43	1.37	1.29	1.27	1.17	1.42	1.37	1.39	1.2	1	1.46	1.51	1.38	1.13	1.1
C19orf43	1	1.08	0.89	0.89	0.84	0.78	0.97	0.9	0.86	0.8	0.71	1.03	1.03	0.98	0.94	0.86
C19orf47	1	1.23	1.29	1.07	0.78	0.75	1.15	1.01	1.14	1.04	0.98	1.31	1.12	1.19	0.97	0.84
C19orf53	1	0.91	0.77	0.61	0.44	0.31	0.85	0.71	0.68	0.64	0.55	0.94	0.92	0.84	0.84	0.78
C1D	1	1.03	1.12	0.97	0.87	0.87	1.34	0.96	0.96	1.18	0.92	1.29	1.08	1.01	1.04	0.95
C1GALT1	1	1.37	1.46	1.03	0.98	1.04	1.35	1.24	1.06	1.28	1.2	1.17	1.04	1.2	1.25	1.19
C1GALT1C1	1	1.35	1.22	0.99	0.93	0.94	1.25	1.24	0.98	1.13	1.08	1.08	1.18	1.14	1.06	1.11
C1orf109	1	1.03	1.01	0.98	0.94	1.09	0.96	0.97	1.03	1.05	1.05	1.05	0.95	1.04	1.07	1.02
C1orf112	1	1.11	1.01	0.95	1.01	0.86	1.18	0.95	0.86	0.79	0.57	1.12	1.12	0.81	0.68	0.58
C1orf122	1	1.18	0.92	0.89	0.85	0.92	1.02	0.87	0.89	0.87	0.76	1.05	1.06	1.06	1.05	0.94
C1orf123	1	0.92	0.9	0.9	0.92	0.88	0.94	0.89	0.91	0.85	0.81	0.94	0.98	0.98	0.97	0.96
C1orf174	1	1	0.99	0.92	0.82	0.73	1.1	1.02	1.12	1.13	1.23	1.06	1.05	1.04	1.07	1.12
C1orf198	1	0.83	0.73	0.62	0.55	0.48	0.86	0.76	0.69	0.67	0.64	0.95	0.97	0.88	0.83	0.75
C1orf21	1	1.25	1.24	0.8	0.83	0.77	0.92	0.91	1.12	1.17	0.66	0.82	1.04	1.02	1.25	1.29
C1orf50	1	0.88	0.87	0.84	0.8	0.8	0.94	0.78	0.83	0.83	0.81	0.99	0.9	0.83	0.78	0.84
C1orf52	1	0.92	1.12	0.96	1.01	1.08	1.11	1.13	1.04	1.1	1.03	1.04	1.02	1.09	1.05	1.16
C1QBP	1	1.05	0.97	1	1.01	1.13	1.01	1.01	1.02	1	1.13	1.01	0.98	1	1.03	1.05
C1QTNF3	1	0.58	1.07	1.12	0.97	0.82	0.91	0.99	0.95	1.01	0.96	1.09	0.8	1.26	0.75	0.87
C1R	1	0.43	0.27	0.21	0.12	0.15	0.44	0.22	0.24	0.24	0.39	1.01	0.74	0.68	0.84	1.63
C20orf194	1	0.96	0.93	0.43	0.33	0.35	0.86	0.98	0.46	0.36	0.43	0.95	1	1.02	0.89	0.69
C20orf27	1	0.92	0.86	0.89	0.88	0.9	0.92	0.87	0.94	0.85	0.82	0.97	0.93	0.94	0.91	0.88
C21orf2	1	0.87	0.91	0.78	0.74	0.85	0.9	0.95	0.86	0.91	0.97	0.99	0.95	0.93	1.05	0.93
C21orf33	1	0.89	0.91	0.92	0.93	1.09	0.91	0.88	0.9	0.96	1.05	0.9	0.95	0.94	1	0.96
C21orf59	1	0.93	0.82	0.75	0.71	0.66	0.87	0.83	0.76	0.66	0.63	0.82	0.82	0.75	0.63	0.71
C2CD5	1	0.91	0.94	0.9	0.93	0.93	0.94	0.93	0.92	0.9	1.04	0.94	0.92	0.9	0.98	0.98
C2orf47	1	0.93	1.02	1	0.91	0.92	0.94	0.95	0.97	1.05	1.02	1.01	0.94	0.98	1.07	0.93
C2orf49	1	0.95	0.86	0.77	0.79	0.76	0.92	0.89	0.91	0.91	0.99	0.99	0.99	0.96	0.93	1.04
C2orf69	1	1.07	1.08	0.87	0.95	1	0.99	1.04	0.98	1.11	0.94	1.15	1.02	0.89	0.99	1.01
C2orf76	1	0.91	0.94	0.84	0.98	0.97	0.95	0.91	0.96	0.88	0.85	0.85	0.9	0.95	1	0.93
C3	1	1.03	1.1	1.15	1.48	1.97	1.09	1.16	1.24	1.25	2.02	1.11	1.27	1.11	1.16	1.3
C3orf38	1	0.75	0.42	0.24	0.23	0.26	0.86	0.36	0.4	0.36	0.37	0.96	1.09	0.92	1.06	0.88
C3orf58	1	1.33	1.19	1.21	1.1	1.15	1.25	1.24	1.32	1.38	1.39	1.13	1.2	1.2	1.18	1.69
C4A	1	2.29	1.36	1.05	1.04	1.35	2.33	1.28	1.2	1.08	1.46	2.51	1.78	1.26	0.95	1.16
C4orf32	1	0.93	1.02	1.02	1.06	1.01	1.08	1.1	0.96	1.04	1.08	0.84	0.92	0.97	0.97	1.13
C5orf22	1	1.11	1.04	1.01	0.94	0.77	1.08	1.04	0.99	0.93	0.84	1.07	1.03	0.97	0.93	0.86
C5orf30	1	1.23	0.85	0.76	0.69	0.53	1.14	0.9	0.7	0.68	0.71	1.62	1.18	0.87	0.8	1.02
C5orf51	1	0.89	0.95	0.91	0.91	1.01	0.97	0.89	0.93	0.92	0.99	1	0.94	0.9	0.92	0.94
C6orf106	1	0.95	0.79	0.8	0.83	0.85	1.02	0.93	0.92	0.95	0.94	1.04	1.09	0.85	1.06	1.48
C6orf120	1	1.22	1.17	1.14	0.98	0.93	1.32	1.04	1.05	0.96	0.99	1.12	1.05	1.01	1.05	1.12
C6orf203	1	0.92	1	0.93	0.86	1.05	0.93	0.92	0.95	1	0.94	1	0.98	0.98	0.95	1
C6orf89	1	0.75	0.77	0.53	0.45	0.47	0.88	0.79	0.65	0.53	0.44	1.2	0.95	0.94	0.87	0.73
C7	1	1.11	1.07	0.92	0.91	0.86	0.93	0.93	0.93	0.95	1.05	1.08	1	1.04	1.08	1.03
C7orf25	1	0.98	0.89	1.05	0.96	0.95	0.93	0.97	0.94	1.02	0.99	1.01	1.05	0.9	0.99	0.96
C7orf26	1	0.84	0.87	0.92	0.81	0.86	0.81	0.79	0.93	0.86	0.78	0.93	0.92	0.9	0.97	0.87
C7orf50	1	1.04	0.95	0.9	0.81	0.76	1.01	0.99	0.93	0.89	0.75	1.03	1	1	1.02	0.94
C7orf55	1	0.99	0.96	0.97	1.01	1.01	0.98	0.97	1.03	1.06	1.09	0.99	0.99	1	1.04	1.02
C8orf33	1	1.12	0.94	1.03	0.97	0.92	1.95	1	0.87	0.88	0.78	1.08	0.97	0.88	0.91	0.69
C8orf82	1	0.74	0.88	0.86	0.7	0.87	0.95	0.89	0.83	0.87	0.86	0.77	0.74	0.83	0.98	1.01
C8orf88	1	0.89	0.78	1.04	0.8	0.59	0.94	0.93	0.91	0.76	0.6	1.02	1.1	0.86	0.86	0.42
C9	1	1.16	1.06	0.91	0.95	1.06	1.09	0.79	1.06	1.01	0.95	1.15	0.85	0.96	0.82	1
C9orf114	1	0.83	1.01	0.9	0.97	0.83	0.91	0.85	0.84	0.95	0.85	1.02	0.95	0.9	0.86	0.87
C9orf142	1	1.01	1.01	1.05	1.03	0.92	1.07	1.03	0.98	0.9	0.99	1.1	1.09	1.14	1.07	1.12
C9orf78	1	1	0.98	0.94	0.89	0.77	1.04	0.93	0.92	0.86	0.74	1.02	1.01	0.91	0.88	0.75
CA13	1	0.93	1.06	0.88	0.97	0.94	0.96	0.95	1	1.03	0.86	1.03	0.9	0.98	1.15	1.21
CA5B	1	0.92	0.9	0.79	0.84	0.88	0.94	0.81	0.8	0.84	0.84	0.97	0.91	0.89	0.81	0.78
CA8	1	1.04	1.02	0.96	0.96	0.89	1.07	0.98	1.04	1.06	0.95	0.98	0.95	0.91	0.98	1.45
CAAP1	1	1	0.96	0.97	0.83	0.96	1.02	0.91	0.95	1	0.96	0.98	0.99	1.01	1.02	1.01
CAB39	1	0.99	1.02	1	0.96	0.84	0.99	1.03	1.02	1.04	1.07	1.02	1.01	1.01	1.01	0.98
CAB39L	1	0.91	0.95	0.94	0.98	0.96	0.93	0.94	1.02	1.01	0.99	0.96	0.96	0.99	1.01	1.15
CABIN1	1	0.98	0.87	0.8	0.83	0.74	0.94	0.81	0.79	0.72	0.72	1.04	0.89	0.79	0.79	0.83
CABLES1	1	0.71	0.83	0.87	0.9	0.91	0.83	0.73	0.77	0.86	0.97	0.77	0.92	0.89	0.9	0.98
CABLES2	1	0.98	1.04	0.96	0.88	0.89	0.98	1.03	0.92	0.95	0.95	1.04	1.03	0.93	1.03	0.95
CACNA2D1	1	1.2	1.13	1.12	1.09	1.14	1.25	1.06	1.02	1.13	1.21	1.07	1.08	1.18	1.09	1.22
CACNA2D1	1	0.91	1.1	0.97	1.01	0.94	0.96	0.99	0.83	0.92	0.8	1.04	1.05	1.15	0.98	0.95
CACNB3	1	0.55	0.72	0.69	0.64	0.92	0.82	0.68	0.82	0.78	0.76	0.83	0.7	0.79	0.85	0.93
CACTIN	1	1	0.94	0.93	0.96	0.96	1	0.98	0.94	0.96	1.07	1.04	0.98	0.98	0.99	0.95
CACUL1	1	0.91	0.9	0.9	0.91	0.82	1.11	0.93	0.89	0.91	0.87	1.02	0.97	0.91	0.95	0.94
CACYBP	1	1.01	0.99	0.98	0.98	0.91	0.98	0.97	0.99	0.97	0.88	1	1.01	0.96	0.96	0.88
CAD	1	0.97	0.98	0.96	0.97	1.01	0.98	0.96	0.95	0.99	0.99	1	0.98	1.02	1.02	0.99
CALCOCO1	1	1.24	1.09	0.94	0.93	0.8	1.25	1.11	1	0.95	0.77	1.29	1.21	0.99	0.89	0.86
CALCOCO2	1	1.13	0.9	0.71	0.63	0.56	1.17	0.92	0.81	0.8	0.79	1.29	1.06	0.82	0.82	0.82
CALD1	1	0.96	0.93	0.93	0.93	0.88	0.92	0.94	0.95	0.9	0.88	0.95	0.97	0.99	1	0.98
CALD1	1	0.78	0.82	0.82	0.74	0.59	0.84	0.86	0.68	0.39	0.46	0.82	0.87	0.88	0.9	0.61
CALD1	1	0.97	0.81	0.93	0.84	1.03	0.91	0.9	0.82	0.85	0.93	0.8	0.95	0.95	1.01	1.01
CALHM2	1	1.22	1.13	1.07	1.01	0.84	1.09	1.18	0.77	1.19	0.86	1.26	1.06	1.24	1.05	1.02
CALM1	1	0.93	0.95	0.95	1	0.96	0.97	0.97	1	0.96	0.96	1.01	0.99	1.01	1.04	1
CALR	1	0.92	0.93	0.93	0.92	0.95	0.92	0.94	0.92	0.89	0.93	0.94	0.95	0.98	0.98	1.03
CALU	1	0.94	0.95	0.9	0.89	0.88	0.92	0.94	0.89	0.86	0.88	0.93	0.96	0.98	0.97	0.93
CALU	1	0.99	0.96	0.94	0.89	0.92	0.97	0.97	0.93	0.87	0.87	1	1	1.01	1.01	0.97
CAMK1	1	0.99	0.94	0.97	0.94	0.99	1.02	0.91	0.89	0.92	0.94	1.02	1.03	0.97	1	0.96
CAMK1D	1	1	0.97	1	1.01	1.06	1.03	0.98	0.95	0.94	0.96	1	1.01	1.02	0.95	0.96
CAMK2D	1	1.02	0.98	0.98	1.01	1.06	0.99	1	0.98	1	1.04	1.04	1.01	1.01	1.07	1.11
CAMK2G	1	0.92	0.93	0.94	0.98	1.04	0.96	0.92	0.92	0.98	1.02	0.94	0.94	0.99	1.03	1.04
CAMK4	1	0.87	1.01	0.78	0.85	0.7	0.82	0.87	0.89	0.73	0.65	0.89	0.96	0.95	0.84	0.81
CAMKK1	1	0.87	0.74	0.91	0.72	0.79	0.99	0.87	0.88	0.79	0.8	0.96	0.99	0.88	0.92	0.83
CAMKK2	1	0.86	0.81	0.8	0.73	0.81	0.85	0.84	0.78	0.75	0.77	0.91	0.94	0.91	0.86	0.95
CAMKMT	1	0.81	0.75	0.7	0.7	0.65	0.83	0.66	0.68	0.63	0.54	0.82	0.95	0.83	0.9	0.69
CAMLG	1	1	0.94	0.93	0.83	0.85	1.12	0.97	0.91	0.89	0.95	0.89	0.97	0.94	0.96	0.91
CAMSAP1	1	1.01	0.94	0.93	0.99	0.92	1.01	1.06	0.94	1.03	0.9	0.95	1.02	0.99	0.94	0.89
CAMSAP2	1	1.04	0.99	0.97	0.95	0.9	1.05	1.04	1.01	0.97	0.92	1.04	1.06	1.03	1.03	1.02
CAND1	1	0.97	1	0.99	0.97	0.91	0.98	0.99	0.98	0.96	0.93	1.01	0.99	1.03	1.04	1.06
CAND2	1	0.95	0.91	0.89	0.9	0.9	0.97	0.9	0.87	0.89	0.88	1.05	0.96	0.96	1	0.91
CANT1	1	1.54	1.25	1.12	1.02	0.97	1.25	1.25	1.09	1.09	0.99	1.09	1.14	1.16	1.05	1.03
CANX	1	0.99	0.99	1	0.98	0.98	0.94	0.98	0.99	0.97	1	0.88	0.98	1.01	1	1.01
CAP1	1	0.95	0.96	0.98	0.99	0.97	0.96	0.98	0.98	0.94	0.93	0.99	1	1.03	1.05	1.03
CAP2	1	0.98	0.98	0.97	0.98	0.95	0.97	0.98	0.97	0.96	0.93	1	1.01	1.04	1.04	1.02
CAPG	1	0.94	0.92	0.92	0.92	0.9	0.92	0.9	0.89	0.9	0.88	0.96	0.97	1.01	1.06	1.08
CAPN1	1	0.9	0.95	0.93	0.92	0.85	0.93	0.94	0.94	0.93	0.9	0.97	0.97	0.98	0.97	0.97
CAPN2	1	0.93	0.97	0.94	0.93	0.87	0.94	0.95	0.93	0.91	0.88	0.99	0.98	0.99	1.04	1.01
CAPN5	1	0.97	1.11	0.95	0.83	0.86	0.99	1.08	0.93	0.91	0.99	1.06	1.04	1.07	0.95	0.96
CAPN7	1	0.89	0.91	0.94	0.83	0.88	0.99	0.9	0.95	0.96	0.95	1.08	0.99	0.9	0.9	0.88
CAPNS1	1	0.89	0.92	0.9	0.9	0.89	0.9	0.91	0.91	0.88	0.87	0.94	0.94	0.95	1.01	0.96
CAPRIN1	1	1.04	0.96	0.88	0.81	0.68	1.04	0.98	0.92	0.82	0.66	1.04	1.04	0.92	0.83	0.7
CAPS	1	0.8	0.82	0.86	0.74	0.82	0.87	0.76	0.82	0.81	0.84	0.97	0.91	0.92	0.91	1.01
CAPZA1	1	1.03	0.99	0.99	0.98	0.97	0.99	0.99	1	0.97	0.95	1.03	1.02	1.04	1.05	1.07
CAPZA2	1	0.99	0.98	0.98	0.97	0.94	0.97	0.98	0.98	0.97	0.96	1.02	1.02	1.01	1.04	1.05
CAPZB	1	0.99	0.95	0.98	0.99	1.02	0.97	0.97	0.95	0.95	0.94	1.02	1.02	1.06	1.02	1.07
CAPZB	1	0.99	0.96	0.94	0.95	0.94	0.96	0.95	0.95	0.95	0.91	0.96	0.97	0.99	1.11	0.94
CARD19	1	1.19	1.09	1.14	1.13	1.23	1.15	1.1	1.08	1.16	1.16	1.01	1.06	1.11	1.11	1.2
CARD8	1	1.04	1.1	0.94	1	0.97	0.92	0.83	1.02	1.02	0.99	0.92	0.94	0.92	0.97	1.05
CARD9	1	0.85	0.89	0.71	0.78	0.71	1.04	0.99	0.85	0.84	0.74	0.98	0.87	0.96	0.81	0.85
CARHSP1	1	1.06	1.02	1.01	1.05	1.08	1.02	1.02	1.01	1	1.07	1.02	1.07	1.07	1.03	0.99
CARM1	1	0.95	1	0.96	0.95	0.94	0.96	0.96	0.94	0.97	0.96	1	0.97	1.02	1.04	1
CARMIL1	1	0.86	0.94	0.94	0.89	0.97	0.97	0.95	0.93	0.94	0.95	0.97	0.95	1	0.98	1.06
CARNMT1	1	0.89	0.95	0.94	0.89	0.91	1	0.96	0.83	0.91	0.8	1.04	1.01	0.96	0.88	0.83
CARS	1	0.9	0.94	0.92	0.91	0.94	0.92	0.92	0.91	0.93	0.92	0.96	0.95	1	1	0.99
CARS2	1	0.97	1.04	0.95	0.95	1.02	1	0.94	0.93	0.98	1.04	0.96	0.95	1	0.99	1.04
CASC3	1	1.09	1.15	1.13	0.95	0.82	1	0.93	1.02	1.02	0.88	0.98	1.08	1.2	1.09	1.02
CASC4	1	1.25	1.06	0.92	0.81	0.88	1.05	1.04	0.92	0.89	0.93	0.94	1.1	1.06	0.93	0.89
CASC5	1	1.02	0.98	1.02	0.97	0.74	1.13	1.07	1.03	0.96	0.73	1.05	0.99	0.74	0.7	0.62
CASK	1	0.92	0.98	0.94	0.92	1.04	1	0.99	1	1.05	1.12	0.93	0.94	1.03	1.04	1.09
CASKIN1	1	1	0.93	0.92	0.87	0.94	0.92	0.91	0.91	0.94	0.87	0.93	0.9	1.01	0.88	0.94
CASKIN2	1	1.02	0.97	0.98	0.99	1.03	1.03	0.97	0.99	0.95	0.87	1.04	1.01	1.04	0.98	0.91
CASP1	1	0.75	0.83	0.85	0.81	0.95	0.81	0.8	0.84	0.84	1.01	0.86	0.89	0.97	1.03	1.35
CASP2	1	0.86	0.76	0.75	0.66	0.48	0.89	0.65	0.46	0.33	0.27	0.98	0.95	0.9	0.87	0.83
CASP3	1	0.98	1.03	0.98	0.97	0.9	0.98	1.06	1	1.01	0.98	1.04	1	1.06	1.08	1.11
CASP4	1	0.92	0.89	0.88	0.83	0.89	0.97	0.89	0.93	0.91	1.06	1	0.95	0.97	0.96	1.21
CASP6	1	1.1	1.08	1.01	0.94	0.85	1.03	1.07	1.01	1.03	0.97	1.08	1.06	1	1.01	0.95
CASP7	1	0.92	0.92	0.93	0.89	1	0.97	0.95	0.99	1.02	1.14	0.94	1	1.01	1.19	1.45
CASP8	1	0.97	0.89	0.82	0.81	0.79	0.96	1.01	0.93	0.93	0.88	0.99	1.03	0.96	1.01	0.99
CASP8AP2	1	0.9	1.07	0.97	0.64	0.7	1.28	1.04	1.17	1.08	1.03	1.49	1.12	1.23	1.11	0.94
CAST	1	0.88	0.91	0.89	0.95	0.95	0.89	0.89	0.93	0.92	0.93	0.95	0.96	0.99	1.03	1.03
CAT	1	0.94	0.9	0.91	0.88	1.02	0.92	0.87	0.87	0.9	0.94	0.96	0.92	0.94	0.94	0.92
CAV1	1	1.33	1.18	1.15	1.06	1.07	1.02	1.18	1.14	1.14	1.24	0.88	1.04	1.1	0.95	1.11
CAV2	1	1.68	1.41	1.31	1.23	1.09	1.28	1.44	1.22	1.41	1.3	1.03	1.21	1.26	1.05	1.27
CBFA2T2	1	0.93	0.71	0.64	0.45	0.38	0.83	0.67	0.76	0.71	0.52	1.16	0.95	1.26	1.09	1.39
CBFB	1	1.18	1.04	1	1.01	0.97	1.07	1.03	1.03	0.97	0.95	1.08	1.07	1	0.96	0.93
CBFB	1	0.95	1.03	1.02	1.01	0.98	1.02	1.02	1.02	1.06	0.96	1.03	1.02	0.99	1.08	0.97
CBL	1	0.98	0.95	0.97	0.91	0.9	1.01	0.96	0.99	0.95	0.89	0.99	1.05	0.99	1.01	1
CBLB	1	0.91	0.96	0.91	0.84	0.86	0.9	0.89	0.98	0.9	1.04	0.99	0.99	1.06	0.94	0.91
CBLL1	1	1.14	1.08	1.02	1.07	0.8	0.97	1.08	0.93	1.03	1.09	1.15	1.17	1.16	1.02	1.34
CBR1	1	0.92	0.92	0.92	0.91	0.9	0.93	0.92	0.92	0.89	0.9	0.96	0.95	0.99	1.03	1.1
CBR3	1	0.98	0.97	0.96	0.96	0.92	0.95	0.96	0.97	0.92	0.89	1.01	0.98	1.01	1.07	1.11
CBS	1	0.96	0.95	0.93	0.85	0.87	0.95	0.94	0.89	0.89	0.82	1.01	0.98	0.96	0.98	0.88
CBWD1	1	1.04	0.93	0.92	0.92	0.93	1.02	1.02	0.91	0.81	0.85	1.02	1.01	0.98	1	1.13
CBWD6	1	1	1.02	1.09	1.04	0.99	1.05	1.12	1.06	1.03	1.04	0.92	0.99	0.82	0.8	0.71
CBX1	1	0.93	0.95	0.97	0.98	0.93	0.94	0.97	0.94	0.92	0.89	1.02	0.99	0.99	0.99	0.97
CBX3	1	0.95	0.96	0.99	0.98	0.91	0.98	0.99	0.98	0.94	0.91	1.01	1.03	0.99	1	0.93
CBX5	1	1	0.97	0.93	0.89	0.79	1.02	1.01	0.94	0.89	0.8	1.07	1.03	1	1.01	0.91
CBX8	1	0.93	0.77	0.72	0.75	0.85	0.88	0.78	0.75	0.76	0.83	0.96	0.95	0.99	0.93	0.94
CBY1	1	0.85	0.61	0.65	0.56	0.55	0.92	0.76	0.66	0.55	0.4	0.85	0.89	0.79	0.73	0.72
CC2D1A	1	0.99	0.94	0.89	0.88	0.93	0.98	0.93	0.92	0.92	0.91	1.01	0.97	0.94	0.91	0.87
CC2D1B	1	0.92	0.89	0.87	0.84	0.88	0.95	0.88	0.91	0.87	0.84	0.94	0.95	0.92	0.92	0.88
CCAR1	1	0.96	0.97	0.98	0.99	1.05	1	0.96	0.98	1.01	1.02	1.01	1	1.03	1.02	1.01
CCAR2	1	0.95	0.95	0.93	0.96	0.97	0.96	0.95	0.93	0.96	0.96	0.98	0.98	0.99	1.02	0.97
CCDC102A	1	0.83	0.8	0.76	0.68	0.72	0.85	0.79	0.73	0.7	0.73	0.89	0.88	0.78	0.7	0.75
CCDC115	1	0.93	0.91	0.89	0.76	0.76	1.02	0.89	0.92	0.73	0.71	0.93	0.94	0.95	0.79	0.86
CCDC115	1	0.82	0.8	0.99	0.92	1.07	0.98	0.89	0.95	0.85	0.84	0.87	0.87	1.06	0.99	0.95
CCDC12	1	0.7	0.76	0.79	0.9	0.77	0.79	0.72	0.9	0.9	0.89	0.83	0.9	0.86	0.94	0.83
CCDC124	1	1	0.99	0.99	1.01	1.04	1.02	0.98	1	0.97	0.95	1.01	1.01	1	1.04	0.93
CCDC127	1	0.84	0.99	0.91	0.97	0.91	0.93	0.87	0.87	0.96	1.08	0.95	0.9	0.94	1.03	1.1
CCDC130	1	0.85	0.68	0.68	0.52	0.65	0.79	0.63	0.64	0.53	0.55	0.95	0.83	0.84	0.95	1.13
CCDC134	1	1.02	1.03	0.96	0.91	0.88	1.07	0.97	0.92	0.91	0.9	1	1.04	0.98	0.98	0.92
CCDC137	1	0.97	0.84	0.66	0.36	0.34	1.06	0.86	0.82	0.75	0.86	1.12	1.02	0.84	0.82	0.84
CCDC174	1	0.78	0.86	0.78	0.67	0.7	0.8	0.86	0.83	1	0.97	0.89	0.84	0.85	0.83	0.96
CCDC18	1	1.12	0.99	0.98	0.95	0.79	1.03	1.19	0.98	1.03	0.88	1.19	1.09	0.99	0.86	0.85
CCDC186	1	1.01	0.99	0.91	0.73	0.77	0.98	1.03	0.94	0.96	1.13	0.97	1.01	1.03	0.8	0.96
CCDC22	1	0.91	0.93	0.94	0.9	0.96	0.97	0.91	0.92	0.91	0.92	0.98	0.96	0.95	0.98	1
CCDC25	1	0.91	0.92	0.92	0.9	0.92	0.93	0.91	0.93	0.86	0.89	0.95	0.95	0.94	0.91	0.83
CCDC43	1	0.91	0.96	0.93	0.93	0.9	0.98	0.97	0.98	0.98	0.99	0.98	0.97	0.98	1.01	0.99
CCDC47	1	1.02	1.03	1	0.96	0.99	1.01	1	1	1.05	1.04	1.01	1.03	1.01	1.02	1.02
CCDC50	1	0.9	0.84	0.77	0.73	0.69	0.91	0.81	0.8	0.78	0.74	1.02	0.97	0.91	0.92	0.8
CCDC51	1	1.14	1.01	0.99	0.86	0.98	1.03	1.02	0.9	0.89	1.08	0.95	1.05	1.05	1	1.03
CCDC53	1	1.01	0.97	0.94	0.95	0.97	1.01	0.97	0.95	0.91	0.91	0.99	0.96	0.95	0.92	0.88
CCDC57	1	0.92	0.93	0.97	0.95	1.04	0.9	0.87	0.92	0.96	0.98	0.97	0.94	0.99	1	0.99
CCDC58	1	0.97	0.95	0.97	0.98	1.12	0.94	0.94	0.98	1.07	1.14	0.94	0.96	0.96	1.04	1.02
CCDC59	1	0.94	0.82	0.6	0.55	0.5	0.91	0.88	0.69	0.79	1.01	1	1.01	0.94	0.81	0.94
CCDC6	1	0.92	0.95	0.93	0.98	0.99	0.94	0.91	0.94	0.95	0.96	0.99	0.96	0.98	1.08	1.08
CCDC61	1	1.14	0.59	0.62	0.68	0.49	0.97	0.85	0.79	0.73	0.68	0.94	0.96	0.9	0.83	0.67
CCDC71L	1	0.9	0.72	0.62	0.57	0.53	0.77	0.74	0.73	0.76	0.82	0.97	1.02	0.97	1	0.98
CCDC77	1	1.09	0.9	0.77	0.64	0.45	1.18	0.97	0.77	0.7	0.55	1.32	1.16	1.07	1.12	1.23
CCDC80	1	0.72	0.62	0.55	0.44	0.57	0.72	0.63	0.64	0.51	0.58	0.86	0.92	0.86	0.73	0.69
CCDC85A	1	2.3	2.92	3.1	3.72	3.82	2.02	3.39	5.23	5.59	5.86	1.27	0.97	1.13	0.89	0.97
CCDC86	1	1.05	0.86	0.73	0.7	0.61	0.96	0.92	0.89	0.94	0.74	1.08	1.01	1.01	1.06	1.02
CCDC88A	1	1.03	0.99	1	0.94	0.95	1.01	1	0.98	0.99	0.95	1.01	1.03	1	0.99	0.89
CCDC9	1	0.87	0.98	0.95	0.96	0.89	0.93	0.91	0.92	1.02	0.87	0.97	1	0.92	1.07	1.01
CCDC90B	1	0.98	0.93	0.91	0.88	0.99	0.95	0.89	0.89	0.92	1.05	0.95	0.98	0.94	0.96	0.95
CCDC91	1	0.97	0.89	0.92	0.86	0.85	0.97	0.9	0.9	0.91	0.86	1.03	0.99	1	0.99	0.98
CCDC92	1	0.86	0.77	0.74	0.7	0.76	0.84	0.81	0.73	0.71	0.72	0.87	0.89	0.89	0.87	0.69
CCDC93	1	0.96	0.93	0.93	0.92	1.03	0.95	0.93	0.95	0.95	1	0.96	0.98	1	1.01	1.06
CCDC94	1	0.89	0.9	0.91	0.92	0.82	0.95	0.92	0.9	0.91	0.83	1	0.93	0.97	0.94	0.86
CCDC97	1	1.02	1.02	0.9	0.86	0.79	0.99	0.99	0.9	0.84	0.84	0.97	1	1.01	0.84	0.84
CCHCR1	1	0.79	0.57	0.52	0.4	0.35	0.83	0.66	0.52	0.44	0.41	1.02	0.87	0.72	0.63	0.53
CCM2	1	1.04	0.93	0.92	0.93	1.01	1.01	0.98	0.91	0.91	0.97	0.98	1.02	0.97	1.03	1
CCNA2	1	0.89	0.83	0.82	0.77	0.77	1	0.95	0.83	0.76	0.75	1.06	0.97	0.81	0.76	0.78
CCNB1	1	1.23	1.09	1.26	1.18	0.79	1.39	1.18	1.15	1.37	0.91	1.47	1.3	1	1.11	1.55
CCNB2	1	1.2	1.1	0.96	0.98	0.74	1.22	1.17	1.08	1.05	0.82	1.32	1.13	0.91	0.77	0.72
CCNB3	1	0.96	0.99	0.85	1.01	1.08	0.95	0.95	0.89	0.96	0.96	0.98	0.93	1.06	0.98	0.97
CCNC	1	1.09	1.13	1.04	0.94	0.71	1.17	0.94	0.91	1.05	0.91	1.18	1.09	0.94	0.95	0.98
CCNDBP1	1	1.01	0.96	0.75	0.63	0.47	1.11	0.9	0.92	0.97	0.91	1.16	0.95	0.64	0.65	0.64
CCNH	1	1.12	0.99	0.99	1.01	0.91	1.13	0.98	1.04	1.03	1.11	1.15	1.14	1.06	1.02	0.91
CCNK	1	0.92	0.97	0.96	0.85	0.71	0.91	0.87	0.88	0.88	0.72	0.98	0.95	0.96	0.91	0.87
CCNL1	1	0.92	1.04	1.11	0.94	1.04	0.88	1	1.23	1.43	1.71	1.08	1.12	1.1	1.29	1.46
CCNT1	1	0.99	0.92	0.96	0.94	0.86	0.95	0.92	0.92	0.94	1.01	0.91	0.99	0.97	0.98	0.99
CCNY	1	1.07	1.09	1.06	1.06	1.07	1.09	1.1	1.12	1.11	1.01	0.96	1.04	1.02	1.07	0.97
CCNYL1	1	1.58	1.36	1.36	1.2	1.24	1.21	1.33	1.3	1.32	1.35	0.97	1.08	1.11	1.15	1.24
CCP110	1	0.93	0.91	0.87	0.81	0.75	1	0.92	0.86	0.79	0.7	1.04	0.99	0.99	0.99	0.91
CCPG1	1	1.06	1.01	1	0.92	0.85	1.09	1.05	0.96	0.96	0.97	1.04	0.97	0.9	0.75	0.86
CCS	1	0.92	0.84	0.85	0.78	0.85	0.92	0.85	0.83	0.78	0.78	0.94	0.91	0.95	0.94	0.87
CCSER2	1	0.96	0.85	0.88	0.7	0.77	0.82	0.86	0.88	0.81	0.61	0.96	1	0.85	0.99	0.73
CCT2	1	0.96	0.97	0.96	0.98	1.01	0.98	0.97	0.97	0.97	0.98	0.99	1	1.01	1.03	1.01
CCT3	1	1	0.99	0.99	1	1	1.02	1	0.99	0.99	0.99	1	1	1.02	1.04	1
CCT4	1	0.95	0.96	0.97	0.98	0.99	0.97	0.97	0.97	0.98	0.99	1	0.99	1.01	1.03	1.02
CCT5	1	0.99	0.97	0.97	0.99	0.99	0.99	0.97	0.96	0.95	0.95	1	1	0.99	1.01	0.96
CCT6A	1	0.97	0.97	0.99	0.99	1	0.98	0.98	0.98	0.98	0.98	0.99	0.99	1.01	1.02	1.01
CCT7	1	0.98	0.97	0.97	0.99	1.01	0.98	0.98	0.98	0.98	0.97	1.01	1	1.01	1.05	0.99
CCT8	1	1	0.98	0.99	0.99	1	0.99	0.98	0.99	0.98	0.99	0.99	1	0.99	1.01	0.98
CCZ1B	1	0.9	0.83	0.84	0.81	0.75	0.88	0.79	0.83	0.85	0.84	0.94	0.88	0.83	0.85	0.84
CD109	1	0.83	0.82	0.79	0.71	0.77	0.85	0.82	0.77	0.73	0.77	0.93	0.93	0.96	0.95	0.98
CD151	1	1.39	1.08	1.02	0.95	1	1.05	1.06	1	0.99	1.01	1	1.06	1.06	0.91	1.04
CD248	1	1.16	0.83	0.71	0.57	0.56	0.94	0.87	0.63	0.54	0.5	1	1.06	1.04	0.81	0.81
CD274	1	1.12	1.27	1.23	1.15	1.21	1.02	1.41	1.51	1.73	1.83	0.88	1.06	1.83	2.66	3.59
CD276	1	1.28	1.24	1.17	1.06	1.16	1	1.12	1.07	1.02	1.09	0.99	1.07	1.11	1.1	1.3
CD2AP	1	1.04	1.06	1.04	1	0.99	1.06	1.05	1.12	1.09	1.15	1.07	1.05	1.06	1.08	1.17
CD2BP2	1	1.07	0.99	1.05	1.04	0.95	1.09	1.05	0.95	0.91	0.81	1.08	1.11	1.02	0.92	0.88
CD320	1	1.51	1.04	0.91	0.78	0.64	1.36	1.17	0.84	0.7	0.68	1.4	1.17	0.93	0.95	0.82
CD3EAP	1	1.06	1	1.03	1.03	0.99	1.06	1.01	1.02	1	0.92	0.99	1.01	1.03	0.98	0.89
CD40	1	1.07	1.11	1.02	0.86	1.03	1.01	1.31	0.97	0.99	1.42	0.73	0.93	1.12	1.08	1.07
CD44	1	1.37	1.19	1.17	1.07	1.06	1.08	1.15	1.14	1.13	1.17	0.98	1.06	1.15	1.04	1.09
CD46	1	1.2	1.25	1.18	0.89	0.97	1.16	1.1	1.06	1.13	1.01	1.07	1.02	1.01	0.94	1.01
CD47	1	1.25	1.12	1.1	0.98	1.08	1.01	1.07	1.06	1.07	1.14	0.93	0.99	1.1	1.04	1.3
CD55	1	1.31	1.18	1.13	1	1.04	1.12	1.13	1.15	1.16	1.49	1.04	1.1	1.12	1.18	2.32
CD59	1	1.3	1.17	1.17	1.03	1.02	1.07	1.16	1.1	1.05	1.1	1.04	1.08	1.15	1.02	1.17
CD63	1	1.04	0.98	1	0.96	0.99	1	1.02	0.96	0.93	0.99	1.03	1.05	1.04	0.99	1.03
CD81	1	1.06	1	0.95	0.79	0.91	0.88	0.92	0.88	0.89	0.96	0.85	0.95	0.98	1	1.09
CD82	1	0.48	0.54	0.62	0.85	0.95	0.48	0.58	0.81	0.94	0.93	0.37	0.65	0.87	0.94	0.92
CD9	1	1.19	1.12	1.13	0.94	1.09	0.94	1.08	1.07	1.05	1.24	0.87	0.99	1.12	0.99	1.22
CD97	1	0.95	0.93	0.94	0.96	1.03	0.97	0.95	0.93	0.96	1.04	0.99	1	0.99	1	0.96
CD99	1	1.02	0.89	0.88	0.79	0.99	0.94	0.93	0.91	0.84	0.97	0.95	0.96	0.96	0.97	1.03
CD99L2	1	0.85	0.86	0.83	0.76	0.74	0.82	0.87	0.85	0.75	0.88	0.86	0.89	0.9	0.87	1.06
CDAN1	1	0.9	0.95	0.88	0.91	0.82	0.74	0.86	0.86	0.9	0.82	0.92	0.91	0.87	0.83	0.79
CDC123	1	0.99	0.98	0.94	0.87	0.82	1.08	1.03	1.01	1.04	1.1	1.05	0.95	0.77	0.58	0.48
CDC16	1	0.96	1	0.95	0.95	0.94	0.93	0.93	0.93	0.95	0.97	1.02	0.98	0.97	0.97	0.89
CDC20	1	0.63	0.4	0.35	0.28	0.18	0.63	0.35	0.29	0.24	0.19	1.33	1.12	0.73	0.82	1
CDC23	1	1	1.05	1.02	0.97	0.86	1.03	1.03	1.01	1.01	0.94	1.08	1.05	1.1	1.02	1.01
CDC25C	1	1.11	0.85	0.68	0.59	0.45	1.09	0.82	0.71	0.58	0.45	1.14	0.98	0.73	0.59	0.45
CDC26	1	1.01	0.92	0.9	0.96	1.01	0.98	0.93	0.89	0.85	0.93	0.93	0.99	0.9	0.94	0.82
CDC27	1	1.07	1.04	1	0.98	0.94	1.06	1.02	1.01	1.02	1	1.08	1.02	0.97	0.99	0.97
CDC34	1	1.1	0.97	0.94	1.04	0.81	1.07	1.04	0.93	0.94	0.85	1.06	1.06	0.95	0.85	0.84
CDC37	1	0.93	0.92	0.93	0.93	0.86	0.91	0.93	0.93	0.89	0.83	0.94	0.97	0.97	0.98	0.92
CDC40	1	0.92	0.99	0.96	0.83	0.79	1.07	0.95	0.97	0.98	0.95	1.02	1.01	0.9	0.84	0.78
CDC42	1	0.98	1.05	1.01	0.94	0.94	0.95	0.99	0.99	0.95	0.96	0.98	0.97	0.97	1	0.95
CDC42BPA	1	1.04	0.95	0.93	0.94	0.99	1	0.98	0.95	0.95	0.97	0.98	0.99	1.02	0.99	0.98
CDC42BPB	1	0.95	0.94	0.92	0.89	0.97	0.93	0.93	0.92	0.92	0.96	0.99	0.98	1	1.02	1.01
CDC42EP1	1	0.89	0.82	0.85	0.81	0.84	0.91	0.87	0.92	0.88	0.78	1.01	0.98	0.94	0.93	0.82
CDC42EP2	1	0.9	0.85	0.78	0.77	0.99	0.82	0.8	0.87	0.76	0.97	1	0.9	0.98	1.03	1.33
CDC42EP3	1	0.79	0.65	0.5	0.39	0.33	0.77	0.67	0.52	0.42	0.32	0.95	0.9	0.75	0.71	0.51
CDC42EP4	1	1.11	0.95	0.92	0.94	0.98	1.06	0.95	0.98	0.94	0.89	1.01	1.03	1	1.03	1.06
CDC42EP5	1	0.76	0.79	0.65	0.64	0.52	0.79	0.68	0.69	0.61	0.4	0.86	0.87	0.95	0.97	0.81
CDC45	1	1.18	1.21	1.11	1.02	0.76	1.29	1.07	1.2	1.04	1.01	1.48	1.33	0.99	0.96	0.83
CDC5L	1	1.01	1.01	1	1.02	1	0.98	1.02	1.02	1.04	1.07	1.01	1.02	0.99	1.02	0.97
CDC6	1	1.53	0.43	0.14	0.02	0.03	1.32	1.71	4.32	8.23	9.9	1.31	0.66	0.39	0.38	0.58
CDC7	1	1.2	1.06	0.83	0.76	0.46	1.04	1.01	0.89	0.8	0.74	1.33	1.07	0.79	0.76	0.63
CDC73	1	0.93	0.94	0.92	0.88	0.87	1	0.92	0.92	0.94	0.96	1.01	0.97	0.91	0.94	0.91
CDCA2	1	1.09	1.01	0.94	0.92	0.79	1.13	0.94	0.91	0.76	0.68	1.14	1	0.75	0.64	0.54
CDCA3	1	1.21	1	1	0.79	0.69	1.12	1.14	0.98	0.78	0.69	1.15	1.08	0.95	0.79	0.68
CDCA5	1	1.21	1.18	1.13	1.09	0.81	1.17	1.07	1.05	1.04	0.76	1.22	1.18	1.03	1	1.34
CDCA7	1	1.42	0.9	0.92	1.11	1.06	0.85	1.02	0.77	1.09	0.95	1.07	1.21	1.16	0.98	0.76
CDCA8	1	0.97	0.88	0.9	0.83	0.67	1.06	0.9	0.83	0.79	0.58	1.17	1.06	0.82	0.71	0.79
CDH11	1	1.33	1.12	1.01	0.84	0.84	1.06	1.1	1	0.91	0.92	1	0.97	1.04	0.92	0.98
CDH13	1	1.02	0.97	0.89	0.82	0.91	1.01	0.99	0.89	0.84	0.98	0.99	1.01	1.02	1.01	1.04
CDH2	1	1.24	1.12	1.04	0.92	0.82	1.04	1.07	1.04	0.95	0.92	0.94	1	1.09	0.94	1.03
CDH6	1	1.06	0.97	0.88	0.68	0.71	0.91	0.99	0.9	0.76	0.79	0.89	0.95	1	0.84	0.91
CDK1	1	1.21	1.09	1.01	0.96	0.63	1.17	1.08	0.99	0.86	0.64	1.18	1.13	1	0.94	0.78
CDK11A	1	0.98	0.95	0.9	0.81	0.79	0.94	0.73	0.77	0.77	0.81	1.12	1.01	0.92	0.99	0.89
CDK11B	1	1	0.95	0.98	0.92	0.9	1.01	0.97	0.94	0.93	0.91	1.03	1	0.99	0.99	0.93
CDK12	1	1.02	1.02	1.01	0.95	0.92	1.02	0.98	1	1.04	1.02	1.04	1.05	1	1.01	0.97
CDK13	1	0.99	0.98	0.95	0.9	0.92	1.01	0.98	0.98	1.01	1.01	1.02	1.04	1	0.99	0.95
CDK14	1	1.08	0.97	0.92	0.98	0.83	1.07	1.02	0.99	1	0.94	1.03	1.15	0.88	0.96	0.89
CDK16	1	1.03	1	0.97	0.98	0.94	1.05	0.99	0.97	1.03	0.95	1.08	1	1.07	0.98	1.07
CDK17	1	1.15	1.09	1.03	1.06	0.94	1.27	1.25	1.24	1.38	1.56	1.17	1.23	1.16	1.27	1.63
CDK19	1	0.98	0.93	0.92	0.99	0.93	0.99	0.96	0.9	0.91	0.81	0.99	0.99	0.98	0.94	0.8
CDK2	1	1.07	1.1	1.05	0.98	0.75	1.19	1.09	1.02	0.95	0.79	1.1	1.08	0.97	0.95	0.91
CDK2AP2	1	0.91	0.85	0.92	0.87	0.88	0.94	0.84	0.91	0.79	0.77	0.98	0.97	0.96	0.82	0.85
CDK4	1	0.82	0.68	0.53	0.42	0.45	0.9	0.68	0.52	0.49	0.47	1.06	1.11	1.07	0.93	0.98
CDK5	1	0.89	0.9	0.91	0.87	0.93	0.92	0.89	0.84	0.88	0.92	0.94	0.91	0.96	0.95	0.96
CDK5RAP1	1	1.12	0.9	0.82	0.79	0.69	1	0.91	0.71	0.78	0.74	1.08	1.06	1.1	0.89	0.88
CDK5RAP2	1	1.13	0.91	0.79	0.71	0.55	1.09	0.9	0.85	0.8	0.65	1.11	1.04	0.84	0.69	0.66
CDK5RAP3	1	0.97	0.96	0.95	0.95	0.97	0.98	0.95	0.94	0.94	0.96	1	0.97	0.98	1	0.95
CDK6	1	0.99	0.98	1	0.93	0.92	1	0.99	1	0.98	1.05	1	1	1.04	0.94	0.88
CDK7	1	1.01	1.05	1	1	0.94	0.96	0.98	1.14	1.03	1.13	1.04	0.9	0.95	1.03	0.93
CDK8	1	1.22	1.12	1	1.17	0.9	1.1	1.11	0.95	0.97	0.85	1.11	1.1	1.05	0.95	1.01
CDK9	1	0.95	0.86	0.8	0.77	0.74	0.96	0.81	0.93	1.07	1.16	0.99	0.98	0.98	0.97	0.94
CDKAL1	1	0.94	0.93	0.86	0.82	0.71	0.97	0.92	0.86	0.85	0.76	0.97	0.96	0.97	0.94	0.82
CDKN1B	1	0.64	0.87	0.82	0.76	0.69	0.84	0.9	1.19	1.74	3.06	1.09	1.04	0.83	0.99	0.65
CDKN2AIP	1	0.99	0.91	0.91	0.9	0.93	1.02	0.97	0.96	1.04	1.1	1	0.99	0.98	1	1.07
CDKN2AIPNL	1	0.78	1.1	1	0.67	0.69	0.99	1.24	1.1	0.9	0.71	1.18	0.82	1.12	1.07	0.97
CDKN2C	1	0.99	0.92	0.93	0.93	0.99	0.95	0.9	0.97	0.98	0.99	0.98	1	1.1	1.19	1.61
CDR2	1	0.81	0.65	0.46	0.4	0.38	0.87	0.66	0.62	0.55	0.74	1.11	1.05	0.84	0.67	0.67
CDR2L	1	1.17	1.03	0.79	1.01	1.12	1.19	1	0.99	1.01	0.86	1.29	1.07	1.08	1.01	0.92
CDS2	1	1.18	1.06	1.08	0.99	1.07	1.07	0.91	1.1	1	1.01	0.85	0.99	1.12	1.01	1.15
CDV3	1	1.03	0.94	0.96	0.98	0.94	0.99	0.98	0.97	0.94	0.91	1.01	1.01	1	1	0.98
CDYL	1	1.03	1.04	1	0.97	1.02	1.05	1.09	0.99	0.93	0.9	1.1	1.15	1.03	1.04	0.81
CDYL2	1	1.22	1.17	1.19	0.65	0.86	1.33	1.25	0.8	0.74	0.91	1.3	1.25	0.89	0.79	0.8
CEBPB	1	0.78	0.85	0.53	0.49	0.46	0.8	0.85	0.98	1.2	1.17	1.05	1.09	1.16	2.19	3.55
CEBPD	1	1.54	1.22	1	0.69	0.62	1.51	1.05	1.34	1.8	1.79	1.57	1.41	1.57	2.65	4.56
CEBPG	1	0.84	0.6	0.68	0.45	0.43	0.77	0.56	0.52	0.48	0.65	0.85	0.88	0.67	0.75	1.17
CEBPZ	1	0.97	0.99	0.96	0.92	0.88	0.99	0.95	0.99	1.05	1.11	1.01	0.99	0.91	0.91	0.86
CECR5	1	0.96	0.95	0.95	0.97	1.07	1	0.98	0.97	0.98	1.07	0.99	1.02	1.02	1.05	1.04
CELF1	1	1	1.03	0.96	0.95	0.93	1.04	1.04	0.96	1.02	0.93	1.03	1.02	0.99	0.91	0.86
CELF2	1	0.91	0.96	0.96	1	0.91	0.94	0.96	0.96	0.9	0.92	0.99	1.02	0.94	1.04	0.89
CELSR3	1	1.33	1.03	0.91	1.14	1.13	1.22	1.15	1.13	1.15	1.04	1.15	1.06	0.99	1.02	1.02
CEMIP	1	1.11	0.77	0.58	0.59	0.74	1.02	0.76	0.64	0.61	1.03	1.47	1.5	1.24	1.01	4.71
CENPB	1	1.27	1.16	1.07	1	0.99	1.26	1.15	1.04	0.97	0.97	1.33	1.14	1.02	0.97	0.99
CENPC	1	0.98	0.97	1.04	1.03	1.06	1.03	1.03	1.08	1.1	1.14	1	1.09	0.98	0.93	0.9
CENPE	1	1.02	0.98	0.95	0.83	0.68	1.2	0.99	1	0.96	0.91	1.21	0.94	0.68	0.69	0.65
CENPF	1	1.36	1.24	1.27	1.14	0.9	1.37	1.29	1.3	1.21	0.93	1.31	1.17	0.81	0.72	0.88
CENPH	1	1.1	1.08	1.06	0.96	0.83	1.18	1.02	1.02	0.9	0.83	1.14	1.02	0.84	0.83	0.72
CENPI	1	1.09	1.24	1.23	1.13	0.99	1.12	1.11	1.13	1.09	1.06	1.19	1.05	1.04	1	0.86
CENPK	1	1.04	1.02	0.98	0.98	0.88	1.16	1.06	1.04	0.92	0.83	1.11	1.07	0.84	0.88	0.8
CENPL	1	1.13	1.17	1.19	0.97	1.13	1.04	1.13	1.14	1.17	1.04	1.28	1.09	1.04	0.98	0.9
CENPN	1	1.06	0.87	0.87	0.91	0.96	0.96	0.95	0.89	0.95	0.93	1.05	1.04	0.92	0.87	0.88
CENPQ	1	1.16	1.01	1.04	0.91	0.94	1	0.96	0.94	0.98	0.85	1.16	1.19	1.04	0.89	0.97
CENPU	1	1.08	0.89	0.9	0.88	0.95	1.04	0.96	0.99	0.98	1.07	1.2	1.18	1.15	0.97	1
CEP112	1	0.82	0.89	0.81	0.81	0.97	0.93	1.01	0.89	0.86	0.81	1.04	0.94	1	0.93	1
CEP120	1	0.56	0.82	0.89	0.77	0.93	0.88	1.15	0.87	0.9	0.95	0.98	1.05	1.03	1.1	0.83
CEP128	1	0.95	0.96	0.92	0.82	0.62	0.93	0.92	0.81	0.81	0.59	0.97	1.04	0.89	0.98	0.92
CEP131	1	1.1	0.88	0.74	0.64	0.56	1.16	0.9	0.74	0.67	0.52	1.14	1.11	1.05	1.07	0.9
CEP135	1	1.04	0.94	0.84	0.85	0.78	1.05	0.96	0.86	0.81	0.97	0.9	0.97	0.95	0.84	0.89
CEP170	1	1	1.01	1.04	1.02	0.96	1.04	1.01	1.05	1.04	0.97	1.03	1.04	1.04	1.09	1.02
CEP170	1	0.77	0.97	0.94	0.86	1.23	1.02	1.33	0.97	1.08	0.85	1.05	1.12	0.92	0.97	1.04
CEP170B	1	1.6	1.32	1.1	1.25	1.1	1.7	1.08	0.96	1.07	0.8	1.93	1.43	1.3	1.1	1.02
CEP192	1	1.13	0.85	0.82	0.65	0.61	0.99	0.81	0.81	0.69	0.63	1.05	1.02	0.86	0.75	0.66
CEP250	1	0.99	0.88	0.79	0.67	0.65	0.99	0.87	0.81	0.75	0.68	1.06	1	0.91	0.81	0.74
CEP290	1	0.97	0.9	0.82	0.72	0.68	1.02	0.94	0.86	0.81	0.7	0.98	1.05	0.92	0.88	0.73
CEP295	1	0.84	0.81	0.8	0.94	0.9	0.96	0.8	0.97	0.93	0.99	0.93	0.84	0.96	1.02	0.9
CEP350	1	0.79	0.79	0.76	0.7	0.64	0.82	0.8	0.75	0.68	0.69	0.95	0.96	0.94	0.97	1.04
CEP41	1	0.91	0.96	0.95	0.89	0.91	0.95	0.93	0.92	0.89	0.83	1.01	0.99	0.99	0.95	0.84
CEP44	1	1.07	1.07	1.03	0.94	0.94	1.09	1	0.99	1.01	0.82	1.12	1.09	1.07	0.9	0.89
CEP55	1	1.04	0.95	0.87	0.78	0.62	1.09	0.93	0.86	0.74	0.56	1.06	0.95	0.74	0.63	0.49
CEP57	1	0.97	0.74	0.5	0.33	0.19	0.86	0.66	0.55	0.56	0.54	1.11	0.97	0.71	0.63	0.64
CEP63	1	0.97	0.76	0.64	0.51	0.44	0.95	0.8	0.68	0.67	0.63	1	0.98	0.91	0.82	0.77
CEP76	1	1.21	1.37	0.91	1.1	1.03	1.91	1.35	1.13	1.51	0.94	1.3	1.04	0.97	1.02	1.5
CEP78	1	0.86	0.6	0.38	0.31	0.24	0.94	0.73	0.55	0.45	0.36	1.02	0.96	0.75	0.67	0.5
CEP83	1	1.06	0.86	0.79	0.92	0.89	1.01	0.84	0.82	0.81	0.82	0.87	0.98	0.86	0.71	0.83
CEP89	1	1.01	0.91	0.86	0.72	0.55	1.1	0.85	0.81	0.79	0.65	1.08	1.06	0.88	0.93	0.77
CEP97	1	0.85	1.16	0.97	1	0.85	1.12	0.98	0.94	0.96	0.95	0.98	1.15	0.98	0.9	0.76
CEPT1	1	1.06	1	1.02	0.95	0.98	1.01	1.01	1.05	1	1.02	0.87	1	1.04	0.97	1.05
CERCAM	1	0.96	0.91	0.82	0.64	0.6	1	1.03	0.72	0.54	0.48	1.05	1.04	0.91	0.78	0.57
CERS2	1	1	1.13	1.14	0.97	0.9	1.1	1.14	1.12	1.11	0.94	1.01	1.11	1.14	1.07	1.08
CERS5	1	0.95	0.95	0.96	0.93	0.93	0.88	1.06	0.96	0.94	0.9	0.82	0.91	0.92	0.88	0.91
CES2	1	0.71	0.75	0.86	0.77	0.86	0.81	0.63	0.7	0.6	0.71	0.87	0.76	0.8	0.79	0.93
CETN2	1	0.9	0.87	0.87	0.88	0.86	0.96	0.89	0.84	0.84	0.82	0.98	0.91	0.87	0.82	0.75
CETN3	1	0.8	0.8	0.76	0.62	0.64	1.01	0.92	0.83	0.83	0.79	0.83	0.81	0.7	0.65	0.53
CFAP20	1	0.87	0.98	0.83	0.95	0.85	0.95	0.92	0.74	1.09	0.97	0.95	0.99	1.29	0.91	0.81
CFAP36	1	0.93	0.88	0.89	0.84	0.81	0.98	0.93	0.91	0.84	0.73	1.02	1.03	0.8	0.77	0.6
CFDP1	1	0.81	0.83	0.8	0.79	0.75	0.84	0.79	0.82	0.79	0.71	0.89	0.89	0.87	0.94	0.86
CFL1	1	0.94	0.93	0.94	0.94	0.89	0.95	0.96	0.95	0.89	0.85	0.97	0.99	1	1	0.97
CFL2	1	0.91	0.92	0.92	0.96	0.89	0.93	0.91	0.95	0.92	0.89	0.96	0.96	1.02	1.04	0.97
CGGBP1	1	0.95	0.81	0.8	0.72	0.67	0.9	0.84	0.8	0.75	0.62	0.96	0.95	0.87	0.88	0.93
CHAC2	1	0.99	1.02	0.96	1.13	0.94	1.1	0.92	0.96	1.02	0.85	1.01	0.9	0.92	0.86	0.76
CHAF1A	1	1.15	1.01	1.03	1	0.84	1.16	1.05	0.95	0.87	0.7	1.08	1.14	0.99	0.97	0.79
CHAF1B	1	1.13	1.08	1.15	1.12	0.91	1.14	1.06	1.07	0.99	0.7	1.17	1.1	0.99	0.93	0.8
CHAMP1	1	0.99	0.95	1	0.98	0.96	1	0.96	0.95	0.92	0.86	1.03	1.05	0.98	0.97	0.94
CHCHD1	1	0.82	0.91	0.83	0.77	0.91	0.87	0.86	0.84	0.87	0.9	0.9	0.9	0.95	0.88	0.91
CHCHD2P9	1	0.82	0.66	0.35	0.2	0.19	0.85	0.63	0.46	0.27	0.31	1.11	0.96	0.79	0.68	0.62
CHCHD3	1	0.99	0.97	0.96	0.99	1	0.95	0.92	0.96	0.99	1.03	0.94	0.96	0.98	0.99	1
CHCHD4	1	1.03	0.97	0.99	0.86	1.02	0.96	0.98	0.95	0.97	1.1	0.93	1.07	0.95	1.07	1
CHCHD5	1	0.89	0.84	0.87	0.63	0.34	0.95	1.03	0.72	0.6	0.56	1.1	1.12	0.95	1.05	0.75
CHCHD6	1	0.78	0.85	0.81	0.84	0.9	0.82	0.74	0.9	0.77	1.03	0.78	1	0.89	1	0.94
CHD1	1	1.17	1.13	1.1	1.01	0.98	1.21	1.11	1.1	1.12	1.12	1.16	1.16	1.1	1.08	1.06
CHD1L	1	1.02	0.95	0.94	0.9	0.86	1.04	0.99	0.99	1.01	0.88	1.05	1.04	1.04	1.05	0.92
CHD2	1	1.11	1.03	0.99	0.92	0.96	1.09	1.08	1.06	1.04	1.12	1.2	1.08	1.11	0.93	1.1
CHD3	1	1	0.97	0.98	0.97	0.96	1.01	0.97	0.91	0.91	0.9	1.03	1.02	0.98	0.94	0.84
CHD4	1	0.98	0.96	0.93	0.93	0.9	1	0.96	0.89	0.86	0.82	1.03	1.03	0.98	0.92	0.83
CHD5	1	1.06	0.98	1	1	0.94	1.03	0.99	0.98	0.93	0.91	1.07	1.02	1.05	0.94	0.93
CHD6	1	0.99	0.91	0.82	0.77	0.71	0.99	0.87	0.83	0.85	0.82	1.05	0.98	0.81	0.65	0.68
CHD7	1	0.97	1.02	1.01	0.97	0.92	1.04	1	0.97	0.93	0.91	1.12	1.17	0.87	0.84	0.86
CHD8	1	1.02	0.94	0.86	0.78	0.72	0.99	0.92	0.82	0.8	0.76	1.09	1.07	0.86	0.94	0.89
CHD9	1	0.83	0.82	0.95	0.78	0.56	0.97	0.72	0.84	0.88	0.62	1.15	0.69	0.65	0.84	0.6
CHEK1	1	1.11	0.93	0.93	0.88	0.73	1.08	0.85	0.66	0.57	0.62	1.06	0.96	0.69	0.65	0.57
CHEK2	1	0.92	0.96	0.88	0.93	0.88	0.98	0.96	0.95	0.92	0.94	1.04	1	1.05	1.11	1.36
CHERP	1	1.02	0.99	0.98	1	1.02	1.01	0.98	1.01	1.03	1.04	1.02	1.02	1.01	1.04	0.98
CHID1	1	0.9	0.85	0.77	0.76	0.78	0.92	0.81	0.72	0.67	0.67	1.04	1	0.97	0.94	0.97
CHKA	1	0.83	1	0.89	0.87	0.95	1.01	1.02	1.05	0.85	1.12	1.09	1.14	1.1	1.05	1.01
CHKB	1	0.8	0.85	0.8	0.89	0.76	0.94	0.83	0.77	0.82	0.71	0.98	0.8	0.78	0.97	0.86
CHM	1	0.88	1.02	0.95	0.95	0.86	0.98	1.02	0.96	0.98	0.97	1.08	0.98	1.05	1.01	0.99
CHML	1	1.05	1.05	1.02	0.96	0.91	1.04	1.04	1.07	1.01	0.92	1.06	1.02	1.02	0.97	0.93
CHMP1A	1	0.96	0.91	0.9	0.94	0.95	0.95	0.92	0.91	0.94	0.94	0.98	0.97	0.93	0.93	0.92
CHMP1B	1	1.05	1.03	0.93	0.95	0.95	1.01	1	1.04	1.12	1.31	1.03	1.02	0.98	0.91	1.01
CHMP2A	1	0.93	0.91	0.88	0.86	0.91	0.92	0.87	0.86	0.89	0.92	0.94	0.94	0.9	0.91	0.83
CHMP2B	1	1.08	0.98	0.99	0.91	0.94	1.04	1.01	1.05	1.02	1.13	0.99	1	0.95	0.85	0.82
CHMP3	1	0.92	0.93	0.9	0.9	0.94	1.03	0.94	0.92	0.91	0.89	1.01	0.97	0.96	0.84	0.89
CHMP4A	1	0.94	0.89	0.88	0.9	0.88	0.95	0.86	0.89	0.91	0.85	0.95	0.96	0.89	0.93	0.8
CHMP4B	1	0.96	0.94	0.91	0.94	0.93	0.95	0.93	0.89	0.94	0.95	1.03	1	0.96	0.95	0.9
CHMP5	1	0.94	0.9	0.88	0.87	0.86	0.92	0.87	0.9	0.88	0.95	0.95	0.94	0.93	0.95	0.95
CHMP6	1	0.85	0.87	0.85	0.95	0.99	0.95	0.87	0.91	0.97	0.97	0.89	0.95	0.98	1.01	0.99
CHMP7	1	1	1.01	0.98	1.02	0.94	1	1	1.01	1	1	1.03	1	0.98	0.96	0.89
CHORDC1	1	1	0.99	1	0.97	0.94	1.01	0.99	1.02	1	0.97	1.02	0.99	0.97	0.98	0.98
CHP1	1	0.97	0.91	0.92	0.92	0.95	0.89	0.91	0.9	0.85	0.98	0.97	0.93	0.99	0.9	1.11
CHPF2	1	0.95	0.76	0.64	0.58	0.59	0.91	0.73	0.68	0.71	0.63	0.9	1.03	1.04	0.85	0.83
CHRAC1	1	1	0.95	0.98	0.92	0.88	1.05	0.96	0.94	0.92	0.79	1.04	1.02	1	0.98	0.94
CHRM2	1	1.36	1.19	1.06	0.98	0.85	1.13	1.18	1.03	0.89	0.96	1.16	1.18	1.2	0.96	0.94
CHST12	1	1.38	0.94	0.93	0.75	0.98	1.39	0.99	1.01	0.82	0.89	1.18	1.29	1.02	0.79	0.78
CHST14	1	1.41	1.08	0.9	0.71	0.73	1.14	1.02	0.91	0.88	0.76	1.19	1.24	1.07	0.86	0.7
CHST3	1	0.98	0.96	0.83	0.8	0.63	0.93	0.78	0.71	0.76	0.74	1.16	1.22	0.88	0.69	0.63
CHSY1	1	1.4	1.21	1.02	1.02	0.94	1.21	1.3	1.09	1.04	1.05	1.06	1.22	1.09	0.93	1.02
CHTF18	1	1.07	0.96	0.96	0.91	0.82	1	0.96	0.87	0.91	0.81	1.07	1.09	0.94	0.97	0.9
CHTOP	1	0.97	0.94	0.92	0.97	0.98	1.04	0.92	0.93	0.96	0.97	0.96	0.94	0.88	0.92	1.01
CHUK	1	1.05	1.04	0.98	0.97	0.95	1.09	1.06	0.96	1.01	0.95	1.04	1.06	1.05	1.01	0.97
CHURC1	1	1.07	1.09	1.03	0.99	0.84	1.07	1.13	1.15	1.13	1.03	1.09	1.02	0.91	0.88	0.5
CIAO1	1	0.93	0.95	1	0.89	0.88	0.92	0.91	0.93	0.92	0.89	0.93	0.95	0.99	0.97	0.97
CIAPIN1	1	0.87	0.89	0.89	0.87	0.77	0.92	0.91	0.9	0.87	0.78	0.93	0.95	0.94	1.03	0.95
CIC	1	0.92	1.07	0.93	0.9	0.95	1.1	0.95	1.07	0.93	0.78	1.06	1.06	1.02	1.02	1.07
CINP	1	0.97	0.94	0.95	0.97	0.97	1.01	1	1.03	1.01	1.06	0.98	0.97	1	1.01	0.9
CIR1	1	0.96	0.84	0.65	0.43	0.43	0.93	0.83	0.88	1.13	1.38	1	0.85	0.82	0.69	0.77
CIRBP	1	1.01	0.98	0.97	1.02	0.92	1.02	1.02	0.97	0.92	0.81	1.05	1.05	1.04	1.01	0.89
CISD1	1	0.91	0.86	0.9	0.8	0.88	0.94	0.84	0.88	0.85	0.94	0.89	0.95	0.93	0.93	1.08
CISD2	1	1.09	1.02	1.02	0.91	1	1.04	1.02	1.02	0.96	1.06	0.98	1.01	1.02	0.99	1.13
CISD3	1	1.06	1.02	1.04	0.95	1.1	1.06	1.09	1.07	1.03	0.96	1.04	1.08	1.06	1.03	1.01
CIT	1	1.32	1.2	1.17	1.12	0.93	1.3	1.21	1.14	1.09	0.87	1.26	1.2	1.01	0.88	0.67
CITED2	1	0.33	0.22	0.18	0.11	0.12	0.34	0.23	0.33	0.47	0.33	1.16	1.06	0.61	0.74	1.13
CIZ1	1	0.8	0.77	0.75	0.75	0.63	0.84	0.77	0.67	0.6	0.47	0.85	0.91	0.79	0.62	0.55
CKAP2	1	1.15	1.09	1.05	1.1	0.85	1.18	1.11	1.13	1.21	1.08	1.26	1.16	1.04	1.06	1.37
CKAP2L	1	1.24	1.18	1.24	1.08	0.87	1.36	1.12	1.16	1.14	1.11	1.24	1.12	0.88	1.01	1.44
CKAP4	1	1.02	1.02	1.01	0.99	1.07	1.02	1.03	1.01	1.01	1.06	0.94	1	1.04	1	1.15
CKAP5	1	1.04	1.04	1.03	1.02	0.98	1.04	1.02	1.01	1.03	1.01	1.04	1.02	1	0.99	0.94
CKB	1	0.58	0.61	0.5	1.14	0.91	0.59	0.59	0.54	0.99	0.66	0.73	0.6	0.87	1.18	0.74
CKS1B	1	1.27	1.12	0.9	0.87	0.59	1.37	1.12	0.91	0.88	0.65	1.3	1.13	1	0.79	0.81
CKS2	1	1.16	0.86	0.67	0.5	0.33	1.12	0.91	0.83	0.71	0.68	1.27	1.12	0.88	0.83	0.71
CLASP1	1	0.97	1	0.98	0.97	0.96	1	0.97	0.98	0.99	0.95	1.01	1	1.02	1.01	0.98
CLASP1	1	0.95	1.18	0.87	0.86	1.06	1.05	1.15	1.08	0.87	0.87	0.95	0.99	1.08	1.07	1.08
CLASP2	1	0.87	1.11	0.91	1.02	1.06	0.94	1.01	1.05	0.88	0.9	0.89	0.99	0.92	1.2	0.94
CLASP2	1	1.04	1.02	1.01	1.01	0.92	1.06	0.98	1.02	1.03	0.93	1.02	1	0.98	0.97	0.91
CLASRP	1	1.03	1.03	0.86	0.97	1.03	1.16	1.01	1.02	0.99	1.13	1	1.04	1.08	1.01	0.99
CLCC1	1	1.08	0.98	0.94	0.88	0.89	1.11	0.99	0.94	0.9	0.75	0.89	1.07	1.03	0.94	0.9
CLCN3	1	1.69	1.38	1.17	1.15	1.28	1.51	1.5	1.35	1.34	1.35	1.28	1.25	1.37	1.16	1.09
CLCN3	1	1.28	1.25	1.11	0.96	0.69	1.26	1.13	1.04	1	0.92	1.26	1.11	1.11	1.03	0.82
CLCN7	1	1.09	1.12	1.11	1.05	1.04	1.09	1.19	1.16	1.15	1.06	0.93	1.17	1.17	0.98	1.06
CLDN11	1	1.32	0.99	0.87	0.9	1	1.03	0.88	0.95	0.9	0.99	1.01	1.08	0.94	0.86	0.78
CLDND1	1	1.24	1.21	1.17	0.99	1.08	1.13	1.2	1.11	1.23	1.16	1.07	1.1	1.15	1.03	1.13
CLEC11A	1	1.29	0.9	0.81	0.69	0.79	0.77	0.81	0.87	0.86	0.75	1.05	1	0.99	1	0.94
CLEC16A	1	1.09	0.98	0.99	1	0.99	1.07	0.99	1	0.99	0.92	0.99	0.99	1.03	1.04	1.01
CLEC3B	1	1.31	0.99	1.05	1.54	1.95	1.3	0.98	1.4	1.18	1.62	1.15	1.36	1.36	1.25	1.29
CLGN	1	0.78	1.06	1.04	0.91	0.98	0.91	0.96	1.11	0.87	0.94	0.95	1.04	1.02	1.01	1
CLIC1	1	0.96	0.97	0.95	0.96	0.89	0.96	0.99	0.96	0.9	0.9	1	0.99	1.02	0.99	0.99
CLIC2	1	0.63	0.75	0.63	0.62	0.85	0.62	0.99	0.77	0.87	1.12	0.78	1.01	0.92	1.01	1.26
CLIC4	1	0.95	0.97	0.94	0.92	0.84	0.96	0.96	0.94	0.88	0.82	1	1	0.98	1	0.99
CLIC6	1	0.87	1.04	0.97	1	0.77	0.89	0.87	0.82	0.86	0.82	1.12	0.95	1.04	0.95	0.98
CLINT1	1	0.93	0.92	0.87	0.84	0.83	0.91	0.9	0.86	0.85	0.82	0.97	0.95	0.95	0.93	0.88
CLINT1	1	1.06	1.04	0.98	0.92	0.88	1.04	0.98	1	0.91	0.88	0.95	1.02	1.07	0.93	0.83
CLIP1	1	1.04	0.98	1	1.02	0.99	1.02	1	0.99	1	0.96	1.01	1.03	1.01	1	1
CLIP2	1	0.98	0.94	0.89	0.9	0.91	0.97	0.93	0.93	0.92	0.95	0.99	0.98	1.01	1.04	1.04
CLIP3	1	1.06	0.88	0.48	0.4	0.28	0.97	0.56	0.45	0.4	0.32	1.59	1.4	1.15	0.83	0.62
CLIP4	1	0.66	0.57	0.43	0.3	0.28	0.69	0.55	0.52	0.46	0.49	0.93	0.85	0.58	0.5	0.48
CLK1	1	1.08	1.53	1.3	1.06	0.96	1.29	2.05	3.16	3.9	4.06	1.13	1.01	1.04	1.36	1.33
CLK2	1	0.96	1.01	0.71	0.45	0.64	0.84	0.97	0.64	0.59	0.69	1.04	1.06	0.9	0.76	0.75
CLK3	1	1.09	1.17	1.06	1.16	1.09	1.1	1.02	1.09	1.08	1.15	1.24	1.05	1.15	1.09	1.01
CLMP	1	1.16	1.03	0.98	0.87	0.92	1	1.02	0.91	0.95	1.11	0.96	1.04	1.08	0.95	1.37
CLN5	1	0.78	0.75	0.62	0.57	0.52	0.78	0.7	0.65	0.56	0.55	0.85	0.9	0.8	0.73	0.64
CLN8	1	1.02	1.21	1.31	1.17	0.75	0.98	1.17	1.13	0.87	0.99	0.82	1.14	0.91	0.94	1.1
CLNS1A	1	0.9	0.96	0.94	0.99	1.04	1.06	1	1.01	0.92	0.86	1.08	1.06	0.94	0.95	0.92
CLOCK	1	1.18	0.92	0.92	0.96	0.74	1.02	1.02	0.69	0.93	0.86	1.25	0.93	0.8	0.61	0.91
CLP1	1	1	1.01	0.95	0.91	0.87	1.01	1.03	1.01	1.12	1.12	1.13	1.06	0.97	1.14	1.15
CLPB	1	0.98	0.97	1.02	1.03	1.16	0.96	0.95	0.99	1.03	1.06	0.91	0.97	0.94	0.97	0.96
CLPP	1	1.02	1	0.98	1.03	1.16	1.01	1.02	0.98	1.02	1.09	1.02	1.03	1.01	1.03	1.06
CLPTM1	1	1.03	1.01	0.98	0.96	0.9	1	0.98	0.97	1	0.91	0.9	1.01	0.99	0.92	0.93
CLPTM1L	1	0.85	0.97	1	0.92	0.89	0.97	0.94	0.92	0.92	0.82	0.9	0.97	0.98	0.96	0.96
CLPX	1	1.02	0.92	0.84	0.73	0.72	0.97	0.95	0.87	0.82	0.76	1	1.02	1.03	0.93	0.89
CLSPN	1	1.07	1.01	0.86	0.77	0.61	1.07	0.83	0.82	0.67	0.48	1.18	0.77	0.69	0.6	0.49
CLTA	1	0.99	0.96	0.96	1	0.99	0.96	0.96	0.99	1.02	1	0.95	1	1.04	1.12	1.13
CLTB	1	0.99	0.95	0.98	0.99	0.94	0.98	0.98	0.97	0.93	0.89	1	1.01	1.02	1.02	1.05
CLTC	1	0.97	1.01	1	1	0.96	0.99	1	1	1.02	1.02	1.02	0.99	1.03	1.04	1.02
CLU	1	0.51	0.34	0.24	0.23	0.29	0.41	0.28	0.32	0.4	0.48	0.96	0.93	0.91	0.96	0.98
CLUAP1	1	0.87	0.83	0.84	0.76	0.74	0.89	0.88	0.82	0.85	0.9	0.95	0.9	0.84	0.76	0.66
CLUH	1	1.02	1.01	0.89	0.82	0.66	1.16	1.02	0.97	0.86	0.68	1.14	1.06	1.01	0.93	0.78
CMAS	1	0.95	0.89	0.58	0.43	0.4	0.98	1.01	0.91	0.94	1	1.02	1.01	1.01	1.03	1.07
CMBL	1	0.79	0.85	0.84	0.82	0.91	0.82	0.81	0.83	0.84	0.93	0.9	0.89	0.94	1.04	1.14
CMC1	1	0.95	1.04	1	1.01	1.09	1.01	0.99	0.98	1.04	0.95	0.98	0.99	0.91	1.14	0.88
CMC2	1	1.19	1.01	1.02	0.93	1.12	1.15	1.01	0.95	0.99	1	1.12	1.05	1.14	0.99	1.15
CMC4	1	1.02	1.03	1.18	1.03	0.81	1.13	1.25	1.02	0.98	0.92	1.13	0.99	0.95	1.17	0.93
CMIP	1	1.22	1.07	1	0.84	0.73	1.22	1.04	0.89	0.94	0.75	1.26	1.23	1.07	0.99	0.74
CMPK1	1	0.91	0.97	0.95	0.93	0.92	0.93	0.95	0.93	0.89	0.91	0.98	0.96	0.99	1.01	0.95
CMSS1	1	1.13	1.06	1.03	0.97	0.89	1.12	1.06	1	0.93	0.83	1.15	1.14	1.01	0.94	0.84
CMTM3	1	0.8	0.92	0.79	0.88	0.89	0.83	0.9	0.84	0.96	0.99	0.82	0.84	0.88	0.99	0.91
CMTR1	1	0.95	0.99	0.96	0.95	0.98	0.98	0.98	0.98	0.95	0.9	0.99	1	0.96	1.02	1.11
CMTR2	1	0.88	0.99	0.94	0.96	0.92	0.92	0.94	0.98	0.99	1.08	0.97	0.98	0.98	0.9	0.83
CNBP	1	1.03	1.2	0.97	0.84	0.64	1.03	0.97	1	0.93	0.73	1	0.97	0.94	1.02	0.93
CNBP	1	1	0.98	0.89	0.88	0.67	0.92	0.92	0.92	0.82	0.74	1.04	0.99	0.93	0.89	0.95
CNDP2	1	0.94	0.96	0.96	0.95	0.93	0.96	0.94	0.95	0.93	0.92	0.99	0.98	1	1.04	1.05
CNKSR3	1	0.92	0.77	0.65	0.52	0.62	0.85	0.78	0.75	0.62	0.69	1.02	0.81	0.62	0.5	0.78
CNN1	1	0.97	1	0.99	0.98	0.93	0.98	1	0.99	0.97	0.89	0.98	1.01	1.02	1.08	1.04
CNN2	1	0.98	0.96	0.96	0.95	0.93	0.96	0.96	0.96	0.94	0.9	0.98	0.99	0.99	1.03	0.94
CNN3	1	0.95	0.93	0.92	0.91	0.89	0.94	0.94	0.93	0.88	0.85	0.96	0.97	0.97	1	0.98
CNNM2	1	1.62	1.37	1.29	1.16	1.03	1.35	1.29	1.1	1.17	1.23	1.06	1.13	1.18	0.97	1.19
CNNM3	1	1.3	1.24	1.14	0.94	0.92	0.98	1.02	1	0.94	1.06	1.06	0.96	1.09	0.89	1.1
CNNM4	1	1.51	1.41	1.17	1.09	0.95	1.15	1.33	1.17	1.2	1.21	1.14	1.05	1.25	1.05	1.18
CNOT1	1	1	1.04	1.04	1	1	1.09	1.04	1	1.04	1.02	1.03	1.03	1.01	1	0.92
CNOT10	1	0.89	0.95	0.94	0.94	0.93	0.97	0.94	0.97	0.95	0.92	1	0.97	1.02	1.05	0.93
CNOT2	1	1.03	1.04	0.97	0.99	0.97	1	0.97	0.96	1.04	1	1.02	1.02	1.02	0.9	0.99
CNOT3	1	1.01	1	0.99	0.99	0.95	1.04	0.99	1.01	1.04	0.95	0.99	1.03	0.99	0.97	0.96
CNOT6L	1	0.91	0.93	0.87	0.77	0.76	0.86	0.86	0.87	0.84	0.79	0.93	0.91	0.93	0.86	0.78
CNOT7	1	0.96	0.95	0.94	0.92	0.97	0.97	0.89	0.9	0.96	0.86	1.05	0.97	0.96	0.9	0.91
CNOT8	1	0.91	0.91	0.76	0.71	0.57	0.94	0.82	0.87	0.9	0.89	1.01	0.92	0.84	0.88	0.85
CNP	1	1.02	1.03	1.01	0.94	1.02	0.96	0.98	0.96	1	1.07	0.99	0.96	0.98	1.19	1.62
CNPY2	1	0.94	0.93	0.94	0.94	0.92	0.96	0.93	0.9	0.84	0.94	0.99	0.95	1.07	0.91	1.2
CNPY3	1	0.96	0.91	0.91	0.89	0.94	0.92	0.91	0.88	0.87	0.88	0.96	0.92	1	1.03	1.05
CNPY4	1	0.85	0.91	0.9	0.89	0.9	0.93	0.88	0.89	0.89	0.9	0.92	0.94	0.98	1.02	1.04
CNRIP1	1	0.98	1.02	1	0.97	0.93	0.97	0.95	0.96	0.97	0.9	0.98	0.96	1	1.08	1.06
CNST	1	1.09	1.09	1.06	0.92	0.94	1.01	1.08	1.05	1.01	0.93	1.05	1.09	0.98	0.96	0.97
CNTLN	1	1.08	0.91	0.9	0.74	0.63	1.04	0.99	0.89	0.72	0.79	1.13	1.17	1.02	0.91	0.86
CNTNAP1	1	1	1.05	0.96	0.87	0.88	1.03	1.02	0.99	0.91	0.84	0.98	1.05	0.98	1.03	0.9
CNTRL	1	0.91	0.81	0.74	0.64	0.5	1.02	0.79	0.87	0.65	0.45	1.14	0.87	0.91	0.77	0.67
CNTROB	1	0.65	0.56	0.45	0.46	0.41	0.77	0.49	0.53	0.45	0.45	0.92	0.81	0.63	0.69	0.59
COA1	1	1.01	1	0.91	0.83	0.89	0.96	0.99	0.9	0.94	0.95	1.09	1.11	1.05	0.95	0.96
COA3	1	1.09	0.89	0.81	0.73	0.78	0.89	0.84	0.79	0.86	0.91	0.83	0.95	0.97	0.85	0.88
COA4	1	1.03	0.81	0.79	0.66	0.4	0.94	0.89	0.68	0.67	0.59	1.06	0.97	0.81	0.79	0.56
COA5	1	0.73	1	0.72	0.53	0.27	0.89	0.91	0.8	0.73	0.84	0.65	0.95	0.84	0.98	0.8
COA6	1	1.16	1.06	1.02	0.91	0.77	1.06	1.01	1	0.98	1.01	1.08	0.98	1.02	1.04	1.12
COA7	1	1.03	0.95	0.96	0.77	0.66	1.1	1.11	1.01	1.03	1.07	1.05	1.06	1.04	0.97	0.97
COASY	1	0.95	0.99	0.96	0.97	1.01	1.03	0.99	0.96	1	1.02	1.01	0.98	0.99	1.05	0.99
COBLL1	1	0.91	0.93	0.89	0.81	0.85	0.94	0.91	0.88	0.89	0.89	0.96	0.96	0.92	0.97	0.93
COBLL1	1	1.01	1.07	0.94	0.9	0.88	0.86	0.84	0.76	1.03	0.9	0.94	0.85	0.99	0.98	1.03
COG1	1	0.99	0.98	0.95	0.93	0.94	0.96	0.96	0.97	1.03	0.99	0.99	0.97	1.01	1.01	0.93
COG2	1	1	0.92	0.97	0.95	1	0.99	0.95	0.99	1.06	1.06	0.98	1.01	0.99	1.03	0.99
COG3	1	0.97	0.98	0.95	0.96	0.99	0.98	0.98	1	1.04	1.12	1.01	0.98	1.01	1	1
COG4	1	0.96	0.92	0.91	0.87	0.89	0.97	0.97	0.88	0.91	0.87	0.98	0.94	0.92	0.94	0.83
COG5	1	0.97	1.01	1.02	0.98	1.02	0.95	0.98	1	1.01	0.97	0.96	0.98	1	1	0.9
COG6	1	1.02	0.98	0.95	0.92	0.97	1.02	1.08	1.33	1.46	1.51	1.02	1	1.16	1.82	2.94
COG7	1	0.89	0.94	0.97	0.9	0.93	0.95	0.95	0.92	0.93	0.96	0.99	0.98	0.99	0.97	0.95
COG8	1	0.83	0.96	0.96	1.02	0.88	0.96	0.79	0.94	1.04	1.31	1.05	0.98	0.9	0.89	0.94
COIL	1	0.98	0.92	0.89	0.88	0.89	1	0.92	0.99	0.98	1.04	1	0.97	0.98	0.97	0.9
COL11A1	1	0.9	0.82	0.61	0.47	0.45	0.9	0.77	0.61	0.53	0.45	1.03	0.96	0.78	0.66	0.56
COL12A1	1	0.92	0.68	0.42	0.3	0.29	0.95	0.69	0.44	0.34	0.31	1	0.99	0.77	0.57	0.43
COL14A1	1	0.74	0.66	0.52	0.36	0.41	0.76	0.61	0.52	0.44	0.47	0.87	0.93	0.82	0.68	0.65
COL15A1	1	0.93	0.78	0.7	0.55	0.79	0.84	0.68	0.64	0.7	0.7	1.03	1.13	0.99	1.03	0.77
COL16A1	1	1	0.8	0.6	0.62	0.58	0.9	0.78	0.58	0.62	0.59	1.05	1	0.95	0.94	0.92
COL18A1	1	0.94	0.64	0.53	0.44	0.42	0.93	0.65	0.49	0.45	0.43	1.05	1	0.89	0.76	0.63
COL1A1	1	0.53	0.35	0.19	0.15	0.16	0.53	0.35	0.21	0.15	0.16	0.67	0.59	0.48	0.4	0.2
COL1A2	1	0.56	0.41	0.25	0.19	0.21	0.57	0.4	0.26	0.2	0.2	0.76	0.66	0.52	0.44	0.3
COL2A1	1	0.66	0.4	0.22	0.22	0.28	0.67	0.41	0.23	0.24	0.3	0.82	0.68	0.49	0.37	0.21
COL3A1	1	0.78	0.59	0.37	0.28	0.31	0.75	0.55	0.36	0.3	0.31	0.9	0.81	0.61	0.48	0.36
COL4A2	1	0.78	0.52	0.42	0.39	0.3	0.71	0.53	0.37	0.4	0.37	0.97	0.74	0.68	0.53	1.03
COL4A3BP	1	0.89	0.97	0.93	0.92	0.9	0.98	0.91	1.04	1.07	1.12	1.02	0.99	1.01	1.04	1.12
COL5A1	1	0.86	0.74	0.53	0.38	0.39	0.87	0.7	0.57	0.45	0.42	0.98	0.92	0.78	0.61	0.56
COL5A2	1	0.79	0.47	0.18	0.11	0.27	0.83	0.51	0.32	0.25	0.26	0.94	0.64	0.3	0.21	0.24
COL6A1	1	0.74	0.64	0.52	0.45	0.52	0.74	0.64	0.51	0.46	0.58	0.81	0.78	0.77	0.7	0.78
COL6A2	1	0.72	0.61	0.51	0.45	0.52	0.72	0.61	0.5	0.46	0.57	0.83	0.8	0.78	0.71	0.76
COL6A2	1	0.51	0.64	0.44	0.35	0.31	0.75	0.55	0.39	0.35	0.43	0.93	0.92	0.91	0.93	0.93
COL6A3	1	0.76	0.68	0.58	0.5	0.55	0.75	0.68	0.55	0.51	0.61	0.84	0.84	0.84	0.74	0.76
COL6A3	1	0.61	0.75	0.59	0.56	0.63	0.67	0.7	0.56	0.54	0.67	0.83	0.84	0.91	0.99	0.99
COL7A1	1	0.95	0.89	0.78	0.67	0.65	1.06	0.95	0.84	0.76	0.85	1.07	1.09	0.94	0.85	0.85
COL8A1	1	0.84	0.93	0.78	0.77	0.64	1.01	0.97	0.75	0.8	0.69	1.03	0.95	0.93	0.9	0.93
COLEC12	1	0.76	0.66	0.47	0.32	0.45	0.72	0.55	0.5	0.47	0.56	0.92	0.89	0.78	0.56	0.3
COLGALT1	1	0.92	0.96	0.92	0.96	1.01	0.9	0.9	0.94	0.97	1.01	0.94	0.93	0.96	1.01	0.96
COLGALT2	1	1.03	0.98	0.95	0.92	1.02	0.99	0.93	0.91	0.95	0.99	1.02	0.97	1.02	0.99	0.98
COMMD1	1	0.88	0.94	0.95	0.95	0.9	0.93	0.92	0.93	0.92	0.93	0.96	0.94	0.99	1	0.93
COMMD10	1	0.98	0.93	0.94	0.95	0.98	1.01	0.92	0.95	1	0.96	1	0.95	0.98	1.02	1
COMMD2	1	0.89	0.9	0.88	0.91	0.9	1	0.9	0.96	0.97	1.06	0.99	1	0.9	0.91	1
COMMD3	1	0.93	0.98	0.95	0.93	0.96	0.94	0.91	0.93	0.96	0.95	0.97	0.96	0.95	0.97	0.91
COMMD4	1	0.93	0.9	0.87	0.88	0.86	0.94	0.91	0.88	0.88	0.85	0.98	0.95	0.94	0.93	0.88
COMMD5	1	1.09	1.03	1.01	0.95	1.02	0.96	1.01	0.96	0.92	0.93	1	0.98	1.04	1.04	1.09
COMMD6	1	0.94	0.98	0.97	1.02	0.94	0.99	1.04	0.95	1.03	0.92	1.03	0.96	0.98	1.02	0.92
COMMD7	1	0.89	0.9	0.87	0.8	0.79	0.93	0.84	0.86	0.83	0.78	0.97	0.94	0.92	0.86	0.84
COMMD8	1	0.93	0.97	0.96	0.97	0.97	0.99	0.97	0.95	0.96	0.95	1	1.02	1	0.97	0.91
COMMD9	1	0.89	0.88	0.83	0.79	0.79	0.94	0.88	0.86	0.82	0.75	0.99	0.95	0.88	0.87	0.77
COMT	1	0.89	0.96	0.97	0.91	0.98	0.95	0.99	0.97	0.93	0.97	0.91	0.98	1.02	0.97	1.08
COMTD1	1	0.52	1.14	0.91	0.95	0.69	0.82	0.9	0.91	0.9	0.9	0.92	0.8	0.79	1.26	0.83
COPA	1	0.96	0.97	0.96	0.96	0.96	0.97	0.97	0.96	0.98	0.99	1	0.99	1.03	1.01	1
COPB1	1	0.99	0.99	0.97	0.98	0.93	1	0.96	0.96	0.96	0.91	1.05	0.99	1	1.02	0.95
COPB2	1	0.96	0.98	0.96	0.97	0.96	0.96	0.99	0.99	1	1.02	0.99	1	1.03	1.02	1
COPE	1	0.94	0.96	0.96	1	0.99	0.95	0.95	0.97	0.99	0.96	0.98	0.96	1	1.03	0.94
COPG1	1	0.98	0.99	0.98	0.98	0.94	0.98	0.98	0.97	0.98	0.96	1.02	1.01	1.02	1.02	0.98
COPG2	1	0.95	0.98	0.97	0.98	0.89	0.98	0.98	0.97	0.97	0.97	1.02	0.97	1.03	1.03	0.98
COPRS	1	0.9	0.92	0.87	0.82	0.84	1	0.96	0.82	0.87	0.77	0.97	1.02	0.98	0.91	0.79
COPS2	1	1.01	1.01	1.01	1.02	0.96	1.02	1.04	1.02	1.01	0.97	1.04	1.03	1.06	1.04	1.03
COPS3	1	0.98	1.02	0.96	0.97	0.93	0.99	0.98	0.99	0.98	0.95	1	0.99	1.02	1.02	1
COPS4	1	0.93	0.95	0.92	0.91	0.9	0.97	0.93	0.94	0.92	0.92	0.99	0.98	0.98	0.98	0.94
COPS5	1	0.96	0.97	0.97	0.99	0.97	0.99	0.98	0.95	0.97	0.92	1	1	1.01	1.04	1.01
COPS6	1	0.93	0.97	0.9	0.92	0.88	0.97	0.93	0.92	0.94	0.89	1.02	0.97	0.98	0.98	0.94
COPS7A	1	0.92	0.93	0.91	0.95	0.94	0.97	0.95	0.9	0.89	0.84	1	0.99	0.98	0.98	0.91
COPS7B	1	0.85	0.96	0.96	0.91	0.91	0.94	0.93	0.94	0.88	0.86	0.95	0.95	0.97	1	0.92
COPS8	1	1	0.98	0.96	0.97	0.92	0.99	0.97	0.95	0.95	0.93	1.01	0.98	1.01	1	0.97
COPS9	1	0.99	1.03	1.05	1	0.92	1.11	0.97	1.05	1	0.99	1.1	1.04	1.21	1.04	1.03
COPZ1	1	0.96	0.98	0.97	0.94	0.93	0.97	0.97	0.96	0.94	0.91	1	0.97	0.98	0.99	0.94
COPZ2	1	0.93	0.93	0.92	0.88	0.92	0.94	0.87	0.94	0.88	0.85	0.96	0.93	0.94	0.99	0.96
COQ10B	1	1.16	1.05	0.6	0.32	0.37	1.26	1.37	1.74	1.73	2.1	1.52	1.28	0.97	1.13	1.31
COQ3	1	1.15	1.05	0.97	1.09	1.15	1.12	1.06	1.08	1.03	1.04	1.14	1.08	1.02	0.97	0.98
COQ5	1	0.84	0.92	0.83	0.75	0.84	0.85	0.78	0.84	0.86	0.98	0.93	0.94	0.9	0.92	0.82
COQ6	1	0.79	1.04	0.94	0.86	1.04	1.01	0.9	0.94	0.97	1.11	1.02	0.98	1.03	1.03	0.93
COQ7	1	0.92	0.88	0.73	0.8	0.87	0.94	0.95	0.81	0.91	0.99	1	1.06	0.97	0.94	0.92
COQ8A	1	0.91	0.9	0.77	0.77	0.68	0.99	0.87	0.8	0.87	0.86	1.06	0.99	1.02	0.93	0.98
COQ8B	1	0.99	0.95	0.94	0.82	0.66	1.04	0.93	0.88	0.93	0.71	0.99	0.97	0.99	1	1
COQ9	1	0.85	0.97	0.96	0.86	1.04	1.03	0.96	0.96	1.02	1.05	1.07	0.94	0.94	0.98	0.97
CORO1A	1	1.05	0.98	0.99	0.98	1.04	0.97	0.97	1.06	0.99	0.93	0.99	0.99	0.98	1.03	0.97
CORO1B	1	0.87	0.88	0.89	0.94	0.96	0.88	0.88	0.92	0.9	0.92	0.88	0.92	0.96	1.01	1.03
CORO1C	1	1.01	1.01	0.99	0.99	0.9	0.98	1	1	0.98	0.92	1	1.02	1.03	1.05	0.99
CORO2A	1	0.86	0.91	0.91	0.96	0.92	0.97	0.94	0.96	1.02	1.1	0.97	0.98	0.9	0.98	0.98
CORO2B	1	1	0.86	0.85	0.87	0.87	1	0.97	0.88	0.95	0.94	0.99	1.01	1.01	1	0.99
CORO7	1	1.08	1.03	1	0.98	0.99	1.08	1.03	1	0.98	0.91	1.06	1.06	1.07	1.04	1.01
COTL1	1	0.94	0.91	0.92	0.93	0.89	0.93	0.94	0.9	0.88	0.86	0.96	0.98	1	1.01	1
COX11	1	0.92	0.82	0.95	0.9	0.99	0.99	0.89	1.02	1.03	1.1	0.98	1.07	0.92	1.01	0.96
COX16	1	0.95	0.85	0.78	0.65	0.39	0.98	0.92	0.72	0.68	0.49	0.93	1.02	0.98	0.91	0.64
COX17	1	0.93	1	0.83	0.69	0.47	0.95	0.96	0.98	0.89	0.73	1.04	1	1	0.98	0.91
COX18	1	1.78	1.75	1.76	1.14	0.81	1.17	1.19	1.8	1.58	1.24	1.05	1.3	1.21	1	0.85
COX19	1	1.05	0.99	0.95	0.94	0.92	1.04	0.96	1	1.1	1.1	1.02	1.02	0.98	0.97	0.99
COX20	1	0.98	1	0.95	0.79	1.04	0.88	1.1	0.95	0.96	0.99	0.93	1.05	1.03	0.91	1.07
COX4I1	1	1.24	1.04	0.92	0.78	0.81	0.95	1.02	0.89	0.87	0.94	0.89	1.04	1.02	0.9	1
COX5A	1	0.96	0.94	0.94	0.95	1.03	0.94	0.95	0.93	0.97	1.01	0.97	0.99	1	0.97	0.96
COX5B	1	0.97	0.94	0.95	0.96	1.03	0.96	0.96	0.95	0.96	1.03	1	1	1.01	1.01	1.01
COX6A1	1	0.93	1.01	0.97	0.94	0.98	0.87	0.93	0.94	0.89	0.96	1.04	1.01	0.96	0.95	0.96
COX6B1	1	1.04	0.99	0.96	0.95	0.97	1.02	0.98	0.98	1	1.02	1.02	1.02	1.03	1.05	1.02
COX6C	1	0.98	0.96	0.96	0.95	1.01	0.98	0.96	0.98	0.97	1.06	0.97	0.97	1.03	0.98	0.98
COX7A2	1	1	0.95	0.94	0.97	1.07	0.97	0.93	0.93	1.01	1.08	1.02	0.98	0.98	0.99	0.99
COX7A2L	1	1.03	0.93	0.87	0.79	0.83	0.99	0.92	0.86	0.87	0.89	1.04	1	0.97	0.95	0.91
COX7C	1	1.07	0.89	0.88	0.86	0.91	0.87	0.88	0.82	0.96	0.92	0.87	0.95	0.97	1.02	0.91
CP	1	1.12	1.11	1.38	1.78	3.38	1.27	1.15	1.45	1.5	3.51	1.42	1.82	1.37	1.32	1.86
CPA4	1	1.32	0.86	0.63	0.48	0.2	1.54	0.86	0.5	0.33	0.18	1.63	1.38	1.16	0.82	0.2
CPD	1	0.94	0.74	0.59	0.44	0.46	0.85	0.73	0.62	0.53	0.54	0.94	0.95	0.91	0.73	0.54
CPEB2	1	1.23	1.15	0.95	1.06	0.97	1.17	1.21	1.32	1.58	1.81	1.13	1.15	1.07	1.18	1.52
CPNE1	1	0.93	0.93	0.93	0.96	1.09	0.93	0.94	0.94	0.97	1.01	0.98	0.97	1.01	1.03	1.04
CPNE2	1	1.02	1.04	0.98	0.95	0.95	1.03	0.99	0.95	0.96	0.92	1.08	1.08	1.01	0.95	0.95
CPNE3	1	0.96	0.98	0.99	0.98	1.01	0.96	0.98	0.97	0.99	1.02	1	1	1	1.01	0.93
CPNE7	1	0.98	0.91	0.91	0.9	0.99	0.88	0.8	0.95	0.82	0.94	0.98	0.99	0.9	0.92	0.92
CPOX	1	1	1	1	0.99	1.15	1	0.96	0.98	0.98	1.11	0.99	1.02	1.02	0.98	1.06
CPPED1	1	1	1	0.99	0.97	0.95	1.03	1.02	0.99	1.02	0.91	1.06	1.03	1.06	1.05	1.05
CPQ	1	0.79	0.8	0.76	0.68	0.77	0.8	0.76	0.71	0.74	0.74	0.85	0.9	0.85	0.82	0.88
CPS1	1	1.02	0.86	0.85	0.89	0.95	0.9	0.92	0.9	0.98	0.91	0.99	0.93	1.01	0.94	0.95
CPSF1	1	1.08	1.08	1.02	0.92	0.94	1.09	1.04	0.94	0.94	0.93	1.07	1.08	1.01	1.01	0.9
CPSF2	1	1	0.92	0.88	0.9	0.9	0.98	0.89	0.82	0.83	0.8	1.01	0.97	0.91	0.87	0.82
CPSF3	1	1.02	0.99	1.01	0.96	0.99	1.04	1	0.97	0.96	0.93	1.02	1.02	0.98	0.96	0.92
CPSF3L	1	0.86	0.87	0.81	0.76	0.81	0.87	0.79	0.75	0.79	0.79	0.98	0.88	0.9	0.84	0.79
CPSF4	1	1.03	1.05	0.97	0.94	0.99	1.07	0.96	1.04	1.03	0.95	1.03	1	1.06	1.1	1.02
CPSF6	1	0.99	1	0.99	1.01	1.1	1	0.98	1.02	1.04	1.06	0.99	1.01	1	1.05	1.07
CPSF7	1	1.02	0.98	1.01	1.04	1.07	1.03	1.01	0.98	1	1.03	1.03	1.05	1.04	1.07	1.05
CPT1A	1	1	1.03	1.01	0.96	0.76	1.02	1.01	0.96	0.98	0.92	0.95	1	1.01	1.04	1.23
CPT1C	1	2.9	3.08	3.07	3.01	1.39	3.12	2.88	3.08	2.78	0.88	3.01	3.35	2.86	1.69	1.16
CPT2	1	0.95	0.95	0.89	1.05	1.19	1	0.94	0.88	1.04	1.15	0.95	1.06	0.98	1.05	1.07
CPTP	1	1.07	1.03	1.15	0.9	0.8	1.2	1.06	0.96	0.8	0.91	1.19	1.1	1.02	0.82	1
CPXM2	1	0.79	0.71	0.6	0.58	0.58	0.79	0.68	0.62	0.59	0.6	0.92	0.92	0.88	0.83	0.78
CRABP2	1	0.81	0.88	0.88	0.83	0.94	0.85	0.87	0.87	0.85	0.87	0.93	0.96	0.97	0.92	0.87
CRADD	1	0.67	0.95	0.85	0.77	0.74	0.92	0.92	0.78	0.79	0.65	0.93	0.98	0.99	0.97	0.83
CRAT	1	0.99	0.95	0.94	0.89	0.94	0.94	0.93	0.91	0.93	0.99	0.97	1.01	0.98	1.01	1.01
CRBN	1	0.99	0.87	0.82	0.77	0.77	0.99	0.87	0.87	0.82	1.26	1.02	0.95	0.89	0.71	1.09
CREB1	1	1.03	0.97	0.95	0.99	1.01	1.05	0.98	0.93	1	0.96	1.01	1.06	0.98	1.06	0.97
CREB3L1	1	0.65	0.38	0.36	0.31	0.23	0.65	0.35	0.3	0.22	0.2	1.17	0.95	0.98	0.85	0.78
CREBBP	1	0.86	0.87	0.86	0.8	0.75	0.92	0.81	0.8	0.78	0.66	0.94	0.95	0.87	0.87	0.79
CRELD1	1	0.99	0.94	0.87	0.86	0.98	0.93	0.95	0.96	0.93	0.99	0.84	0.93	0.96	1	1.05
CRELD2	1	0.87	0.98	0.94	0.95	0.89	0.91	0.95	0.96	0.98	1.04	0.98	0.95	1.02	1.01	0.94
CRIM1	1	1.15	0.65	0.46	0.36	0.28	1.09	0.7	0.53	0.46	0.43	1.35	1.2	0.89	0.68	0.77
CRIP1	1	0.88	0.95	0.96	0.87	0.96	0.87	0.89	0.96	0.71	0.9	0.97	0.97	0.99	0.93	0.95
CRIP2	1	0.82	0.95	0.96	0.9	0.94	0.84	0.85	0.94	0.86	0.83	0.97	1	0.95	1.02	0.94
CRIPT	1	1.07	0.87	0.75	0.51	0.43	1.06	0.86	0.78	0.75	0.74	1.06	1.04	0.8	0.75	0.59
CRK	1	0.95	0.96	0.94	0.96	0.89	0.95	0.97	0.95	0.95	0.93	1.02	0.99	1.02	1.05	0.98
CRKL	1	0.95	0.94	0.95	0.93	0.92	0.99	0.98	0.98	0.95	0.96	1	1	1.02	1.03	1.08
CRLF3	1	1.16	1.08	0.96	0.94	1.07	1.03	1.01	1.05	1.04	0.97	0.9	1.03	0.92	1.06	0.91
CRMP1	1	0.87	0.85	0.89	0.89	0.96	0.85	0.86	0.91	0.92	0.94	0.87	0.94	0.99	1.02	1.09
CRNKL1	1	0.99	0.96	0.91	0.91	0.88	1	0.91	0.92	0.96	1.01	1.06	1	0.91	0.87	0.84
CROCC	1	1.05	1.01	0.98	0.98	0.93	1.08	1.02	1.04	1.08	0.96	1.07	1.03	1.04	0.99	1.01
CROT	1	0.84	0.98	0.92	0.92	0.86	1.03	0.93	0.95	0.8	0.86	1.1	1.01	1.11	1.02	0.96
CRTAP	1	0.95	0.94	0.9	0.87	0.92	0.95	0.93	0.9	0.91	0.93	1.01	1.01	1.01	1	0.98
CRTC1	1	0.83	0.9	0.8	0.8	0.78	0.82	0.85	0.85	0.82	0.86	0.84	0.86	0.91	0.93	0.91
CRTC2	1	0.91	0.89	1	0.86	0.88	0.91	0.87	0.86	0.88	0.68	1.02	1.02	0.88	1.02	0.89
CRTC3	1	0.95	0.88	0.85	0.87	0.79	0.96	0.91	0.79	0.85	0.68	0.98	1.06	1.03	1.11	0.96
CRYAB	1	0.81	0.89	0.81	0.84	0.91	0.84	0.84	0.8	0.89	0.84	0.92	0.88	0.92	1.01	1.4
CRYBG3	1	0.94	0.96	0.88	0.8	0.81	0.97	0.94	0.92	0.89	0.85	0.99	1	0.98	1	0.89
CRYL1	1	0.88	0.84	0.89	0.85	0.84	0.9	0.92	0.94	0.92	0.89	0.93	1.01	1.04	0.92	1.02
CRYZ	1	1.02	0.98	0.97	0.94	0.99	1.02	0.98	0.96	0.96	1.02	0.99	0.98	1.01	0.99	1
CRYZL1	1	0.98	0.96	0.97	0.99	0.92	0.97	0.98	0.91	0.98	0.96	0.99	1	0.99	0.96	0.93
CS	1	1.05	1.04	1.03	1.03	1.09	1.04	1.05	1.03	1.05	1.13	1.04	1.05	1.05	1.04	1.04
CSAD	1	1.14	1.11	1.06	0.94	0.95	0.88	0.97	1.17	0.91	0.88	1.03	0.89	1.13	1.15	0.9
CSDE1	1	1.04	0.97	0.92	0.92	0.89	1.03	0.97	0.93	0.91	0.83	1.04	1.04	0.93	0.84	0.69
CSE1L	1	1.02	1.04	1.04	1.01	0.93	1.02	1.04	1.01	0.97	0.89	1.03	1.01	1.01	0.99	0.92
CSGALNACT2	1	1.11	1.1	0.97	0.96	0.84	0.97	1.11	0.98	1.08	0.92	0.83	1.05	1.08	0.97	1
CSK	1	1.04	1.02	1	1.01	0.98	1.08	1.02	1.02	1	0.89	1.04	1.06	1.02	0.99	0.99
CSNK1A1	1	1.07	1	0.93	0.82	0.73	1.08	0.97	0.87	0.79	0.69	1.14	1.08	0.93	0.92	0.85
CSNK1A1	1	1.05	1.11	0.82	0.87	0.61	1.01	0.82	0.79	0.76	0.64	1.35	1.12	0.97	0.95	0.76
CSNK1D	1	1.05	0.88	0.71	0.78	0.71	1.17	0.95	0.69	0.69	0.79	1.23	1.19	0.95	0.95	1.13
CSNK1E	1	0.93	0.89	0.8	0.72	0.66	1.01	0.88	0.71	0.67	0.63	1.15	1.03	0.91	0.85	0.89
CSNK1G1	1	1.43	1.32	1.22	1.04	1.02	1.27	1.24	1.24	1.37	1.23	1.08	1.18	1.22	1.14	1.39
CSNK1G2	1	1.12	1.11	1.14	1.05	0.92	1.31	1.11	1.23	1.12	1.14	1.22	1.13	1.24	1	0.97
CSNK1G3	1	1.28	1.27	1.27	1.04	0.95	1.17	1.21	1.15	1.08	1.27	1.05	1.07	1.02	0.98	0.99
CSNK2A1	1	1.01	1.01	1	0.99	1.03	1.03	1	1	1.04	1.06	1.06	1.02	1	0.98	1
CSNK2A2	1	1.02	1.04	1.07	1.06	1.09	1.02	1.06	1.17	1.25	1.27	1.03	0.98	1.05	1.03	1.08
CSNK2B	1	0.93	0.97	1	0.99	1.08	0.96	0.97	1	1.01	1.07	0.98	1.02	0.99	0.98	1.01
CSPG4	1	1.28	1.17	1.15	1.08	1.03	1.08	1.17	1.12	1.08	1.05	1	1.05	1.12	1.04	1.08
CSRP1	1	0.99	0.97	0.97	0.97	0.9	0.99	0.97	0.97	0.95	0.89	0.98	1.01	1	1.06	0.99
CSRP2	1	1.01	0.92	0.89	0.92	0.95	0.93	0.93	0.88	0.91	0.91	0.91	0.94	0.92	1.08	1.08
CST3	1	0.52	0.28	0.21	0.19	0.2	0.49	0.29	0.23	0.27	0.27	0.84	0.56	0.33	0.34	0.44
CSTB	1	0.94	0.92	0.95	0.91	0.91	0.9	0.94	0.94	0.89	0.91	0.97	0.96	1	1.01	1.06
CSTF1	1	0.96	0.97	0.91	0.86	0.97	0.97	0.94	0.95	0.96	0.92	0.91	0.92	0.98	0.95	0.91
CSTF2	1	0.99	0.98	0.97	0.97	1	0.98	0.97	0.97	1	0.95	0.99	1.01	0.98	1.01	0.97
CSTF2T	1	1.01	0.97	0.96	0.99	0.96	0.99	0.98	0.97	1.02	1.01	1.01	0.99	0.98	0.99	0.98
CSTF3	1	0.97	1.02	1	1.01	1	1.14	1.04	1.1	1.13	1.15	1.02	1	1.03	1.09	1.05
CTBP1	1	0.91	1.07	1.09	1.11	1.07	0.95	1.01	1.06	1.13	1.08	1	1	0.97	1.02	1.02
CTBP2	1	1.01	1	0.96	0.95	0.97	1.03	0.99	0.98	0.97	0.96	1.01	0.98	0.99	0.98	0.95
CTBS	1	1.04	0.83	0.92	0.82	0.86	0.88	0.88	0.98	0.8	0.83	1.14	0.92	0.93	0.83	0.65
CTCF	1	0.96	0.91	0.9	0.82	0.86	0.93	0.86	0.79	0.84	0.85	0.96	0.96	0.9	0.99	0.87
CTDP1	1	1.04	0.98	0.95	0.99	0.98	0.98	0.96	0.96	0.97	0.99	1.02	1	1.05	0.94	1.04
CTDSP1	1	1.69	1.5	1.29	1.07	1.11	1.34	1.49	1.2	1.1	1.03	1.15	1.22	1.17	1.12	1.17
CTDSPL2	1	1.19	1.11	1.05	0.93	0.76	1.2	1.15	1.09	1	0.87	1.17	1.2	1.1	1.17	0.92
CTGF	1	1.46	1.22	1.07	1.08	1	1.44	1.58	1.83	2.03	2.09	1.91	1.55	1.48	1.77	1.7
CTH	1	0.98	0.92	0.83	0.73	0.83	0.96	0.92	0.85	0.94	0.97	0.87	0.82	0.91	0.88	1.08
CTIF	1	1.01	0.98	0.95	0.93	0.95	0.98	0.97	0.97	0.96	0.9	1.03	1.02	0.99	0.98	1.06
CTNNA1	1	0.99	0.95	0.89	0.83	0.79	0.96	0.95	0.91	0.86	0.81	1	0.97	0.94	0.95	0.94
CTNNA2	1	1.04	1.02	0.93	0.96	0.91	1.02	1.02	0.97	0.93	0.9	1.06	1.03	1.01	1.02	0.99
CTNNAL1	1	1.17	0.99	0.89	0.78	0.65	1.11	0.95	0.8	0.81	0.81	1.29	0.9	0.46	0.38	0.49
CTNNB1	1	0.97	0.91	0.85	0.76	0.73	0.94	0.9	0.8	0.79	0.77	0.98	0.94	0.94	0.96	0.93
CTNNBL1	1	0.97	0.99	0.98	0.95	0.91	1.02	0.98	0.99	0.98	0.99	1.03	1	1	1.08	1.09
CTNND1	1	1.02	1	0.99	0.96	0.96	1.03	1.01	1	0.98	0.97	1.01	1.02	0.99	1.01	1.01
CTPS1	1	1.02	1	0.98	1	0.97	1.03	0.97	0.98	0.97	0.92	1.02	1.02	1.03	1.05	0.96
CTPS2	1	0.99	0.98	1	0.95	1.02	1	0.97	0.97	1	1.01	1.03	0.99	1.02	1.01	1.07
CTR9	1	0.97	0.95	0.89	0.86	0.86	1.03	0.96	0.93	0.94	0.95	1.04	1.03	0.94	0.88	0.85
CTSA	1	0.74	0.8	0.77	0.71	0.73	0.77	0.78	0.73	0.74	0.7	0.87	0.88	0.95	0.9	0.86
CTSB	1	0.73	0.63	0.58	0.52	0.51	0.72	0.62	0.59	0.54	0.54	0.97	0.9	0.86	0.81	0.86
CTSC	1	0.95	0.9	0.89	0.85	0.96	0.96	0.93	0.88	0.88	0.88	0.93	0.99	1	1	0.88
CTSK	1	0.73	0.7	0.61	0.46	0.44	0.81	0.67	0.59	0.51	0.47	0.91	0.92	0.81	0.8	0.84
CTSL	1	0.72	0.68	0.58	0.44	0.36	0.78	0.67	0.57	0.51	0.4	0.87	0.84	0.79	0.79	0.64
CTSZ	1	0.77	0.76	0.72	0.74	0.7	0.72	0.75	0.76	0.79	0.7	0.82	0.88	0.93	0.83	0.82
CTTN	1	0.92	0.87	0.89	0.92	0.89	0.92	0.9	0.88	0.87	0.85	0.93	0.94	0.96	0.96	0.92
CTTNBP2NL	1	1.1	1.02	1	1	0.97	1.06	1.03	1.02	1.01	1.06	1.07	1.09	1.06	1.07	1.09
CTU1	1	0.99	1.01	0.83	0.76	0.69	0.89	0.93	0.75	0.67	0.72	0.92	1.05	0.97	0.82	0.88
CTU2	1	0.94	0.95	0.88	0.85	0.79	1.04	0.89	0.84	0.85	0.82	1.04	1	1.03	0.96	0.91
CUEDC1	1	1	0.79	0.86	0.8	0.79	0.96	0.94	0.94	0.77	0.78	1.04	1.08	0.86	0.82	0.87
CUEDC2	1	0.72	0.65	0.62	0.62	0.57	0.76	0.65	0.56	0.5	0.43	0.88	0.81	0.62	0.55	0.45
CUL1	1	1	0.98	0.96	0.96	0.89	1.01	0.97	0.95	0.97	0.91	1.01	1.01	0.98	1.02	0.98
CUL2	1	0.98	1.03	0.98	0.98	0.86	1.01	0.99	1.01	1.02	0.97	1.03	1.01	1.04	1.05	1.06
CUL3	1	1.01	0.97	0.9	0.85	0.8	1	0.96	0.9	0.89	0.85	1.08	1.02	1	0.93	0.88
CUL4A	1	0.93	0.9	0.89	0.83	0.81	0.94	0.91	0.89	0.86	0.86	0.97	0.96	0.94	0.93	0.89
CUL4B	1	0.96	0.98	0.96	0.95	0.9	0.99	0.96	0.97	0.97	0.89	1.03	0.98	0.98	1.01	0.97
CUL5	1	0.95	1.01	0.96	0.98	0.98	0.99	1	0.97	1	1.08	1.01	0.98	1.03	1.03	1.04
CUL7	1	1	0.94	0.9	0.89	0.75	1	0.87	0.79	0.87	0.87	1.02	0.99	0.86	0.75	0.72
CUL9	1	0.61	0.79	0.78	0.71	0.85	0.69	0.83	0.75	0.69	0.56	1.05	0.73	0.72	1.02	0.69
CUTA	1	0.9	0.98	0.9	0.85	0.79	1.03	0.95	0.87	0.87	0.86	1.02	1.02	0.95	1.02	1.04
CUTC	1	0.9	0.89	0.86	0.95	0.79	0.97	0.97	0.79	0.88	0.8	0.98	0.93	0.96	0.95	0.98
CUX1	1	1.11	1.08	1.04	1.01	1.01	1.02	1.03	1.02	0.96	0.96	1.01	1.04	1.03	0.96	0.87
CUX1	1	1.41	1.32	1.2	1.15	1.1	1.15	1.26	1.08	0.91	1.01	0.95	1.15	1.16	0.85	1.02
CWC15	1	0.97	0.88	0.82	0.78	0.74	0.93	0.86	0.85	0.85	0.79	1.02	0.98	0.9	0.89	0.86
CWC22	1	0.93	0.96	0.97	0.88	0.82	1.08	0.94	0.95	1.01	1.07	1.06	0.97	1	0.96	0.91
CWC25	1	0.89	1.07	0.98	0.98	1.05	0.91	0.96	0.92	1.02	0.88	1.01	0.95	0.86	1.04	1.06
CWC27	1	0.86	0.96	0.92	0.99	0.88	0.98	0.94	0.93	0.97	0.89	1	0.97	0.95	1	0.89
CWF19L1	1	1	0.99	1.01	1	0.97	1.03	1	1.02	0.97	0.92	1.01	1.01	1.02	1.03	0.96
CWF19L2	1	0.75	0.87	0.94	0.71	0.74	0.91	0.85	0.88	0.83	0.87	0.87	1.01	0.93	0.8	0.7
CXCL12	1	0.84	0.73	0.66	0.63	0.59	0.83	0.76	0.71	0.67	0.6	0.98	0.94	0.91	0.92	0.88
CXorf38	1	1.04	1	1	0.94	0.91	1.04	0.96	1	0.96	0.96	1.01	0.99	0.96	0.94	0.93
CXorf56	1	0.93	0.84	0.73	0.6	0.51	0.97	0.88	0.9	0.95	0.79	1.04	0.88	0.74	0.81	0.63
CXXC1	1	0.96	0.93	0.94	0.94	1.03	0.87	1.03	1.04	1	0.93	1	1.11	1.09	1.1	1.21
CYB5A	1	0.95	0.96	0.95	0.93	0.97	0.92	0.91	0.94	0.95	1	0.96	0.95	0.97	1	1.02
CYB5B	1	1	1.02	1	0.99	0.99	1	1.03	1	1.04	1.03	0.96	1.02	1.16	0.93	1.03
CYB5R1	1	0.91	1	0.98	0.96	0.99	0.96	0.94	0.96	0.94	1	0.98	0.97	1.01	0.99	1.04
CYB5R2	1	0.98	0.97	0.98	0.97	0.95	0.97	0.98	0.98	0.96	0.95	0.99	0.99	0.99	1.05	1.05
CYB5R3	1	0.93	0.97	0.96	0.94	0.98	0.94	0.98	0.95	0.94	1	0.89	0.98	1.02	0.99	1.04
CYB5R4	1	1.03	0.87	0.86	0.8	0.66	0.9	0.79	0.79	0.81	0.83	1	0.92	0.84	0.85	0.95
CYBA	1	3.45	2.34	1.58	0.37	0.41	3	1.71	0.61	0.31	0.28	4.41	3.69	1.65	0.65	0.68
CYBRD1	1	0.97	0.85	0.85	0.91	1.02	0.71	0.76	0.93	0.86	0.97	0.83	0.84	0.98	0.91	1.11
CYC1	1	0.99	0.95	0.96	1.04	1.04	0.93	0.97	0.96	0.96	1.02	0.9	0.99	0.98	1	0.99
CYCS	1	1.03	0.98	1.05	1.08	1.2	1.04	1.03	1.05	1.1	1.23	1.01	1.02	1.05	1.02	1.04
CYFIP1	1	0.95	1.05	1.02	0.96	0.93	0.97	1.02	0.98	0.99	0.97	0.99	0.98	0.98	0.96	0.95
CYFIP2	1	0.95	1.01	0.98	0.92	0.89	0.95	0.98	0.96	0.96	0.95	0.98	0.98	1	0.94	0.95
CYGB	1	0.84	0.86	0.83	0.82	0.89	0.87	0.83	0.85	0.83	0.86	0.94	0.95	0.95	0.86	0.89
CYHR1	1	0.78	0.8	0.8	0.88	0.83	0.79	0.79	0.79	0.85	0.75	0.84	0.85	0.93	0.92	0.81
CYLD	1	1.02	0.95	0.91	0.89	0.9	0.99	0.92	0.94	0.94	0.94	1.02	1.04	1	1.04	1.03
CYP20A1	1	0.97	0.99	0.99	0.9	0.94	0.96	0.98	0.97	0.97	0.98	0.86	0.95	0.99	0.95	1
CYP27A1	1	0.88	0.91	0.74	0.58	0.56	0.84	0.86	0.72	0.7	0.62	0.9	0.92	0.97	0.86	0.83
CYP4V2	1	0.46	0.78	0.85	0.9	0.79	0.77	1.01	0.66	0.73	1	0.71	0.71	1.04	1.19	0.99
CYP51A1	1	0.91	0.88	0.78	0.69	0.55	0.92	0.91	0.81	0.7	0.66	0.85	0.91	0.87	0.77	0.74
CYR61	1	1.36	1.17	1.06	0.96	0.99	1.4	1.37	1.55	1.62	1.62	1.61	1.42	1.32	1.35	1.4
CYTH1	1	1.06	0.91	0.81	0.77	0.66	1.01	0.97	0.94	0.92	0.86	0.94	1.18	0.97	1.33	1.57
CYTH3	1	0.82	0.81	0.75	0.76	0.71	0.98	0.82	0.82	0.79	0.85	0.95	0.9	0.81	0.8	0.7
D2HGDH	1	1.1	1.25	0.99	0.97	1.17	1.34	1.16	0.91	1.5	1.4	1.07	1.06	1.22	0.82	1.06
DAAM1	1	1.98	1.76	1.5	1.37	0.99	1.61	1.8	1.36	1.9	1.83	1.18	1.57	1.46	1.58	1.22
DAB2	1	1.01	0.96	0.88	0.83	0.72	1	0.96	0.89	0.82	0.68	1.05	1.04	0.99	0.95	0.82
DAB2IP	1	0.97	0.94	0.89	0.81	0.74	1	0.95	0.9	0.8	0.74	0.95	0.95	0.97	0.98	0.95
DAD1	1	1.3	1.09	1.12	1.33	1.16	1.23	1.05	1.1	1.09	1.17	1.06	1.08	1.19	1.15	1.1
DAG1	1	1.06	1	0.95	0.91	0.85	1.01	0.98	0.91	0.91	0.83	0.99	1	0.96	0.93	0.96
DAGLB	1	1.11	1.02	0.92	0.92	0.82	1.01	0.99	0.93	0.93	0.93	1.01	1.01	0.97	0.92	0.92
DAP	1	0.85	0.9	0.9	0.94	0.9	0.88	0.87	0.94	0.89	0.91	0.93	0.93	0.95	1.04	1.04
DAP3	1	1	1	0.94	0.85	0.86	1.01	0.97	0.91	0.9	0.9	1.04	1.03	1.01	0.99	0.91
DAPK1	1	0.97	0.85	0.8	0.89	0.9	0.91	0.93	0.92	0.75	0.92	1.08	1.03	1.06	0.96	1.02
DAPK2	1	0.56	0.73	0.7	0.7	0.76	0.65	0.67	0.72	0.68	0.8	0.74	0.84	0.88	0.9	0.82
DAPK3	1	0.85	0.97	0.9	0.94	0.94	0.93	0.98	0.92	0.89	0.85	1.01	1.06	1.02	1.09	1.04
DARS	1	0.98	0.98	0.98	0.98	1.07	0.96	0.98	0.97	1	1.05	1	0.99	1.01	1.03	1
DARS2	1	1.02	1.01	0.96	0.93	1.01	1	0.99	0.97	0.98	0.97	1.02	1.02	1	1.05	0.99
DAXX	1	0.97	0.93	0.99	0.94	0.94	1.08	0.99	1	1.1	1.05	1.07	1.02	1.06	1.01	1.04
DAZAP1	1	0.86	1	0.98	1	0.97	1.04	0.98	1	0.99	0.96	1.04	1.03	1.01	1.04	1.05
DAZAP2	1	0.68	0.58	0.38	0.32	0.24	0.95	0.83	0.67	0.75	0.66	0.84	0.97	0.97	0.71	0.55
DBI	1	0.93	0.92	0.94	0.9	0.9	0.93	0.93	0.92	0.85	0.88	0.95	0.98	0.99	1	1.04
DBN1	1	0.98	0.99	0.99	1.03	1.08	0.99	0.98	1.02	1.04	1.06	1.03	1.01	1.02	1.03	0.99
DBNL	1	1.12	0.72	0.76	0.8	0.81	0.97	0.91	0.81	0.95	0.83	0.92	1	0.86	1.02	0.94
DBNL	1	0.94	0.94	0.93	0.95	0.96	0.95	0.94	0.95	0.92	0.93	0.97	1.01	1.02	1.01	0.95
DBR1	1	1.01	1.02	1.02	1.02	0.96	1.03	0.99	1.03	1.05	1.1	0.99	1.04	1.04	1.01	0.98
DBT	1	0.93	0.97	0.9	0.91	1.11	0.9	0.95	0.93	1.01	1.16	0.94	0.89	1	0.97	1.04
DCAF11	1	0.96	0.94	0.93	0.96	0.96	1.01	0.99	0.88	0.95	0.92	0.98	1.02	0.98	0.9	0.97
DCAF13	1	0.88	0.78	0.71	0.68	0.69	0.88	0.76	0.65	0.74	0.75	0.93	0.98	0.96	0.87	0.79
DCAF16	1	1.21	1.08	1.02	1.02	1.04	1.2	1.11	1.1	1.07	0.95	1.14	1.16	1.13	1	0.98
DCAF6	1	0.84	0.96	0.92	0.87	0.81	0.91	0.84	0.91	0.84	0.73	0.96	0.99	0.94	0.85	0.72
DCAF7	1	0.81	0.8	0.79	0.71	0.74	0.83	0.76	0.75	0.85	0.8	0.94	0.9	0.87	0.83	0.87
DCAF8	1	0.92	0.88	0.76	0.68	0.65	0.9	0.84	0.76	0.76	0.67	0.94	0.92	0.88	0.81	0.77
DCAKD	1	0.99	1.03	0.88	0.94	0.95	0.96	0.89	0.83	0.77	0.82	0.93	0.89	1.02	0.96	0.93
DCBLD1	1	0.93	0.98	0.92	0.83	0.82	1.03	0.94	0.96	0.89	0.84	0.97	1.01	1.01	1.01	0.95
DCBLD2	1	1.02	0.96	0.92	0.81	0.76	0.88	0.98	0.9	0.91	0.93	1.05	0.82	1.03	0.96	0.9
DCK	1	1.02	1	1	1.01	0.88	1.01	0.99	1.02	0.95	0.87	1.07	1.04	1.02	0.99	0.89
DCLK1	1	1.37	1.18	1.19	1.27	1.14	1.36	1.31	1.12	1.3	0.97	1.23	1.18	1.07	1.07	0.71
DCLK2	1	0.95	0.95	0.95	0.84	0.88	1	0.94	0.88	0.86	0.82	1	1.02	1.03	1.03	0.93
DCN	1	0.5	0.33	0.26	0.2	0.3	0.5	0.31	0.31	0.29	0.44	0.96	0.75	0.63	0.54	0.58
DCP1A	1	1.06	1.05	1.02	0.99	1.02	1.05	1.04	1.13	1.18	1.38	1.04	1.05	1.11	1.28	1.44
DCP1B	1	0.72	0.87	0.79	0.75	0.75	0.93	0.85	0.76	0.82	0.83	0.94	1.02	0.96	1	0.87
DCP2	1	1.1	1.04	1	0.94	1.04	1.04	1.03	0.95	1.24	1.26	1.02	1.01	1.09	1	1.21
DCPS	1	0.92	0.92	0.91	0.88	0.87	0.9	0.91	0.92	0.91	0.89	0.94	0.95	0.96	1.03	0.94
DCTD	1	0.93	0.94	0.98	0.96	0.9	0.98	0.96	0.95	0.92	0.88	0.99	0.98	1.02	1.03	0.96
DCTN1	1	0.97	0.94	0.94	0.93	0.96	0.97	0.95	0.94	0.91	0.95	1	1	0.99	1.01	0.96
DCTN2	1	0.96	0.93	0.92	0.94	0.94	0.97	0.94	0.96	0.94	0.9	1.01	0.99	0.99	0.99	0.95
DCTN3	1	0.95	0.95	0.96	0.97	0.97	1.09	1.01	0.97	0.97	0.94	0.99	1	0.98	1.02	0.95
DCTN4	1	1.01	0.95	0.97	0.98	1.04	1.02	0.98	0.97	0.98	0.99	1	1	0.99	0.98	1
DCTN5	1	0.93	0.97	0.93	0.98	0.97	0.96	0.99	0.96	1	1	0.94	0.97	0.96	1.11	0.98
DCTN6	1	0.91	0.98	0.97	0.95	0.98	0.98	0.99	1.01	1.01	1.08	0.99	1.01	0.97	1.01	1.02
DCTPP1	1	1.01	1.05	0.99	1	0.87	1.03	1.03	1	0.9	0.8	1.04	1.05	1	1.06	0.93
DCUN1D1	1	0.88	0.99	0.99	0.97	0.9	0.95	0.98	0.97	0.99	1.06	1	1	1.01	1.04	1.02
DCUN1D3	1	1.15	1.19	1.18	1.05	1.04	1.02	1.19	1.16	1.22	1.26	0.98	0.96	1.21	1.22	1.2
DCUN1D4	1	0.83	0.91	0.88	0.81	0.74	0.97	0.84	0.81	0.77	0.7	0.98	0.93	0.92	0.88	0.84
DCUN1D5	1	1.09	1.04	1.01	1.07	0.92	1.07	1.05	1.06	1	1.02	1.06	1.05	1.01	0.96	0.92
DCXR	1	1.03	0.93	0.89	0.87	1.73	0.94	0.91	1	0.89	1.88	0.95	1	1.06	1.01	1.36
DDA1	1	0.82	0.69	0.61	0.58	0.43	0.81	0.7	0.54	0.51	0.36	1	1.07	0.98	0.93	0.91
DDAH1	1	0.96	0.92	0.93	0.92	0.97	0.95	0.93	0.93	0.88	0.89	0.98	0.99	0.99	1	1.09
DDAH2	1	0.95	0.94	0.91	0.93	0.94	0.93	0.96	0.95	0.86	0.92	1.01	0.99	0.98	1	1.04
DDB1	1	0.92	0.97	0.95	0.95	0.81	0.96	0.97	0.95	0.95	0.92	1	0.99	1.01	0.97	0.94
DDB2	1	0.96	0.99	0.99	1.04	0.97	1.02	1.04	1	0.97	0.89	1.06	1.05	1.03	0.99	0.92
DDHD2	1	0.96	0.99	0.92	0.91	0.84	1.02	1	0.95	0.92	0.9	1.06	1.03	0.94	0.96	0.89
DDI2	1	0.92	0.9	0.91	0.92	0.92	1.04	0.95	0.91	0.89	0.99	1	0.95	0.96	0.98	1.05
DDOST	1	0.94	0.97	0.94	0.9	0.91	0.97	0.95	0.94	0.97	0.95	0.98	0.98	0.99	1.02	1.01
DDR2	1	1.24	1.1	0.99	0.86	0.77	1.13	1.09	0.94	0.89	0.82	1.1	1.1	0.99	0.85	0.74
DDRGK1	1	0.87	0.99	0.95	0.96	0.97	1.03	1.02	0.99	0.97	0.95	0.92	0.98	1.02	0.96	1.03
DDT	1	0.95	0.93	0.94	0.95	0.91	0.9	0.92	0.92	0.89	0.89	0.91	0.94	0.96	1	1.02
DDX1	1	0.98	0.97	0.98	0.98	0.99	0.99	0.99	0.98	0.99	1.02	1	0.99	1.02	1.02	0.99
DDX10	1	1.03	1	0.92	0.83	0.79	1.02	0.99	0.92	0.9	0.92	1.03	1.02	0.94	0.91	0.79
DDX11	1	1.05	0.98	1	0.92	0.85	1.09	0.98	0.91	0.9	0.78	1.16	1.05	0.95	0.98	0.98
DDX17	1	1.03	0.96	0.98	0.99	1.07	1	0.98	0.98	0.98	1	1.02	1.02	1	1	1.02
DDX18	1	1.05	1.05	1.02	0.99	0.96	1.05	1.05	1.03	1.05	1.07	1.09	1.05	1.03	1.03	0.91
DDX19A	1	0.93	0.93	0.92	0.9	0.88	0.94	0.95	0.94	0.95	0.89	0.99	0.97	0.98	0.98	0.91
DDX19B	1	0.92	0.98	0.95	0.96	0.98	0.99	0.98	0.96	0.96	0.97	1.01	1.02	1.03	1.02	0.96
DDX20	1	1.01	1	0.99	0.98	0.95	1.05	1.01	1	1.02	1.08	1.01	1.05	1	0.99	0.97
DDX21	1	1.09	1.06	1.08	1.11	1.05	1.08	1.06	1.06	1.06	1.05	1.05	1.07	1.04	1.01	0.86
DDX23	1	0.97	0.96	0.97	0.98	1.03	0.99	0.96	0.97	0.97	0.99	0.99	0.97	1.01	1.01	1.01
DDX24	1	0.91	0.86	0.8	0.76	0.81	0.91	0.81	0.77	0.83	1.03	1.01	1	0.85	0.86	1.1
DDX25	1	0.82	0.97	0.95	0.88	0.88	0.87	0.93	0.89	0.94	0.89	0.99	0.91	1.11	0.99	0.91
DDX27	1	0.94	0.9	0.7	0.47	0.4	0.93	0.86	0.83	0.8	0.76	0.96	0.99	0.88	0.85	0.81
DDX28	1	0.97	0.95	0.91	0.81	0.75	0.99	0.98	1.01	0.97	0.95	1.01	1.04	0.98	0.93	0.87
DDX31	1	0.94	0.94	0.75	0.69	0.62	0.96	0.91	0.88	0.76	0.73	1.03	1	0.92	0.87	0.86
DDX39A	1	1	1.04	1.03	1.05	1	1.04	1.05	0.99	1.02	1	1.09	1.04	1.12	1.05	0.99
DDX39B	1	0.96	0.99	0.97	0.98	0.94	0.98	0.99	0.95	0.96	0.9	1.01	0.99	1.06	1.02	1.02
DDX3X	1	1	0.99	0.93	0.88	0.78	1.03	1.01	0.96	0.91	0.88	1.07	1.06	1.01	1.01	0.92
DDX3Y	1	1.05	1.02	0.99	1	0.99	1.05	1.04	1.03	1.06	1.11	1.04	1.06	1.04	1.05	1.05
DDX4	1	1.08	0.95	0.96	0.96	0.95	1.06	1.09	0.97	1.01	0.97	0.95	1.03	1.02	1.01	1.02
DDX41	1	1.01	0.91	0.89	0.83	0.79	1	0.91	0.85	0.83	0.81	1.04	1.01	0.97	0.89	0.87
DDX42	1	0.98	0.96	0.95	0.95	0.93	1.03	0.97	0.95	0.91	0.86	1.01	1	1.01	0.98	0.89
DDX46	1	0.99	0.98	0.98	0.95	1	1.01	0.99	0.98	1.01	1.02	1	1.02	1.01	1.04	0.98
DDX47	1	0.99	0.95	0.91	0.86	0.82	1.02	0.97	0.93	0.95	1.02	1.05	1.04	0.95	0.93	0.93
DDX49	1	0.91	1.25	0.7	0.56	0.54	5.34	0.96	0.61	0.59	0.61	1.05	0.82	0.94	1.13	0.78
DDX5	1	1.09	1.02	1.03	1.04	0.95	1.07	1.08	1.07	1.03	0.96	1.1	1.13	1.03	1	0.91
DDX50	1	0.99	0.97	0.94	0.91	0.93	1	0.98	0.92	0.93	0.88	0.99	0.97	0.98	0.92	0.81
DDX51	1	1.02	0.93	0.86	0.89	0.93	0.99	0.94	0.89	0.88	0.87	1.04	1.05	0.98	0.93	0.79
DDX52	1	0.85	0.8	0.69	0.58	0.56	0.92	0.84	0.71	0.7	0.8	0.98	0.92	0.96	0.91	0.92
DDX54	1	0.98	0.88	0.4	0.21	0.26	0.99	0.92	0.82	0.77	0.76	1	1	0.91	0.83	0.85
DDX55	1	1.11	1.07	0.88	0.69	0.78	1.21	1.19	1.1	1.02	1.05	1.08	1.14	1.07	1.06	0.99
DDX56	1	1	0.88	0.73	0.62	0.57	0.98	0.81	0.74	0.74	0.85	1.05	1.03	0.87	0.81	0.78
DDX58	1	1.09	1.09	1.18	1.18	1.38	1.04	1.24	2.21	3.29	4.19	1.08	1	1.6	5.42	16.01
DDX59	1	0.96	0.99	0.97	0.91	0.88	1	0.97	1.02	1.04	1.01	1.02	0.96	0.98	0.92	0.88
DDX6	1	1	1.06	1.02	1.02	0.95	1.04	1.05	1.05	1.07	1.09	1.03	1.02	0.99	0.98	0.9
DDX60	1	0.86	1.16	0.99	0.93	1.14	1.25	0.94	1.3	1.86	2.54	0.95	0.88	1.06	2.14	3.16
DDX60L	1	0.87	0.83	0.77	0.76	1	0.85	0.87	0.87	0.95	1.08	0.88	0.92	0.95	1.06	1.45
DECR1	1	0.98	0.97	0.99	0.97	1.11	0.96	0.97	0.95	0.99	1.08	0.99	0.99	1.01	1.04	1.07
DECR2	1	0.89	0.85	0.9	0.92	1.05	0.91	0.93	0.87	0.9	0.99	0.93	0.98	0.97	0.94	1.04
DEF6	1	1.35	1.12	0.91	1.09	1.23	1.07	1.09	1.17	1.02	1.37	0.99	1.07	1.05	1.08	1.11
DEGS1	1	1.11	1.1	0.94	0.99	0.92	1.07	1.14	1.01	0.88	0.94	1.03	1.14	1.03	0.96	1.04
DEK	1	0.99	0.99	0.98	0.95	0.96	0.99	0.99	0.99	0.95	0.91	1.01	1.02	1	1.03	1.02
DENND1A	1	0.78	0.91	0.85	0.95	0.85	0.8	0.85	0.86	0.93	0.82	0.93	1	0.78	0.87	0.98
DENND2A	1	1.05	0.81	0.77	0.92	0.71	1.31	0.88	0.78	0.87	0.95	1.12	1.12	0.91	0.84	0.82
DENND3	1	0.88	0.82	0.8	0.74	0.73	0.87	0.84	0.78	0.77	0.71	0.94	0.94	0.94	0.96	0.91
DENND4A	1	0.95	0.9	0.94	0.83	0.88	0.95	0.93	0.95	0.94	1.05	1	0.91	0.92	0.95	0.96
DENND4C	1	0.41	0.41	0.41	0.41	0.46	0.39	0.42	0.37	0.38	0.44	1.01	1	0.99	1.01	0.98
DENND5A	1	0.97	0.91	0.93	0.77	0.8	1.06	0.86	0.66	0.77	0.71	1.02	0.89	0.94	0.93	0.7
DENND5B	1	0.45	0.6	0.61	0.76	0.63	0.66	0.57	0.87	0.97	1	0.66	0.7	0.84	1.06	0.92
DENR	1	0.89	0.88	0.9	0.95	0.94	0.9	0.9	0.92	0.92	0.9	0.94	0.9	0.98	0.99	0.99
DEPDC7	1	0.94	0.93	0.76	0.7	0.54	0.96	0.91	0.71	0.9	1.22	0.91	0.92	0.58	0.6	0.98
DERA	1	0.99	1.06	1.08	1.11	1.09	1.05	1.01	1.07	1.08	1.02	1	0.99	1.01	1.05	0.98
DERL1	1	2.23	2.04	1.73	1.54	1.47	1.86	2.22	1.77	1.62	1.69	1.32	1.34	1.24	1.04	1.13
DERL2	1	0.99	1.03	0.95	0.9	0.93	0.89	1.06	0.91	1.13	1.24	0.87	0.99	1.02	1	0.93
DES	1	0.98	0.9	0.97	1.11	1.05	0.92	0.94	1.03	1.02	1.01	0.92	0.98	1.03	1.09	1.04
DESI2	1	1.04	1.01	1.02	0.85	0.73	1.02	0.99	1	1.01	0.83	1.05	1.08	1	0.99	0.77
DFFA	1	0.96	0.95	0.98	0.96	0.91	0.97	1.01	0.93	0.91	0.89	1	1.02	0.98	0.96	0.91
DFFA	1	1.02	0.87	1	0.84	0.9	1.05	0.89	0.92	0.98	0.9	0.97	1.04	0.89	0.95	0.77
DFNA5	1	0.88	0.88	0.88	0.86	0.82	0.9	0.89	0.87	0.86	0.85	0.94	0.91	0.96	0.96	0.94
DGCR14	1	0.98	0.98	0.71	0.73	0.53	0.93	0.79	0.73	0.82	0.69	0.95	0.99	0.91	0.92	0.91
DGCR8	1	0.91	0.9	0.93	0.84	0.85	1.01	0.91	0.93	0.89	0.75	0.85	0.87	0.97	0.99	0.81
DGKA	1	0.96	0.9	0.91	0.91	1	0.95	0.92	0.92	0.94	0.96	0.98	0.99	0.97	0.97	1.05
DGKE	1	1.2	1.14	1.13	1.53	1.25	1.41	1.4	0.93	1.23	1.64	1.56	1.59	1.66	0.82	1.28
DGKH	1	1	0.96	0.99	0.96	0.91	1.05	0.96	0.96	0.99	1	1.07	1.1	1.09	1.11	0.99
DGKZ	1	0.66	0.86	0.89	0.84	0.86	0.78	0.73	0.81	0.7	0.93	0.86	0.91	0.91	0.97	0.85
DGUOK	1	1.03	1.04	0.98	0.96	0.7	1.03	1.07	1.01	1.04	1.02	0.94	0.9	0.93	0.93	0.92
DHCR24	1	0.89	0.92	0.91	0.81	0.84	0.88	0.91	0.93	0.86	0.83	0.81	0.94	0.96	0.91	1.01
DHCR7	1	0.96	0.91	0.92	0.84	1	0.88	0.92	0.91	0.92	0.95	0.87	0.9	0.95	0.95	1.07
DHFR	1	1.17	1.07	0.99	0.86	0.66	1.2	1.1	0.93	0.82	0.6	1.24	1.19	1.03	0.9	0.62
DHODH	1	1.04	0.91	0.87	0.86	0.89	0.92	0.97	0.86	0.85	1.06	0.84	0.91	0.9	0.89	0.95
DHPS	1	1.13	1.04	0.97	0.94	0.86	1.11	1.05	1.02	0.96	0.81	1.13	1.04	0.89	0.72	0.63
DHRS1	1	0.87	0.85	0.79	0.69	0.7	0.9	0.84	0.79	0.71	0.69	0.96	0.98	0.93	0.9	0.85
DHRS11	1	0.97	0.86	1.08	0.99	0.93	1.03	0.91	0.94	1.06	0.94	1.12	1.04	1.28	1.25	0.95
DHRS4	1	1.05	1.04	0.94	1.05	1.23	1.06	0.97	1	1.11	1.17	0.96	0.91	1.04	1	1.18
DHRS4L1	1	1.06	1.09	1.05	1.03	1.16	1.14	0.95	0.97	0.97	1.03	1.05	1.04	0.98	1	1
DHRS7	1	0.93	1.01	0.98	0.98	0.99	0.92	1.02	1	1.03	1.05	0.93	1.01	1.04	1.01	1.04
DHRS7B	1	1.02	1.03	1.02	0.88	0.9	0.99	1.02	0.92	0.96	0.91	0.98	1.02	0.92	1.05	0.96
DHRSX	1	0.72	0.98	0.89	0.7	0.81	1	0.96	0.93	0.84	0.82	0.99	0.99	0.87	1.18	1.17
DHTKD1	1	1.18	1.21	1.05	1.01	1.07	1.16	1.17	1	1.09	1.04	1.15	1.14	1.09	1.18	1.32
DHX15	1	0.97	0.99	1	1.01	1.02	1	0.99	1	1.04	1.04	1.03	1.01	1.02	1.05	1.02
DHX16	1	1.08	1.02	1.02	1	0.87	1.01	1.03	0.97	0.99	0.9	1.06	1.05	1.02	1.03	0.96
DHX29	1	0.95	1	0.98	0.95	0.94	0.99	1	0.98	1.01	0.99	1	1.01	1.01	1.02	0.95
DHX30	1	1.03	0.96	0.85	0.75	0.76	1	0.97	0.84	0.8	0.78	1.05	1.04	1.02	0.93	0.84
DHX32	1	1.02	0.91	0.84	0.91	0.75	1	0.91	0.8	0.81	0.71	1.25	1.05	0.9	0.79	0.79
DHX33	1	1.04	1.02	1.01	0.94	0.93	1.11	1.05	0.95	0.95	0.85	1.11	1.13	1.07	0.95	0.81
DHX34	1	1.24	1.2	1.19	1	0.94	1.21	1.23	1.02	0.94	0.97	1.25	1.25	1.21	0.97	1.01
DHX35	1	0.92	0.95	0.9	1	1.01	0.97	0.94	0.91	1	1.12	0.96	1	0.99	1.03	0.95
DHX36	1	0.99	0.99	0.97	0.91	0.93	1.03	1	0.98	1.01	1.03	1.05	1.03	0.99	0.97	0.97
DHX37	1	0.95	0.93	0.78	0.76	0.61	0.91	0.91	0.8	0.79	0.72	0.95	0.99	0.86	0.84	0.88
DHX38	1	0.95	1	0.96	0.95	0.9	1.02	0.95	0.96	0.97	0.86	1.02	1.02	1	1.01	0.94
DHX40	1	1.03	0.96	0.72	0.66	0.76	0.94	1.04	0.7	0.85	0.77	1.11	0.84	0.65	0.59	0.54
DHX57	1	0.92	0.92	0.84	0.84	0.87	0.94	0.93	0.91	0.92	0.94	0.97	0.99	0.95	0.98	0.84
DHX8	1	0.96	0.86	0.79	0.74	0.68	0.96	0.86	0.82	0.82	0.88	1	1	0.86	0.8	0.84
DHX9	1	0.99	1.01	1.01	1.02	1.04	1.01	1.02	1.01	1.04	1.05	1.03	1.02	1.04	1.05	1.03
DIABLO	1	0.97	0.99	0.97	0.98	1.06	0.98	0.97	0.99	1.05	1.12	1.01	1	1.04	1.08	1.04
DIAPH1	1	1.01	1	1	1.01	0.99	1.02	1	1	0.99	0.95	1.02	1.01	1.02	1.03	0.98
DIAPH2	1	1	0.97	0.98	0.96	0.98	1.05	0.98	0.96	0.99	0.96	1.04	1.03	1.04	1.04	1.08
DIAPH3	1	1.31	1.24	1.17	1.1	0.85	1.37	1.25	1.18	1.13	0.88	1.3	1.23	1.07	1.02	0.9
DICER1	1	0.98	0.98	0.93	0.97	0.98	1	0.96	0.95	0.97	0.92	0.99	0.98	0.99	0.97	0.96
DIDO1	1	1	0.95	0.95	0.93	0.94	0.99	0.95	0.96	0.89	0.91	0.98	1.02	1	1.02	0.92
DIEXF	1	1.07	0.85	0.79	0.67	0.59	1.05	0.89	0.87	0.83	0.81	0.96	1.07	0.91	0.93	0.81
DIMT1	1	0.98	0.93	0.92	0.86	0.83	1.03	0.93	0.86	0.83	0.77	1.02	1	0.93	0.92	0.79
DIP2A	1	0.97	0.98	1.05	1.06	1.02	1.04	0.95	1	1.01	1.15	1.04	0.94	0.99	0.95	1.02
DIP2B	1	0.99	1.07	1.01	0.93	1	1.04	1.02	1.04	1.09	1.09	1	1.03	1.01	1.11	1.37
DIP2C	1	1.14	1.12	1.11	1.07	1	1.12	1.11	1.13	1.12	1.07	1.08	1.06	1.05	0.97	0.94
DIS3	1	1.05	1	0.99	0.99	0.99	1.03	1.04	1.01	1.03	1.05	1.02	1.05	1.05	1.05	0.96
DIS3L2	1	0.9	0.93	0.9	0.93	0.87	0.94	0.91	0.9	0.9	0.89	0.93	0.98	0.93	0.98	0.94
DISC1	1	1.05	0.93	0.93	0.81	0.88	0.86	1.08	1.02	1.1	1.05	0.94	1.19	1.09	1.3	1.51
DISP1	1	1.04	0.99	1.03	0.78	0.92	0.94	1	1.1	0.94	0.94	0.88	0.84	1.21	0.91	1.12
DIXDC1	1	0.98	0.94	0.85	0.79	0.71	0.98	0.95	0.85	0.77	0.68	1	0.95	0.95	0.81	0.79
DKC1	1	1.02	1.01	0.97	0.98	1	1	0.99	0.99	1.03	1.05	1.01	1	0.99	0.96	0.95
DLAT	1	0.99	1	0.92	0.87	0.99	1.02	0.99	0.95	0.95	1.06	1.03	1.02	1.02	1.04	1.05
DLC1	1	1.08	0.9	0.8	0.66	0.57	1.02	0.87	0.72	0.68	0.49	1.21	1.12	0.89	0.78	0.68
DLD	1	0.97	0.96	0.94	0.94	1.11	0.95	0.97	0.97	1.02	1.16	0.96	0.98	1	1.04	1.02
DLG1	1	0.85	0.86	0.78	0.8	0.79	0.81	0.8	0.73	0.8	0.79	0.94	0.9	0.9	0.83	0.85
DLG3	1	0.87	0.81	0.89	1.13	1.13	1.09	1.19	1.1	1.16	0.88	1.26	1.25	0.86	1.07	1.31
DLG5	1	1.05	0.98	0.98	0.92	0.85	1.07	0.97	0.96	0.89	0.74	1.08	1.05	1.01	1	0.86
DLGAP4	1	0.92	0.86	0.78	0.71	0.69	0.87	0.83	0.77	0.71	0.71	1.01	0.98	0.96	0.87	0.85
DLGAP5	1	1.21	1.14	1.08	1.03	0.73	1.26	1.2	1.18	1.08	0.78	1.28	1.17	0.91	0.8	0.73
DLST	1	0.96	1	0.96	0.9	1.03	0.96	0.98	0.95	0.98	1.11	1	1	1.03	1.05	1.05
DMAP1	1	1.04	1.06	1.1	0.99	0.94	1.15	1.05	1.06	0.9	0.96	1.2	1.14	1.1	0.97	0.93
DMD	1	1.11	1.01	0.99	0.97	1.08	1.17	1.17	0.92	1.11	0.99	1.05	1.15	1.16	1.08	1.22
DMXL1	1	1.02	0.84	0.83	0.89	0.85	1	0.97	0.95	0.96	0.98	0.95	0.95	1.01	1.03	0.97
DMXL2	1	0.99	0.88	0.86	0.89	0.99	1.7	1.3	0.88	0.94	0.96	1.03	1.04	1.02	1.33	0.94
DNAAF2	1	0.97	0.93	0.78	0.85	0.83	1.05	0.77	1.01	0.99	1.03	1.01	0.88	0.66	0.57	0.8
DNAAF5	1	1.02	0.99	0.92	0.9	1.06	1.02	0.99	0.96	0.89	1.08	1.03	0.99	1	0.89	0.92
DNAH10	1	1.05	0.98	0.96	0.96	0.99	0.93	1	0.93	0.92	0.96	1.06	1	1.03	1.01	1.02
DNAH11	1	1.11	1.08	1.23	1.73	2.1	1.03	1.31	1.25	1.42	2.07	1.17	1.51	1.37	1.34	1.69
DNAH12	1	0.96	0.92	1	0.78	0.8	0.92	0.85	0.87	0.9	0.78	0.88	0.94	0.9	0.96	0.89
DNAH17	1	0.81	0.8	0.78	0.88	0.87	0.76	0.8	0.81	0.85	0.84	0.84	0.84	0.9	1.03	0.9
DNAH3	1	1.17	0.97	1.01	1	0.97	1.02	0.99	1.07	1.02	1.05	1.26	1.03	1.09	1.12	1.21
DNAH6	1	0.93	1.09	1.04	0.99	1.07	0.95	1.04	1.05	1.14	1.08	0.85	0.96	0.94	1	0.88
DNAH7	1	0.87	0.88	0.93	0.82	0.8	0.86	1.02	0.94	0.96	0.88	0.87	0.87	0.87	0.88	0.85
DNAJA1	1	1.01	1	1.02	0.99	1.02	1.02	1.02	1.09	1.17	1.27	1.01	1	0.97	1.14	1.33
DNAJA2	1	1	0.98	0.98	0.98	1.03	1	0.98	1	1.03	1.12	1.03	1.01	1.03	1.04	1.03
DNAJA3	1	1	0.96	0.94	0.92	0.92	0.98	0.99	0.93	0.92	0.98	1.09	1.02	1.04	1.04	0.92
DNAJB1	1	1.03	0.97	0.98	0.98	0.98	1.01	0.99	1.01	1.04	1.08	1.02	1.02	0.98	1.01	0.98
DNAJB11	1	0.91	0.93	0.93	0.97	1.08	0.9	0.94	0.97	1.04	1.17	0.93	0.97	0.98	1.04	1.02
DNAJB12	1	1.02	1.03	0.94	0.93	0.87	0.97	1	0.97	0.98	0.97	0.97	1	0.99	1.04	1.02
DNAJB14	1	0.98	0.99	0.85	0.89	0.83	1.04	1.02	1.06	1.04	1.13	0.91	1	0.94	0.89	0.86
DNAJB2	1	0.96	0.86	0.74	0.67	0.62	0.88	0.84	0.71	0.52	0.69	0.85	0.92	0.97	0.87	0.76
DNAJB4	1	1.11	1.15	1.19	1.21	1.21	1.13	1.34	1.68	1.93	2.45	1.05	1.04	1.06	1.07	1.13
DNAJB5	1	1.07	1.03	0.94	0.69	0.67	1.21	1.04	1.35	1.69	2.08	1.41	0.82	0.65	0.88	1.18
DNAJB6	1	0.97	0.81	0.71	0.71	0.65	0.95	0.78	0.72	0.73	0.79	1.04	1.06	0.88	0.83	0.89
DNAJB9	1	0.87	0.7	0.63	0.66	0.58	0.77	0.88	2.69	5.62	10.07	0.8	0.9	0.81	0.91	1.47
DNAJC1	1	0.96	0.9	0.91	0.76	0.84	0.99	0.93	0.91	0.85	0.84	0.9	1.01	0.99	0.95	1.2
DNAJC10	1	0.96	0.96	0.94	0.92	0.93	0.96	0.93	0.94	0.94	0.94	0.97	0.96	0.98	0.97	1
DNAJC11	1	1.05	1.07	1.13	1.08	1.03	1.08	1.1	1.12	1.09	1.02	0.9	1.03	1.04	0.98	1.02
DNAJC13	1	0.97	0.98	0.97	0.96	1.01	0.97	0.97	0.95	0.96	0.98	1	0.97	1.01	0.99	0.98
DNAJC16	1	1	1.01	0.93	0.85	0.82	0.98	0.93	0.94	0.91	0.82	0.94	0.97	1.02	0.99	1.01
DNAJC17	1	0.98	0.95	0.97	1	0.88	1.04	1	0.93	0.86	0.87	1.06	1.05	1.04	0.98	0.88
DNAJC19	1	0.9	0.97	1.05	0.93	1.02	0.91	0.94	0.95	1	1.01	0.98	0.98	0.9	1.03	1.05
DNAJC2	1	1	1.02	1.03	1.01	1.03	1.02	1.03	0.99	0.98	0.98	1.04	1.04	0.98	1.01	0.96
DNAJC21	1	1.02	0.95	1	0.86	0.9	1.1	1.07	0.99	0.96	1.11	1.06	1.01	0.95	0.97	0.85
DNAJC25	1	0.9	1.03	1.03	0.78	0.8	0.94	0.9	1.06	1.17	1	0.78	0.91	0.9	0.88	0.86
DNAJC25	1	1.04	0.9	0.87	0.86	0.63	1.07	0.97	0.83	0.89	0.54	0.95	0.99	0.87	0.86	0.44
DNAJC3	1	0.92	0.88	0.86	0.85	0.89	0.93	0.83	0.87	0.93	1.01	0.95	0.96	0.99	0.99	0.97
DNAJC30	1	1.37	1.06	0.87	0.69	0.42	1.06	1.02	0.79	0.74	0.58	1.19	1.25	1.14	0.92	0.73
DNAJC5	1	1.38	1.22	1.17	1.14	0.94	1.21	1.09	1.09	1.07	1.08	1.09	1.19	1.07	1.08	1.03
DNAJC6	1	1.05	1.03	0.98	1.05	0.91	1.07	1.04	1.03	1.01	0.95	1.02	1.04	1.02	1	0.91
DNAJC7	1	1.02	1.01	0.99	0.98	0.96	1.06	1.03	0.98	1	0.96	1.05	1.05	1.01	0.99	0.92
DNAJC8	1	0.95	0.94	0.94	0.95	0.9	0.96	0.93	0.94	0.91	0.83	1	0.99	0.97	0.99	0.99
DNAJC9	1	1.07	1.06	1.04	1.06	0.97	1.08	1.06	1.07	1.01	0.93	1.12	1.06	1.05	1.04	0.95
DNAL1	1	0.86	0.96	0.92	0.93	0.68	0.88	0.92	0.98	1.06	0.92	1	0.98	0.85	0.81	0.63
DNASE1L1	1	1.03	0.94	1.02	0.95	0.96	0.94	1.02	0.96	0.96	1.02	1.03	0.92	1.06	1.07	1.05
DNASE2	1	0.86	0.78	0.78	0.65	0.76	0.88	0.73	0.71	0.74	0.73	0.97	0.89	0.87	0.75	0.76
DNHD1	1	1.05	1.44	2.17	2.91	2.48	1.08	1.03	1.83	2.77	2.24	1.14	1.03	0.93	1.04	0.92
DNLZ	1	0.78	0.66	0.75	0.79	1.17	0.82	0.84	0.7	0.87	0.89	0.87	0.83	0.93	0.86	0.79
DNM1	1	0.86	0.89	0.91	0.87	0.92	0.92	0.9	0.88	0.9	0.92	0.97	0.95	0.99	1	1
DNM1L	1	0.91	1.01	0.99	0.97	0.95	1.01	0.98	0.97	1.01	0.94	1.02	1.01	1.02	1.05	1.04
DNM2	1	0.77	1.04	0.93	1.01	0.96	1	1.01	0.94	0.95	0.87	1.08	0.98	1.06	1.05	0.99
DNM2	1	0.96	0.99	0.99	0.98	0.97	0.99	0.97	0.95	0.95	0.92	1.03	1.01	1.03	1.04	1.06
DNM3	1	0.92	0.94	0.93	0.94	0.92	0.93	0.91	0.93	0.91	0.97	0.96	0.97	0.99	0.94	1.05
DNMBP	1	1.03	1.03	0.99	0.99	0.97	1.04	1.01	0.99	0.99	0.98	1.05	1.04	1.04	1.03	1
DNMT1	1	1.1	1	0.95	0.88	0.69	1.1	1	0.9	0.78	0.55	1.12	1.06	0.92	0.83	0.65
DNPEP	1	0.91	0.96	0.96	1.03	1.07	0.93	0.92	0.91	0.94	0.97	0.96	0.94	1	1.06	1.11
DNPH1	1	1.06	0.98	1.02	1.09	1.05	1	1.07	1.11	0.91	0.94	1.21	1.11	1.09	1.03	1.12
DNTTIP1	1	0.96	0.9	0.87	0.88	0.9	0.97	0.93	0.88	0.85	0.85	0.97	1.03	0.91	0.91	0.82
DNTTIP2	1	0.94	0.92	0.91	0.89	0.92	1.01	0.91	0.87	0.93	0.92	1.03	1.01	0.99	0.99	0.97
DOCK1	1	0.96	1	0.96	0.95	0.96	0.98	0.96	0.94	0.97	0.98	0.99	0.98	1.02	0.98	1.01
DOCK10	1	0.96	1.02	0.97	0.93	0.88	1.02	0.99	0.97	0.98	0.94	1	1	0.98	1	0.98
DOCK11	1	0.94	1.01	1.02	0.97	0.95	0.95	0.98	0.98	0.98	0.97	0.94	0.95	0.98	1	1
DOCK4	1	1.09	0.8	0.9	0.94	1	0.76	0.98	0.68	0.86	1.24	0.74	0.91	0.9	0.81	1.05
DOCK5	1	0.98	0.97	0.98	0.95	0.98	1.02	0.97	0.96	0.99	0.99	1.01	1.05	1.03	1.05	1.02
DOCK6	1	0.75	0.79	0.71	0.78	0.84	0.74	0.89	0.93	0.91	0.82	0.76	0.82	0.88	0.97	0.99
DOCK7	1	0.99	1.02	1	0.96	0.98	1.04	1	0.98	0.97	0.98	1.04	1.01	1.04	1.03	1.03
DOCK9	1	1.07	1.15	1.08	1.02	0.98	1.03	1.07	0.98	1.06	0.99	1	1.07	0.98	0.94	1.04
DOHH	1	1.01	1.04	0.98	1.02	0.91	1.09	1.01	0.97	1.03	0.84	1.08	1.13	0.95	0.98	0.9
DOK1	1	0.86	0.89	0.88	0.82	0.91	0.92	0.9	0.88	0.85	0.91	0.99	1.01	0.98	1.02	1.22
DOPEY1	1	1.16	1.02	1.01	1.21	1.09	7.52	1.37	1.01	1.1	0.87	1.22	1.03	1.22	1.34	4.52
DOPEY2	1	0.97	1.03	0.88	0.9	0.85	1.06	1	0.86	0.82	0.73	1.03	1.02	0.99	0.98	0.92
DPAGT1	1	1.23	1.24	1.2	0.97	1.07	1.28	1.11	1.03	1.18	0.97	1.13	1.05	1.08	0.95	1.3
DPCD	1	0.92	0.99	0.91	0.9	0.8	0.98	0.87	0.92	0.9	0.85	0.96	0.99	0.91	0.92	0.92
DPF2	1	0.88	0.9	0.83	0.82	0.79	0.88	0.86	0.84	0.86	0.79	0.99	0.97	0.91	0.89	0.85
DPF3	1	1.02	1.03	1.04	0.94	0.95	1.07	1	0.99	0.93	0.92	1.02	1.09	1.04	1.04	0.9
DPH1	1	0.84	0.77	0.77	0.74	0.68	0.87	0.79	0.79	0.74	0.69	0.99	0.95	0.9	0.86	0.88
DPH2	1	0.97	1.02	0.99	0.83	0.82	0.95	0.93	0.89	0.83	0.84	1.04	1	1.03	1.02	1.05
DPH5	1	0.9	1	1.03	1.04	0.94	0.95	0.96	0.95	1.03	0.88	1.01	1.01	1.05	1.03	0.93
DPH6	1	0.99	0.98	0.93	0.9	0.87	1.04	0.92	0.97	0.9	0.82	1.08	1.08	0.99	0.92	0.77
DPM1	1	0.96	1.01	0.97	0.94	1	0.97	0.97	0.96	1	1.05	0.99	0.97	1.02	1.02	1.07
DPP3	1	0.96	0.96	0.96	0.94	0.86	0.96	0.94	0.94	0.89	0.84	1	0.98	1.01	1.02	1.01
DPP4	1	1.11	1.09	1.08	0.93	1.07	1	1.04	1	1.04	1.22	1	1.03	1.08	1.03	1.34
DPP7	1	0.93	0.99	1.03	1.01	0.99	1.13	0.95	0.86	0.89	1	1	1.14	1.02	1.06	0.94
DPP8	1	0.91	0.86	0.87	0.9	0.77	1.03	0.9	0.76	0.84	0.72	1.03	0.98	1.01	0.81	0.79
DPP9	1	1.01	1.01	0.99	1.01	0.89	1.01	0.98	0.96	0.96	0.88	1.05	1.01	1.04	1.04	1
DPY19L1	1	1.11	1.04	1.08	0.99	1	1.02	1.07	1.04	1.02	1.06	0.88	0.95	1.05	0.93	1.03
DPY30	1	0.94	0.97	0.95	0.94	0.92	1	0.94	1.01	0.93	0.94	1.06	0.96	0.98	0.95	0.96
DPYD	1	0.93	0.86	0.78	0.68	0.67	0.92	0.85	0.8	0.77	0.7	1.05	1.01	0.91	0.92	0.99
DPYSL2	1	0.9	0.9	0.89	0.9	0.98	0.9	0.88	0.9	0.9	0.94	0.95	0.95	0.98	1.01	1.07
DPYSL3	1	0.92	0.93	0.94	0.91	0.95	0.93	0.93	0.91	0.91	0.91	0.98	0.97	1.02	1.01	1.1
DR1	1	1.14	0.98	1.08	1.05	0.94	1.11	1.07	1.02	0.96	0.86	1.11	1.05	1.05	1.02	0.89
DRAP1	1	1.03	0.9	0.91	0.96	0.87	1.04	0.95	0.9	0.92	0.84	1.01	0.99	0.97	0.95	0.92
DRG1	1	1.01	0.96	0.92	0.9	0.88	0.97	0.99	0.95	0.94	0.92	1.02	0.99	0.95	0.91	0.86
DRG2	1	0.95	0.97	0.93	0.94	0.91	0.96	0.94	0.91	0.93	0.92	1	0.96	1	0.99	0.94
DROSHA	1	0.84	0.76	0.8	0.93	0.88	0.77	0.76	0.8	0.87	0.97	0.78	0.83	1	1.12	0.95
DSCC1	1	0.97	0.93	0.87	0.84	0.75	0.98	0.95	0.89	0.89	0.72	1.04	0.99	0.94	0.91	0.74
DSCR3	1	0.92	0.99	1	0.92	0.97	0.98	0.95	1.01	1.02	1.01	0.94	0.96	0.98	0.98	0.97
DSE	1	1.05	0.94	0.97	0.78	0.83	1.04	0.81	0.84	0.84	0.91	0.84	0.97	0.88	0.74	0.81
DSEL	1	1.3	1.24	1.05	0.85	0.92	1.03	1.08	0.97	1	0.91	0.88	1.13	1.05	0.79	0.55
DSN1	1	0.95	0.94	0.88	0.93	0.89	1.04	0.94	0.93	0.86	0.82	1.02	0.94	0.93	0.93	0.85
DST	1	1.01	0.99	0.9	0.79	0.71	1.01	0.98	0.96	0.93	0.86	1.01	1.01	0.98	0.94	0.83
DST	1	0.99	0.9	0.8	0.64	0.56	1	0.97	0.97	0.93	0.93	1.1	1.02	0.94	0.97	0.84
DST	1	1.04	1.01	1	1.14	1.16	0.94	1.03	0.99	1.1	1.11	1.08	1.1	0.92	1.05	0.88
DSTN	1	0.93	0.95	0.94	0.94	0.87	0.97	0.96	0.94	0.91	0.83	1	0.99	0.98	1	0.92
DSTYK	1	1.11	1.12	1.17	1.21	1.31	1.12	1.13	1.1	1.22	1.4	1.13	1.12	1.08	1	0.97
DTD1	1	0.86	0.89	0.86	0.91	0.89	0.87	0.91	0.88	0.92	0.85	0.95	0.96	0.94	1.09	1.08
DTL	1	1.15	1.05	1.03	0.96	0.75	1.13	1.08	1.08	1.09	0.91	1.18	1.02	0.92	0.94	0.67
DTNBP1	1	0.9	0.84	0.9	0.88	0.86	0.9	0.88	0.86	0.76	0.74	0.93	0.95	0.9	0.89	0.96
DTWD1	1	0.93	0.91	0.85	0.82	0.82	0.96	0.87	0.91	0.82	0.81	0.91	0.8	0.84	0.81	0.7
DTWD2	1	0.98	0.91	0.9	0.77	0.82	0.89	0.84	0.86	0.9	0.92	0.91	0.96	0.92	0.91	0.82
DTX3	1	0.88	0.55	0.51	0.54	0.55	0.93	0.59	0.68	0.47	0.45	0.95	0.71	0.93	0.82	0.65
DTX3L	1	1.01	0.98	0.91	0.82	0.83	1.03	1.01	1.01	0.99	1.04	1.04	1.02	1.2	2.09	3.25
DTYMK	1	0.98	0.97	0.98	0.99	1.04	1.01	1	0.99	0.98	0.98	1.03	1.02	1.04	1.03	1
DUS2	1	1.02	1.02	0.94	0.85	0.8	1.08	1.03	0.92	0.89	0.83	1.07	1.08	1.04	0.98	0.82
DUS3L	1	0.93	1.01	0.92	0.91	0.93	0.91	0.94	0.93	0.85	0.84	0.92	0.99	0.98	0.97	0.85
DUSP1	1	4.61	5.22	2.96	2.43	1.47	4.63	9.01	9.65	18.24	7.01	3.62	2.26	2.3	2.5	4.17
DUSP10	1	2.93	2.99	2.55	2.46	2.66	2.96	3.79	3.68	3.27	2.75	1.01	0.84	0.66	0.7	0.81
DUSP11	1	0.77	0.88	0.69	0.61	0.44	0.83	0.89	0.81	0.89	1.18	0.9	0.95	0.93	0.91	0.97
DUSP12	1	0.99	1	1	1.01	0.96	1.04	1.04	1.04	1.02	0.96	1.02	1.05	1.01	1.02	0.97
DUSP14	1	1.17	1.06	0.81	0.83	0.66	1.16	1.08	0.98	0.92	0.84	1.32	0.95	0.61	0.74	1.12
DUSP3	1	0.93	0.93	0.94	0.95	0.94	0.95	0.94	0.92	0.93	0.91	0.97	0.98	0.95	0.97	0.96
DUSP4	1	1.78	1.41	1.31	0.99	0.53	2.19	1.35	0.95	0.45	0.55	2.59	1.95	1.55	2.62	6.35
DUT	1	1.09	0.99	0.93	0.9	0.76	1.09	1.03	0.93	0.89	0.74	1.19	1.12	1.01	0.97	0.83
DVL2	1	1.02	0.89	0.9	0.81	0.91	1.01	0.88	0.87	0.86	0.86	1.1	1.01	0.91	0.85	0.82
DVL3	1	0.97	0.93	0.75	0.7	0.77	0.96	0.9	0.76	0.75	0.78	0.94	0.93	0.9	0.79	0.87
DYM	1	1.01	1.15	0.98	0.86	0.91	1.02	1.01	0.97	0.87	0.88	1.07	1.16	1.24	0.99	0.93
DYNC1H1	1	0.92	1	0.97	0.96	0.97	0.93	0.97	0.97	0.98	1.01	0.99	0.97	1	1.01	1
DYNC1I2	1	0.94	0.93	0.91	0.92	0.92	0.92	0.93	0.94	0.96	0.97	0.96	0.96	0.97	1	1
DYNC1LI1	1	1	0.99	0.99	0.99	1.05	0.97	0.99	1	1.02	1.09	1	1.01	1.02	1.07	1.04
DYNC1LI2	1	0.95	0.94	0.94	0.94	1	0.96	0.93	0.95	0.96	1.04	0.98	0.97	0.98	1.02	1
DYNC2H1	1	0.92	0.97	0.82	0.83	0.87	1.08	0.95	0.91	1.02	0.88	0.96	1.02	1.02	0.88	0.97
DYNC2LI1	1	0.79	0.84	0.73	0.75	0.77	0.77	0.79	0.78	0.84	0.84	0.92	0.9	0.94	0.9	0.66
DYNLL1	1	0.92	0.98	0.94	0.91	0.89	0.93	0.95	0.93	0.91	0.91	0.97	0.97	0.93	0.97	0.86
DYNLL2	1	1.01	1.03	1.01	0.98	0.9	1.04	0.99	0.98	0.99	0.97	1.01	0.96	1	1	1.01
DYNLRB1	1	0.92	0.95	0.91	0.94	0.88	0.98	0.97	0.93	0.91	0.86	1	0.98	0.98	0.94	0.93
DYNLT1	1	1	1.03	0.97	0.96	0.94	0.96	1	0.95	0.96	0.95	0.98	0.97	1	1	1.04
DYNLT3	1	0.9	0.98	0.92	0.88	0.88	0.85	0.91	0.9	1.04	1.04	0.97	0.93	0.98	0.97	1
DYRK1A	1	1	1	0.97	0.97	0.96	1.03	0.97	1.01	1.02	1.11	1.01	1	1	0.99	1.04
DYSF	1	1.16	1.13	1.13	1.06	1.11	1.03	1.11	1.07	1.1	1.16	0.98	1.04	1.06	1.08	1.08
DZIP1L	1	13.1	28.3	19.03	18.67	25.58	14.1	28.6	45.59	50	43.36	0.02	0.02	0.02	0.02	0.02
DZIP3	1	0.8	0.66	0.37	0.27	0.16	0.74	0.66	0.51	0.38	0.27	0.88	0.81	0.65	0.56	0.29
E2F3	1	1.21	1.25	1.15	1.35	1.03	1.25	1.26	1.33	1.46	1.77	1.24	1.26	1.11	0.98	1.04
E2F4	1	0.92	0.89	0.82	0.73	0.84	0.95	0.87	0.81	0.78	0.8	0.98	0.97	0.89	0.82	0.8
E4F1	1	1.01	0.87	0.75	0.84	0.59	1.01	1.03	0.62	0.8	0.58	0.82	0.99	0.91	0.9	0.74
EAF1	1	0.83	0.79	1.02	1.1	0.87	1.1	0.88	1.18	0.96	1.28	1.02	0.9	0.66	0.86	1.16
EAPP	1	1	1.01	1.01	0.99	0.98	1.14	0.99	0.97	1.06	1.22	1.07	0.96	0.92	0.79	0.83
EARS2	1	1.07	1.03	0.98	0.89	0.91	0.99	0.98	0.91	0.86	0.94	0.97	1	1.06	1.05	0.98
EBAG9	1	0.92	0.97	0.96	0.8	0.56	0.93	0.95	0.92	0.96	0.89	0.9	1.06	0.99	0.97	0.91
EBNA1BP2	1	0.99	0.97	0.86	0.81	0.78	0.98	0.96	0.96	0.97	1	1.01	1.01	0.94	0.92	0.88
ECD	1	1	0.86	0.76	0.64	0.59	0.94	0.85	0.73	0.67	0.82	1.26	1.32	1.11	0.91	0.73
ECE1	1	1.06	1.04	0.97	0.81	0.71	1.03	1.01	0.92	0.88	0.86	1.08	1.08	1.06	0.93	0.94
ECH1	1	0.91	0.9	0.92	0.89	1.07	0.93	0.89	0.9	0.95	1.06	0.95	0.96	1.03	1.01	1.08
ECHDC1	1	0.9	0.96	0.94	0.99	0.96	0.96	0.94	0.95	0.94	0.99	1.02	0.96	0.99	1	1
ECHS1	1	0.94	0.96	0.97	0.97	1.1	0.97	0.96	0.97	1	1.09	0.98	1	1.01	1.03	1.05
ECI1	1	0.92	0.97	0.95	0.93	1.01	0.95	0.94	0.96	0.99	1.06	0.97	0.98	1.01	1.04	1.03
ECI2	1	0.97	0.98	0.97	0.96	1.05	0.99	0.97	0.97	0.98	1	1.01	1.01	1.01	1.06	1.02
ECM1	1	0.85	0.49	0.34	0.29	0.27	0.87	0.47	0.36	0.31	0.33	1.09	0.94	0.74	0.64	0.61
ECM29	1	0.95	1	0.98	0.96	0.93	0.98	0.98	0.97	0.95	0.92	1.03	1	1.02	1.02	1.02
ECSIT	1	0.83	0.93	0.88	0.8	0.82	0.95	0.9	0.82	0.86	0.83	1.05	1.02	1.04	1.06	1.04
ECT2	1	1.22	1.06	1.04	0.97	0.89	1.23	1.11	1.18	1.25	1.48	1.17	1.07	0.78	0.9	2.02
EDC3	1	1.02	1.02	0.96	0.98	0.93	1.05	1.04	1.02	0.97	0.93	1.05	1.02	1.04	1.06	1.01
EDC4	1	1.01	1	1	0.99	1.01	1.04	0.99	1	0.99	0.95	1.04	1.02	1.04	1.06	1.01
EDEM1	1	1.02	1	0.85	0.77	0.66	0.96	0.91	0.83	0.75	0.81	1.03	1.08	0.92	0.92	0.89
EDEM2	1	0.92	0.94	0.91	0.85	0.79	0.97	0.96	0.93	0.96	0.87	1.02	0.99	0.98	0.93	0.9
EDEM3	1	1.06	1	0.97	0.96	0.94	1.02	1	0.95	0.96	1.03	1.1	1.05	1.04	0.92	0.87
EDF1	1	0.85	0.82	0.81	0.82	0.78	0.88	0.79	0.84	0.77	0.74	0.88	0.87	0.79	0.8	0.65
EEA1	1	0.97	0.95	0.95	0.96	0.97	0.96	0.95	0.96	0.96	0.99	0.96	0.97	0.98	1.01	1
EED	1	1.06	1	1	0.97	0.93	0.99	1.03	0.98	0.98	0.94	1.02	0.95	0.97	0.98	0.9
EEF1A1	1	0.97	0.93	0.94	1	1	0.97	0.96	0.97	0.97	1.01	1	1	0.99	1	0.96
EEF1A2	1	1.05	1.04	1.04	1.05	1.07	1.09	1.06	1.06	1.04	1.07	1.05	1.04	1.05	1	1.11
EEF1B2	1	1.06	1.03	1.04	1.04	1.01	1.04	1.03	1.04	0.99	0.96	1.04	1.04	1.05	1.04	1.02
EEF1D	1	0.96	0.96	0.99	1.05	1.02	0.97	0.97	0.99	1	0.96	1	1.01	1.01	1.05	1
EEF1E1	1	1.05	1.01	1	1.1	1.1	1.05	0.99	1.01	1.08	1.06	1.05	1.03	1.07	1.09	1.06
EEF1G	1	0.98	1.03	1.03	1.05	0.94	0.99	1.02	1.03	1.05	0.99	1.02	1.02	1.05	1.07	1.01
EEF2	1	1.02	1	0.99	0.96	0.9	1.03	1.01	0.99	0.98	0.9	1.02	1.03	1.04	1.03	1
EEF2K	1	0.83	0.79	0.77	0.75	0.9	0.86	0.81	0.67	0.58	0.55	0.91	0.9	0.69	0.57	0.49
EEFSEC	1	1.06	0.98	1.05	1.02	1.16	1.05	0.97	1.03	1.02	1.03	1.08	1.04	1.07	1.05	1.05
EEPD1	1	0.9	0.97	1	0.92	0.72	1	0.92	1.01	0.93	0.82	0.88	0.94	0.97	1	0.95
EFCAB14	1	1	0.83	0.71	0.61	0.6	0.8	0.81	0.61	0.62	0.62	1	0.92	0.98	0.81	0.71
EFCAB7	1	0.66	0.81	0.68	0.65	0.82	0.81	0.72	0.73	0.83	0.76	0.75	0.79	0.86	0.79	0.77
EFEMP1	1	1.23	1.08	1.05	0.98	0.88	1.16	1.2	1.18	1.07	0.98	1.07	1.06	1.18	1.22	0.99
EFHC1	1	0.69	0.52	0.42	0.28	0.32	0.78	0.58	0.44	0.43	0.41	0.95	1.01	0.92	0.6	0.24
EFHD1	1	1.02	0.93	0.89	0.87	0.58	0.98	0.91	0.87	0.82	0.58	0.95	0.98	0.93	0.98	2.09
EFHD2	1	0.95	0.95	0.93	0.82	0.58	0.96	0.93	0.91	0.89	0.69	1.01	0.94	1.03	1.02	0.92
EFL1	1	0.97	0.97	0.96	0.93	0.99	1	0.98	0.97	0.98	1.01	1	1.01	1	1.03	1.09
EFNB2	1	1.42	1.13	1.08	0.92	0.83	0.96	1.21	1.03	0.97	0.92	1.02	1.14	1.15	0.87	0.89
EFR3A	1	1.23	1.1	1.03	0.93	0.91	1.01	1.07	0.99	0.98	0.95	1	1.03	1.06	0.93	1
EFTUD2	1	1.03	1.01	1.01	1.02	1.03	1.05	1.03	1.02	1.03	1.05	1.04	1.03	1.01	0.97	0.96
EGFR	1	1.24	1.14	1.06	0.97	0.91	1.1	1.09	1.02	0.96	0.89	1.02	1.08	1.14	1.01	1.01
EGLN1	1	1	0.98	0.96	0.89	0.9	1.04	1.01	0.95	0.9	0.87	1.06	1.08	1.01	0.96	1.03
EGR1	1	0.74	1.38	1.02	1.11	1.57	1.22	1.09	1.3	1.18	1.64	1.41	1.2	1.34	1.26	1.3
EHBP1	1	0.99	0.96	0.93	0.9	0.91	0.97	0.91	0.91	0.93	0.92	0.98	0.95	0.97	0.97	0.96
EHBP1L1	1	1.04	0.98	1	0.97	0.93	1	1.04	1	1.01	0.92	1.06	1.04	0.99	1.02	0.97
EHD1	1	0.96	0.97	0.94	0.92	0.84	0.97	0.96	0.93	0.9	0.88	1.01	1.01	1.02	1.03	0.99
EHD2	1	0.91	0.94	0.86	0.82	0.85	0.92	0.91	0.84	0.81	0.78	1	0.97	1.01	0.96	0.95
EHD3	1	0.94	0.95	0.94	0.91	0.87	0.95	0.96	0.92	0.91	0.91	1.01	1	1.03	1.02	1.03
EHD4	1	0.95	0.95	0.93	0.93	0.9	0.94	0.94	0.9	0.95	0.93	1.03	0.98	1.1	1.09	1.24
EHHADH	1	0.88	0.89	0.92	0.9	1	0.9	0.88	0.96	1	0.99	0.95	0.94	0.98	1.04	1.04
EHMT1	1	0.93	1.02	0.92	1.02	1.04	1.03	0.99	0.87	0.9	0.89	1.1	1.03	1.03	0.98	0.91
EHMT2	1	0.93	0.93	0.98	0.88	0.95	0.98	0.93	0.9	0.92	0.91	1.04	0.93	1.03	0.88	0.8
EID1	1	0.85	1.2	1.04	1.05	0.94	0.8	0.85	1.16	0.97	1.43	0.98	0.82	0.73	1.22	0.89
EIF1	1	0.7	0.83	0.79	0.7	0.56	0.85	0.83	0.79	0.74	0.71	0.99	0.93	0.89	0.98	0.95
EIF1AD	1	1.07	1	1	1	0.92	1.07	1.05	1.13	1.15	1.34	1.02	1.07	0.96	0.86	0.94
EIF1AX	1	1.01	1.01	1.02	1	0.92	1.02	1.02	1.03	0.99	0.96	1.03	1.04	1.04	1.07	0.99
EIF1AY	1	0.99	0.88	1.13	1.07	1.23	1.03	0.94	0.98	1.18	1.04	0.98	1.11	0.94	1.05	0.9
EIF1B	1	0.87	0.9	0.8	0.73	0.63	0.91	0.92	0.87	0.85	0.81	1.01	0.98	0.93	1.01	1.12
EIF2A	1	1.02	1.02	1.02	0.99	0.96	1.03	1.02	1.04	1.04	1.07	1.01	1.02	1.02	1.01	0.95
EIF2AK2	1	0.95	0.97	0.96	0.99	1.02	0.97	0.97	0.96	0.95	0.97	1	0.98	1.02	1.19	1.47
EIF2AK3	1	0.83	0.47	0.42	0.3	0.32	0.91	0.47	0.44	0.4	0.45	1.13	1.03	1.1	0.98	0.93
EIF2AK4	1	0.89	0.94	0.92	0.92	0.88	0.91	0.88	0.93	0.97	0.97	0.93	0.95	0.95	0.97	0.91
EIF2B1	1	0.99	0.96	0.94	0.94	0.9	0.98	0.96	0.94	0.92	0.9	0.98	0.99	0.97	0.99	0.95
EIF2B2	1	0.98	0.92	0.95	0.97	1	0.98	0.96	0.97	0.98	1.07	0.99	0.94	0.94	0.92	0.91
EIF2B3	1	0.91	0.93	0.96	0.96	1.05	0.97	1	0.97	0.96	0.97	0.97	0.97	0.97	1	0.93
EIF2B4	1	0.96	0.98	0.97	0.99	1.01	0.96	0.93	0.92	0.99	1.03	0.99	0.97	0.99	1	1.06
EIF2B5	1	0.97	0.97	1	0.98	1.01	0.99	0.96	0.97	0.98	1.06	0.99	1.02	0.99	1.02	1
EIF2D	1	0.97	0.98	1.05	1.03	1.18	0.96	0.96	1	0.95	1.05	0.97	0.98	1.04	0.98	0.94
EIF2S1	1	1.04	1	1.01	1.03	0.99	1.02	1	1.01	1.03	1	1.03	1.04	1.04	1.09	1.01
EIF2S2	1	1.01	0.98	0.97	0.96	0.98	0.99	0.98	0.98	0.98	0.98	1.01	1.01	0.98	1.02	0.97
EIF2S3	1	0.98	1.01	1	1	0.98	0.99	0.99	1.01	1	0.95	1	1.01	1.02	1.05	0.99
EIF3A	1	0.99	1	0.97	1.01	0.99	0.99	0.99	1	1	1.02	1.02	1.01	1.02	1.02	0.95
EIF3B	1	0.99	0.98	0.98	1.01	1	0.99	0.98	0.97	0.98	0.97	1	1	1.01	1.04	0.98
EIF3C	1	0.97	0.95	0.96	0.99	0.94	0.98	0.96	0.96	0.97	0.96	0.99	0.99	1	0.98	0.94
EIF3D	1	0.97	0.97	0.97	0.97	0.98	0.99	0.97	0.96	0.97	0.97	1.02	1.01	1.01	1.01	0.97
EIF3E	1	0.98	1	0.99	0.99	0.96	1.01	0.98	1	0.99	0.96	1.03	0.99	0.98	0.99	0.94
EIF3F	1	1.03	1	1	0.99	0.98	1.04	1.01	0.98	0.99	0.99	1.04	1.03	0.98	0.98	0.92
EIF3G	1	0.95	0.94	0.9	0.9	0.84	0.93	0.95	0.94	0.9	0.85	0.99	1	0.96	0.96	0.85
EIF3H	1	0.99	0.99	1.01	0.99	1	0.99	0.97	0.99	1	0.97	1.04	1.04	1.01	1.02	0.93
EIF3I	1	0.92	0.99	0.97	0.93	0.89	1	0.96	0.96	0.94	0.91	1.02	1	0.98	0.98	0.91
EIF3J	1	0.99	0.95	0.93	0.95	0.88	0.96	0.94	0.97	0.95	0.93	0.98	0.99	1.01	1.02	0.99
EIF3K	1	0.99	1	1.01	1.02	0.96	1	1.01	0.98	1	0.95	1.04	0.98	1	0.97	0.93
EIF3L	1	1.01	1.01	1	0.99	0.92	1	0.99	1	0.99	0.96	1.01	1	1.01	1.01	0.95
EIF3M	1	1	0.99	0.98	1	0.92	1	0.99	0.98	1	0.97	1.01	0.99	0.98	0.98	0.9
EIF4A1	1	1.04	1.05	1.02	1	0.92	1.04	1.05	1.05	1.02	1.01	1.04	1.04	0.99	0.93	0.86
EIF4A2	1	1.01	1.01	0.99	0.99	0.93	1	0.99	1	0.99	1.01	1	0.99	0.95	0.91	0.88
EIF4A3	1	1.02	1.01	1	1.02	0.99	1.02	1.03	1.01	1	1	1.01	1.02	1	1.02	0.98
EIF4B	1	0.93	0.93	0.94	0.94	0.88	0.94	0.95	0.97	0.93	0.92	1.01	1.01	0.99	1.01	0.94
EIF4E	1	0.95	0.95	0.96	0.95	0.91	0.96	0.97	0.89	0.98	0.96	1.02	1	1.18	1.02	0.99
EIF4E2	1	1	0.97	0.92	0.94	0.91	1.06	0.97	0.93	0.96	0.94	1.08	1	1	0.97	0.95
EIF4EBP1	1	0.97	0.88	0.88	0.85	0.85	0.95	0.85	0.88	0.85	0.73	0.97	0.96	0.97	0.93	0.83
EIF4EBP2	1	1.02	0.84	0.81	0.63	0.49	0.86	0.95	0.69	0.66	0.59	1.03	0.84	0.75	0.61	0.76
EIF4ENIF1	1	1.04	1.02	1.02	0.9	0.86	1.08	1.02	1.04	0.96	0.96	1.05	1.1	1.07	0.99	0.97
EIF4G1	1	0.97	0.98	0.97	0.97	0.96	0.97	0.99	0.98	0.97	0.95	1.01	1.01	1.01	1.01	0.94
EIF4G2	1	1	1	0.97	0.92	0.81	1.03	1	0.97	0.93	0.81	1.04	1.02	1.03	1.03	0.96
EIF4G3	1	0.95	0.94	0.93	0.9	0.95	0.97	0.95	0.93	0.94	0.93	1.02	1	0.99	1.02	1
EIF4H	1	1	0.98	0.96	0.93	0.91	1.01	1	0.99	0.95	0.9	1.05	1.04	1.02	1.02	0.91
EIF5	1	1	0.99	0.99	1	0.92	1.02	1	1.01	0.97	0.94	1.02	1.01	0.99	0.97	0.86
EIF5A	1	0.99	0.96	0.97	0.96	0.94	1	0.99	0.97	0.91	0.88	1.02	1.01	1.02	0.99	0.97
EIF5A2	1	0.58	0.92	0.99	1.01	0.94	1.01	1	0.85	1.1	1.34	1.17	0.88	1.11	1.21	1.05
EIF5B	1	1	1	0.99	0.99	0.99	1.01	0.99	1	0.99	1	1.03	1.02	1.01	1.03	0.97
EIF6	1	0.97	0.96	0.94	0.95	0.91	0.96	0.96	0.92	0.9	0.88	0.99	0.98	0.99	1	0.98
EIPR1	1	0.93	0.89	0.96	0.93	0.92	0.96	0.87	0.89	0.91	0.86	0.94	0.95	0.93	0.97	0.99
ELAC1	1	1.03	1.02	0.88	0.99	0.7	1.06	0.98	0.92	0.71	0.76	1.01	0.99	0.99	1.28	0.84
ELAC2	1	0.95	0.92	0.86	0.84	0.72	0.99	0.9	0.8	0.75	0.63	1.04	1	0.93	0.93	0.9
ELAVL1	1	0.99	0.95	0.95	0.96	0.97	0.97	0.99	0.97	0.96	0.92	1.01	1	1	0.98	0.95
ELAVL4	1	1.43	1.44	1.34	1.35	1.01	1.37	1.51	1.32	1.18	1.07	1.41	1.41	1.39	1.13	1.04
ELF1	1	1.06	0.86	0.81	0.61	0.57	1.05	1.06	1.23	1.11	1.33	1.16	0.9	0.52	0.75	1.42
ELL	1	1.03	1.04	1	1.11	1.04	1.12	1.03	0.98	1.16	1.45	1.16	1.16	1.14	1.25	1.12
ELL2	1	1.05	0.99	0.95	0.9	0.81	1	0.92	0.83	0.74	0.61	1.13	0.93	0.86	0.84	0.8
ELMO1	1	1	0.98	0.95	0.96	0.93	0.98	0.96	0.95	0.91	0.95	1.04	1.01	1	1.03	1.06
ELMO2	1	0.93	1	0.94	0.93	0.96	0.98	0.96	0.93	0.95	0.94	1	1	1	1.04	1.09
ELMOD2	1	1.03	1.03	1.03	1.01	0.99	0.98	1.1	0.99	1.07	1.06	1	0.98	1.09	1.02	1.02
ELMSAN1	1	0.99	0.91	0.9	0.88	0.93	0.99	0.94	0.88	0.83	0.85	0.98	1.03	0.99	0.91	0.93
ELOF1	1	1.03	0.79	0.82	0.77	0.73	0.9	0.94	0.9	0.85	0.79	0.87	0.96	0.85	0.92	0.86
ELOVL1	1	1.08	0.94	0.97	0.81	0.82	0.99	0.96	0.91	0.82	0.71	0.87	1.01	0.99	0.91	0.97
ELP2	1	0.96	0.94	0.88	0.85	0.87	0.94	0.95	0.89	0.86	0.93	1.02	1	0.91	0.86	0.77
ELP3	1	1.03	1.08	0.96	1.01	0.97	1.05	1.03	1.06	1.09	1.08	1.1	1.05	1.1	1.1	0.98
ELP4	1	0.97	0.89	0.84	0.68	0.74	0.99	0.92	0.86	0.81	0.82	0.99	0.91	0.87	0.85	0.79
ELP5	1	1.06	1.03	0.99	0.95	0.99	0.98	0.97	1	0.99	1	1.01	0.98	0.99	0.98	0.91
ELP6	1	1.08	1.03	0.89	0.88	0.84	0.97	1.07	0.89	0.92	0.95	0.99	0.98	0.99	0.88	0.87
EMC1	1	0.98	1.01	0.9	0.85	0.85	1.01	0.96	0.89	0.9	0.92	1.02	1	0.97	0.95	0.94
EMC10	1	1.02	0.99	0.94	1.07	1.14	1.12	0.99	0.98	1	0.97	1.05	1.07	1.02	1.01	1.04
EMC2	1	0.98	1	1	1.02	1.15	0.99	1	0.98	1.08	1.15	0.98	0.99	1.02	1.06	1.02
EMC3	1	1.07	1.02	0.99	0.99	1.03	1.01	1	0.99	1.03	1.04	0.98	1.02	1.03	1.02	1.03
EMC4	1	0.98	0.99	0.96	1.01	0.97	0.95	1.02	0.98	1	0.96	0.98	1.03	1.02	1.05	0.96
EMC7	1	1.03	0.99	0.95	0.9	0.95	1	0.99	0.94	0.93	0.99	0.98	1.01	0.98	0.97	1
EMC8	1	1.06	0.98	1.06	1.05	1.22	1.12	1.04	1.03	1.1	1.12	1.03	1.03	1.04	1.08	1.06
EMD	1	1.03	0.99	1.02	0.96	0.94	0.99	1.02	1.03	0.99	0.94	0.9	1	0.96	0.98	0.98
[truncated: 5,690 more rows]

## Sheet: FIG1C
Gene Name		p<0.01		p<0.025		p<0.05		p>0.05
FAU	-4.50777	2.39331	#N/A	#N/A	#N/A	#N/A	#N/A	#N/A
CITED2	-3.05922	2.41308	#N/A	#N/A	#N/A	#N/A	#N/A	#N/A
PCOLCE	-3.04047	3.6533	#N/A	#N/A	#N/A	#N/A	#N/A	#N/A
CEP78	-2.06218	2.72697	#N/A	#N/A	#N/A	#N/A	#N/A	#N/A
FBXO5	-1.88905	2.40332	#N/A	#N/A	#N/A	#N/A	#N/A	#N/A
SVEP1	-1.88382	2.92791	#N/A	#N/A	#N/A	#N/A	#N/A	#N/A
NUP54	-1.88322	3.8727	#N/A	#N/A	#N/A	#N/A	#N/A	#N/A
EIF2AK3	-1.6581	2.20593	#N/A	#N/A	#N/A	#N/A	#N/A	#N/A
RPF1	-1.48371	2.37616	#N/A	#N/A	#N/A	#N/A	#N/A	#N/A
GAS6	-1.45124	2.68386	#N/A	#N/A	#N/A	#N/A	#N/A	#N/A
GPC1	-1.37362	3.68646	#N/A	#N/A	#N/A	#N/A	#N/A	#N/A
MMP14	-0.977765	3.86146	#N/A	#N/A	#N/A	#N/A	#N/A	#N/A
FAR1	-0.844829	3.13447	#N/A	#N/A	#N/A	#N/A	#N/A	#N/A
GNL3	-0.81245	3.83678	#N/A	#N/A	#N/A	#N/A	#N/A	#N/A
ERAL1	-0.794296	3.21388	#N/A	#N/A	#N/A	#N/A	#N/A	#N/A
GATSL2	-0.730548	2.23003	#N/A	#N/A	#N/A	#N/A	#N/A	#N/A
SPATS2L	-0.677347	4.01008	#N/A	#N/A	#N/A	#N/A	#N/A	#N/A
FAM65B	-0.644001	2.53653	#N/A	#N/A	#N/A	#N/A	#N/A	#N/A
ABTB1	-0.622623	2.08527	#N/A	#N/A	#N/A	#N/A	#N/A	#N/A
CLUH	-0.609092	3.34425	#N/A	#N/A	#N/A	#N/A	#N/A	#N/A
BCAR1	-0.589099	3.24534	#N/A	#N/A	#N/A	#N/A	#N/A	#N/A
LETM2	-0.57854	2.36308	#N/A	#N/A	#N/A	#N/A	#N/A	#N/A
SYNRG	-0.577424	2.93443	#N/A	#N/A	#N/A	#N/A	#N/A	#N/A
CAPRIN1	-0.546656	4.3055	#N/A	#N/A	#N/A	#N/A	#N/A	#N/A
CCDC50	-0.537664	3.45347	#N/A	#N/A	#N/A	#N/A	#N/A	#N/A
RHOB	-0.491126	3.64812	#N/A	#N/A	#N/A	#N/A	#N/A	#N/A
CDK9	-0.43547	2.59057	#N/A	#N/A	#N/A	#N/A	#N/A	#N/A
TMEM214	-0.422338	3.77097	#N/A	#N/A	#N/A	#N/A	#N/A	#N/A
ATG4B	-0.419341	3.32163	#N/A	#N/A	#N/A	#N/A	#N/A	#N/A
ZHX1	-0.409135	2.72527	#N/A	#N/A	#N/A	#N/A	#N/A	#N/A
PHF6	-0.365306	3.31184	#N/A	#N/A	#N/A	#N/A	#N/A	#N/A
TDP2	-0.351331	2.66198	#N/A	#N/A	#N/A	#N/A	#N/A	#N/A
TTC1	-0.281601	3.61546	#N/A	#N/A	#N/A	#N/A	#N/A	#N/A
HACD1	-0.281441	2.87899	#N/A	#N/A	#N/A	#N/A	#N/A	#N/A
SRP9	-0.268722	3.92526	#N/A	#N/A	#N/A	#N/A	#N/A	#N/A
NDST1	-0.231755	2.69204	#N/A	#N/A	#N/A	#N/A	#N/A	#N/A
CNN3	-0.169174	4.49284	#N/A	#N/A	#N/A	#N/A	#N/A	#N/A
STX12	-0.143565	3.4188	#N/A	#N/A	#N/A	#N/A	#N/A	#N/A
LDHB	-0.13466	4.63467	#N/A	#N/A	#N/A	#N/A	#N/A	#N/A
PSIP1	-0.133645	3.56682	#N/A	#N/A	#N/A	#N/A	#N/A	#N/A
HNRNPF	-0.0439668	3.98893	#N/A	#N/A	#N/A	#N/A	#N/A	#N/A
VGF	0.499389	2.98631	#N/A	#N/A	#N/A	#N/A	#N/A	#N/A
MVA189R	0.902035	2.83272	#N/A	#N/A	#N/A	#N/A	#N/A	#N/A
ACAM3000_MVA_040	1.03033	1.85098	#N/A	#N/A	#N/A	#N/A	#N/A	#N/A
MVA020L	1.10573	1.87464	#N/A	#N/A	#N/A	#N/A	#N/A	#N/A
MVA017L	6.62681	3.71344	#N/A	#N/A	#N/A	#N/A	#N/A	#N/A
COL1A1	#N/A	#N/A	-2.62406	4.38187	#N/A	#N/A	#N/A	#N/A
SCD	#N/A	#N/A	-2.55772	3.43929	#N/A	#N/A	#N/A	#N/A
APP	#N/A	#N/A	-2.15674	3.18794	#N/A	#N/A	#N/A	#N/A
NUP58	#N/A	#N/A	-1.97574	3.3005	#N/A	#N/A	#N/A	#N/A
FAM127A	#N/A	#N/A	-1.97395	3.09406	#N/A	#N/A	#N/A	#N/A
TXNIP	#N/A	#N/A	-1.87195	3.2774	#N/A	#N/A	#N/A	#N/A
MLF2	#N/A	#N/A	-1.86405	2.34986	#N/A	#N/A	#N/A	#N/A
OLFML3	#N/A	#N/A	-1.81439	2.9838	#N/A	#N/A	#N/A	#N/A
COL3A1	#N/A	#N/A	-1.68723	3.61955	#N/A	#N/A	#N/A	#N/A
GLG1	#N/A	#N/A	-1.60341	3.96897	#N/A	#N/A	#N/A	#N/A
CKS2	#N/A	#N/A	-1.60067	2.36241	#N/A	#N/A	#N/A	#N/A
CTSL	#N/A	#N/A	-1.47807	3.0816	#N/A	#N/A	#N/A	#N/A
GPBP1	#N/A	#N/A	-1.44659	1.96421	#N/A	#N/A	#N/A	#N/A
CMAS	#N/A	#N/A	-1.34541	3.27943	#N/A	#N/A	#N/A	#N/A
RPL7L1	#N/A	#N/A	-1.32723	3.64331	#N/A	#N/A	#N/A	#N/A
NUP88	#N/A	#N/A	-1.21018	3.69342	#N/A	#N/A	#N/A	#N/A
TSEN34	#N/A	#N/A	-1.20823	3.05006	#N/A	#N/A	#N/A	#N/A
PHLDA3	#N/A	#N/A	-1.11752	3.01967	#N/A	#N/A	#N/A	#N/A
NUCB1	#N/A	#N/A	-1.02101	3.91494	#N/A	#N/A	#N/A	#N/A
ISCA1	#N/A	#N/A	-1.01751	2.0843	#N/A	#N/A	#N/A	#N/A
GLRX2	#N/A	#N/A	-1.00382	3.16195	#N/A	#N/A	#N/A	#N/A
HDAC5	#N/A	#N/A	-0.809533	2.94318	#N/A	#N/A	#N/A	#N/A
BTBD10	#N/A	#N/A	-0.786657	1.96022	#N/A	#N/A	#N/A	#N/A
UBXN6	#N/A	#N/A	-0.755227	3.44839	#N/A	#N/A	#N/A	#N/A
POLR2B	#N/A	#N/A	-0.731199	3.9212	#N/A	#N/A	#N/A	#N/A
CEP192	#N/A	#N/A	-0.704358	2.39787	#N/A	#N/A	#N/A	#N/A
SETX	#N/A	#N/A	-0.695962	3.13251	#N/A	#N/A	#N/A	#N/A
HMOX1	#N/A	#N/A	-0.680662	3.61427	#N/A	#N/A	#N/A	#N/A
RAVER1	#N/A	#N/A	-0.678825	3.56498	#N/A	#N/A	#N/A	#N/A
NOC3L	#N/A	#N/A	-0.619152	3.8227	#N/A	#N/A	#N/A	#N/A
RPUSD3	#N/A	#N/A	-0.614464	2.81284	#N/A	#N/A	#N/A	#N/A
UBE2G1	#N/A	#N/A	-0.580803	3.04547	#N/A	#N/A	#N/A	#N/A
CEP290	#N/A	#N/A	-0.562156	2.87055	#N/A	#N/A	#N/A	#N/A
PTPRK	#N/A	#N/A	-0.536682	3.1691	#N/A	#N/A	#N/A	#N/A
CHEK1	#N/A	#N/A	-0.46677	3.28821	#N/A	#N/A	#N/A	#N/A
MLXIP	#N/A	#N/A	-0.422323	2.36274	#N/A	#N/A	#N/A	#N/A
YTHDF3	#N/A	#N/A	-0.417918	3.80699	#N/A	#N/A	#N/A	#N/A
UBN1	#N/A	#N/A	-0.412021	2.33932	#N/A	#N/A	#N/A	#N/A
SKP1	#N/A	#N/A	-0.405709	4.03356	#N/A	#N/A	#N/A	#N/A
NOC4L	#N/A	#N/A	-0.396942	3.11565	#N/A	#N/A	#N/A	#N/A
EXOSC10	#N/A	#N/A	-0.386515	3.92217	#N/A	#N/A	#N/A	#N/A
GOLGA2	#N/A	#N/A	-0.385248	3.85984	#N/A	#N/A	#N/A	#N/A
C9orf78	#N/A	#N/A	-0.374454	3.31298	#N/A	#N/A	#N/A	#N/A
PARVB	#N/A	#N/A	-0.351344	3.13024	#N/A	#N/A	#N/A	#N/A
TULP3	#N/A	#N/A	-0.345537	2.66022	#N/A	#N/A	#N/A	#N/A
CTU2	#N/A	#N/A	-0.333478	3.08203	#N/A	#N/A	#N/A	#N/A
ZFR	#N/A	#N/A	-0.303753	3.78184	#N/A	#N/A	#N/A	#N/A
ARPP19	#N/A	#N/A	-0.303296	3.09642	#N/A	#N/A	#N/A	#N/A
MINPP1	#N/A	#N/A	-0.269776	3.64404	#N/A	#N/A	#N/A	#N/A
TMSB10	#N/A	#N/A	-0.261058	3.57504	#N/A	#N/A	#N/A	#N/A
PNN	#N/A	#N/A	-0.250345	4.01956	#N/A	#N/A	#N/A	#N/A
PAPSS1	#N/A	#N/A	-0.249952	3.7662	#N/A	#N/A	#N/A	#N/A
SEPTIN10	#N/A	#N/A	-0.23354	3.92672	#N/A	#N/A	#N/A	#N/A
SEC16A	#N/A	#N/A	-0.203324	3.74528	#N/A	#N/A	#N/A	#N/A
WNK1	#N/A	#N/A	-0.168284	3.44505	#N/A	#N/A	#N/A	#N/A
BTF3L4	#N/A	#N/A	-0.155664	3.82306	#N/A	#N/A	#N/A	#N/A
PPP2R5D	#N/A	#N/A	-0.131987	3.72442	#N/A	#N/A	#N/A	#N/A
MAPK3	#N/A	#N/A	-0.108811	3.86166	#N/A	#N/A	#N/A	#N/A
USP4	#N/A	#N/A	-0.0924136	3.64885	#N/A	#N/A	#N/A	#N/A
DARS	#N/A	#N/A	0.092043	4.36104	#N/A	#N/A	#N/A	#N/A
DECR1	#N/A	#N/A	0.148037	4.08243	#N/A	#N/A	#N/A	#N/A
APOB	#N/A	#N/A	0.314213	3.38347	#N/A	#N/A	#N/A	#N/A
HERC6	#N/A	#N/A	0.660309	2.29405	#N/A	#N/A	#N/A	#N/A
MVA019L	#N/A	#N/A	1.40092	3.36252	#N/A	#N/A	#N/A	#N/A
ACAM3000_MVA_071	#N/A	#N/A	6.38594	3.02904	#N/A	#N/A	#N/A	#N/A
C1R	#N/A	#N/A	#N/A	#N/A	-2.63699	3.12743	#N/A	#N/A
RRP36	#N/A	#N/A	#N/A	#N/A	-2.23124	2.54269	#N/A	#N/A
FADS2	#N/A	#N/A	#N/A	#N/A	-2.18339	3.87258	#N/A	#N/A
DDX54	#N/A	#N/A	#N/A	#N/A	-1.9237	3.37229	#N/A	#N/A
TCEAL7	#N/A	#N/A	#N/A	#N/A	-1.87966	3.14188	#N/A	#N/A
ENPP2	#N/A	#N/A	#N/A	#N/A	-1.48768	3.2362	#N/A	#N/A
SOGA1	#N/A	#N/A	#N/A	#N/A	-1.4839	3.11524	#N/A	#N/A
THAP11	#N/A	#N/A	#N/A	#N/A	-1.48355	2.5351	#N/A	#N/A
LAMB2	#N/A	#N/A	#N/A	#N/A	-1.34638	3.49709	#N/A	#N/A
DDX27	#N/A	#N/A	#N/A	#N/A	-1.33821	3.77895	#N/A	#N/A
COL18A1	#N/A	#N/A	#N/A	#N/A	-1.26188	3.74111	#N/A	#N/A
DENND4C	#N/A	#N/A	#N/A	#N/A	-1.13077	2.77516	#N/A	#N/A
RPL22L1	#N/A	#N/A	#N/A	#N/A	-1.05654	2.59411	#N/A	#N/A
POLRMT	#N/A	#N/A	#N/A	#N/A	-0.999117	2.50277	#N/A	#N/A
UBE2J2	#N/A	#N/A	#N/A	#N/A	-0.994651	2.48598	#N/A	#N/A
TGFB1	#N/A	#N/A	#N/A	#N/A	-0.950514	2.48304	#N/A	#N/A
TRIM32	#N/A	#N/A	#N/A	#N/A	-0.944099	3.48052	#N/A	#N/A
GRSF1	#N/A	#N/A	#N/A	#N/A	-0.903444	3.62192	#N/A	#N/A
NSD1	#N/A	#N/A	#N/A	#N/A	-0.870768	3.04006	#N/A	#N/A
SDF4	#N/A	#N/A	#N/A	#N/A	-0.856904	3.89068	#N/A	#N/A
ASF1A	#N/A	#N/A	#N/A	#N/A	-0.83728	2.96087	#N/A	#N/A
OXA1L	#N/A	#N/A	#N/A	#N/A	-0.812737	3.01733	#N/A	#N/A
PDGFRA	#N/A	#N/A	#N/A	#N/A	-0.746923	3.23931	#N/A	#N/A
NUPL2	#N/A	#N/A	#N/A	#N/A	-0.677812	2.80437	#N/A	#N/A
LRP1	#N/A	#N/A	#N/A	#N/A	-0.660983	4.41636	#N/A	#N/A
UCK2	#N/A	#N/A	#N/A	#N/A	-0.647424	3.36339	#N/A	#N/A
SLC38A2	#N/A	#N/A	#N/A	#N/A	-0.627622	3.27323	#N/A	#N/A
RECQL5	#N/A	#N/A	#N/A	#N/A	-0.508404	2.58026	#N/A	#N/A
STAU2	#N/A	#N/A	#N/A	#N/A	-0.495856	3.21247	#N/A	#N/A
SP110	#N/A	#N/A	#N/A	#N/A	-0.46994	2.94508	#N/A	#N/A
PDE4DIP	#N/A	#N/A	#N/A	#N/A	-0.443153	2.95589	#N/A	#N/A
PEX3	#N/A	#N/A	#N/A	#N/A	-0.41808	2.89585	#N/A	#N/A
DPP8	#N/A	#N/A	#N/A	#N/A	-0.38472	2.61835	#N/A	#N/A
CDK11A	#N/A	#N/A	#N/A	#N/A	-0.340448	2.5611	#N/A	#N/A
PITPNM1	#N/A	#N/A	#N/A	#N/A	-0.331986	2.39864	#N/A	#N/A
UBXN4	#N/A	#N/A	#N/A	#N/A	-0.320688	3.52774	#N/A	#N/A
HSPB11	#N/A	#N/A	#N/A	#N/A	-0.319042	3.46278	#N/A	#N/A
RPS6KA4	#N/A	#N/A	#N/A	#N/A	-0.307822	3.20465	#N/A	#N/A
ARL2	#N/A	#N/A	#N/A	#N/A	-0.302247	3.97996	#N/A	#N/A
RBM3	#N/A	#N/A	#N/A	#N/A	-0.297938	3.80886	#N/A	#N/A
HSPA13	#N/A	#N/A	#N/A	#N/A	-0.289615	3.88149	#N/A	#N/A
RAB22A	#N/A	#N/A	#N/A	#N/A	-0.286476	2.94408	#N/A	#N/A
PDE5A	#N/A	#N/A	#N/A	#N/A	-0.283814	3.44636	#N/A	#N/A
WDR89	#N/A	#N/A	#N/A	#N/A	-0.276354	2.71554	#N/A	#N/A
BIRC6	#N/A	#N/A	#N/A	#N/A	-0.274696	3.67616	#N/A	#N/A
FAU	#N/A	#N/A	#N/A	#N/A	-0.26655	3.9275	#N/A	#N/A
KATNA1	#N/A	#N/A	#N/A	#N/A	-0.265475	2.86951	#N/A	#N/A
MVK	#N/A	#N/A	#N/A	#N/A	-0.263988	3.73097	#N/A	#N/A
FAM3C	#N/A	#N/A	#N/A	#N/A	-0.261093	3.44108	#N/A	#N/A
HECTD1	#N/A	#N/A	#N/A	#N/A	-0.222765	3.95089	#N/A	#N/A
LRRC20	#N/A	#N/A	#N/A	#N/A	-0.200898	3.03659	#N/A	#N/A
GPATCH8	#N/A	#N/A	#N/A	#N/A	-0.200889	3.53287	#N/A	#N/A
MYBBP1A	#N/A	#N/A	#N/A	#N/A	-0.200875	4.3844	#N/A	#N/A
ARID1A	#N/A	#N/A	#N/A	#N/A	-0.19982	3.68806	#N/A	#N/A
MTSS1L	#N/A	#N/A	#N/A	#N/A	-0.193503	3.12304	#N/A	#N/A
WDR55	#N/A	#N/A	#N/A	#N/A	-0.185382	3.0528	#N/A	#N/A
C1orf123	#N/A	#N/A	#N/A	#N/A	-0.177534	3.66316	#N/A	#N/A
DPP9	#N/A	#N/A	#N/A	#N/A	-0.16561	3.85278	#N/A	#N/A
C12orf10	#N/A	#N/A	#N/A	#N/A	-0.164755	3.7369	#N/A	#N/A
MTPN	#N/A	#N/A	#N/A	#N/A	-0.152548	3.80588	#N/A	#N/A
BAG3	#N/A	#N/A	#N/A	#N/A	-0.149317	3.96497	#N/A	#N/A
YWHAZ	#N/A	#N/A	#N/A	#N/A	-0.143866	4.45019	#N/A	#N/A
GZF1	#N/A	#N/A	#N/A	#N/A	-0.136215	2.01237	#N/A	#N/A
SERPINB6	#N/A	#N/A	#N/A	#N/A	-0.135902	4.28024	#N/A	#N/A
TRIM56	#N/A	#N/A	#N/A	#N/A	-0.133917	3.3989	#N/A	#N/A
CTNNBL1	#N/A	#N/A	#N/A	#N/A	-0.130536	3.81898	#N/A	#N/A
ME1	#N/A	#N/A	#N/A	#N/A	-0.130442	4.01183	#N/A	#N/A
NEMP1	#N/A	#N/A	#N/A	#N/A	-0.110409	2.79	#N/A	#N/A
NANS	#N/A	#N/A	#N/A	#N/A	-0.109481	3.99982	#N/A	#N/A
SYNJ2	#N/A	#N/A	#N/A	#N/A	-0.101238	3.59802	#N/A	#N/A
RAI14	#N/A	#N/A	#N/A	#N/A	0.0972823	4.22571	#N/A	#N/A
SSBP1	#N/A	#N/A	#N/A	#N/A	0.270948	3.9566	#N/A	#N/A
HBA1	#N/A	#N/A	#N/A	#N/A	1.00418	4.29998	#N/A	#N/A
SERPINF2	#N/A	#N/A	#N/A	#N/A	1.17574	3.07542	#N/A	#N/A
ACAM3000_MVA_059	#N/A	#N/A	#N/A	#N/A	1.64428	2.99257	#N/A	#N/A
CDC6	#N/A	#N/A	#N/A	#N/A	#N/A	#N/A	-4.89602	1.76415
PNMA1	#N/A	#N/A	#N/A	#N/A	#N/A	#N/A	-4.01118	1.99871
PJA2	#N/A	#N/A	#N/A	#N/A	#N/A	#N/A	-3.65898	1.60936
NFKBIA	#N/A	#N/A	#N/A	#N/A	#N/A	#N/A	-3.58026	2.18432
TRPC4AP	#N/A	#N/A	#N/A	#N/A	#N/A	#N/A	-3.44871	2.7857
PAM	#N/A	#N/A	#N/A	#N/A	#N/A	#N/A	-3.33673	1.82406
CHCHD2P9	#N/A	#N/A	#N/A	#N/A	#N/A	#N/A	-3.2793	2.81859
IFFO1	#N/A	#N/A	#N/A	#N/A	#N/A	#N/A	-3.26081	2.22159
MID1IP1	#N/A	#N/A	#N/A	#N/A	#N/A	#N/A	-3.15825	1.48467
TNRC18	#N/A	#N/A	#N/A	#N/A	#N/A	#N/A	-3.13678	1.54988
TMBIM6	#N/A	#N/A	#N/A	#N/A	#N/A	#N/A	-3.04604	2.68287
TCHP	#N/A	#N/A	#N/A	#N/A	#N/A	#N/A	-2.88352	2.44899
FSTL1	#N/A	#N/A	#N/A	#N/A	#N/A	#N/A	-2.85003	3.57429
BIRC2	#N/A	#N/A	#N/A	#N/A	#N/A	#N/A	-2.84064	3.17615
ZNF503	#N/A	#N/A	#N/A	#N/A	#N/A	#N/A	-2.80912	1.6354
ZMYND19	#N/A	#N/A	#N/A	#N/A	#N/A	#N/A	-2.75211	2.28975
SPARC	#N/A	#N/A	#N/A	#N/A	#N/A	#N/A	-2.72028	3.60638
TIMP1	#N/A	#N/A	#N/A	#N/A	#N/A	#N/A	-2.67122	2.94854
DZIP3	#N/A	#N/A	#N/A	#N/A	#N/A	#N/A	-2.60723	2.33303
MMADHC	#N/A	#N/A	#N/A	#N/A	#N/A	#N/A	-2.58039	2.57625
LRP10	#N/A	#N/A	#N/A	#N/A	#N/A	#N/A	-2.5724	1.31724
NUP214	#N/A	#N/A	#N/A	#N/A	#N/A	#N/A	-2.55898	1.56226
MAGED1	#N/A	#N/A	#N/A	#N/A	#N/A	#N/A	-2.53817	3.06394
CEP57	#N/A	#N/A	#N/A	#N/A	#N/A	#N/A	-2.42231	2.73161
CDC20	#N/A	#N/A	#N/A	#N/A	#N/A	#N/A	-2.42011	2.51061
FBXO22	#N/A	#N/A	#N/A	#N/A	#N/A	#N/A	-2.41637	2.82336
ZFAND6	#N/A	#N/A	#N/A	#N/A	#N/A	#N/A	-2.40322	2.47531
ZC3HAV1	#N/A	#N/A	#N/A	#N/A	#N/A	#N/A	-2.39277	1.25473
TOB1	#N/A	#N/A	#N/A	#N/A	#N/A	#N/A	-2.38931	1.48004
CPA4	#N/A	#N/A	#N/A	#N/A	#N/A	#N/A	-2.33281	1.80113
AMD1	#N/A	#N/A	#N/A	#N/A	#N/A	#N/A	-2.33132	2.11235
NOL12	#N/A	#N/A	#N/A	#N/A	#N/A	#N/A	-2.33086	2.63862
CST3	#N/A	#N/A	#N/A	#N/A	#N/A	#N/A	-2.32615	2.46071
C14orf119	#N/A	#N/A	#N/A	#N/A	#N/A	#N/A	-2.3122	3.06489
TOB2	#N/A	#N/A	#N/A	#N/A	#N/A	#N/A	-2.28362	2.36259
TERT	#N/A	#N/A	#N/A	#N/A	#N/A	#N/A	-2.26729	2.15294
TTF1	#N/A	#N/A	#N/A	#N/A	#N/A	#N/A	-2.24512	2.03521
REST	#N/A	#N/A	#N/A	#N/A	#N/A	#N/A	-2.24119	1.6222
SOX12	#N/A	#N/A	#N/A	#N/A	#N/A	#N/A	-2.22282	2.04807
HNRNPU	#N/A	#N/A	#N/A	#N/A	#N/A	#N/A	-2.2187	2.11767
KCTD3	#N/A	#N/A	#N/A	#N/A	#N/A	#N/A	-2.2033	2.30412
AHR	#N/A	#N/A	#N/A	#N/A	#N/A	#N/A	-2.20235	1.67111
COL1A2	#N/A	#N/A	#N/A	#N/A	#N/A	#N/A	-2.1956	4.37797
FBLN1	#N/A	#N/A	#N/A	#N/A	#N/A	#N/A	-2.188	1.59344
MASP1	#N/A	#N/A	#N/A	#N/A	#N/A	#N/A	-2.17794	3.45705
LAMA2	#N/A	#N/A	#N/A	#N/A	#N/A	#N/A	-2.17485	3.4846
BTG3	#N/A	#N/A	#N/A	#N/A	#N/A	#N/A	-2.1593	2.2532
LUM	#N/A	#N/A	#N/A	#N/A	#N/A	#N/A	-2.15532	3.73389
SEMA7A	#N/A	#N/A	#N/A	#N/A	#N/A	#N/A	-2.1204	2.67033
CREB3L1	#N/A	#N/A	#N/A	#N/A	#N/A	#N/A	-2.09075	1.64159
C3orf38	#N/A	#N/A	#N/A	#N/A	#N/A	#N/A	-2.08323	2.65119
IGFBP7	#N/A	#N/A	#N/A	#N/A	#N/A	#N/A	-2.05896	3.28473
DAZAP2	#N/A	#N/A	#N/A	#N/A	#N/A	#N/A	-2.05614	1.92955
SARAF	#N/A	#N/A	#N/A	#N/A	#N/A	#N/A	-2.02186	1.69675
GRPEL2	#N/A	#N/A	#N/A	#N/A	#N/A	#N/A	-2.01968	1.80164
QSOX1	#N/A	#N/A	#N/A	#N/A	#N/A	#N/A	-2.01575	2.01753
FAM64A	#N/A	#N/A	#N/A	#N/A	#N/A	#N/A	-2.01067	2.66048
NDEL1	#N/A	#N/A	#N/A	#N/A	#N/A	#N/A	-1.98961	1.94224
TSPYL1	#N/A	#N/A	#N/A	#N/A	#N/A	#N/A	-1.98805	2.81717
ABHD2	#N/A	#N/A	#N/A	#N/A	#N/A	#N/A	-1.98589	2.23175
BMI1	#N/A	#N/A	#N/A	#N/A	#N/A	#N/A	-1.94738	1.83441
ZER1	#N/A	#N/A	#N/A	#N/A	#N/A	#N/A	-1.94332	2.99656
CYBA	#N/A	#N/A	#N/A	#N/A	#N/A	#N/A	-1.93913	2.31124
ATAD2	#N/A	#N/A	#N/A	#N/A	#N/A	#N/A	-1.93706	2.7659
CRIM1	#N/A	#N/A	#N/A	#N/A	#N/A	#N/A	-1.92823	3.26523
PIAS4	#N/A	#N/A	#N/A	#N/A	#N/A	#N/A	-1.91189	2.72878
COL5A2	#N/A	#N/A	#N/A	#N/A	#N/A	#N/A	-1.90869	2.02758
COA5	#N/A	#N/A	#N/A	#N/A	#N/A	#N/A	-1.90205	1.53843
SCAPER	#N/A	#N/A	#N/A	#N/A	#N/A	#N/A	-1.89412	2.52888
BRCA2	#N/A	#N/A	#N/A	#N/A	#N/A	#N/A	-1.87388	2.11613
SKIL	#N/A	#N/A	#N/A	#N/A	#N/A	#N/A	-1.86303	1.97257
CLIP3	#N/A	#N/A	#N/A	#N/A	#N/A	#N/A	-1.86187	1.65748
TNFRSF1A	#N/A	#N/A	#N/A	#N/A	#N/A	#N/A	-1.85098	3.039
LONP2	#N/A	#N/A	#N/A	#N/A	#N/A	#N/A	-1.8487	3.05916
CLIP4	#N/A	#N/A	#N/A	#N/A	#N/A	#N/A	-1.83957	2.74694
STC2	#N/A	#N/A	#N/A	#N/A	#N/A	#N/A	-1.83457	2.7095
ETAA1	#N/A	#N/A	#N/A	#N/A	#N/A	#N/A	-1.8244	1.46133
BGN	#N/A	#N/A	#N/A	#N/A	#N/A	#N/A	-1.82266	2.58039
KDM5B	#N/A	#N/A	#N/A	#N/A	#N/A	#N/A	-1.81623	1.55017
CLU	#N/A	#N/A	#N/A	#N/A	#N/A	#N/A	-1.79746	2.41714
COL12A1	#N/A	#N/A	#N/A	#N/A	#N/A	#N/A	-1.79623	4.53892
LAMA4	#N/A	#N/A	#N/A	#N/A	#N/A	#N/A	-1.78698	2.38035
PIAS3	#N/A	#N/A	#N/A	#N/A	#N/A	#N/A	-1.78512	2.83126
ECM1	#N/A	#N/A	#N/A	#N/A	#N/A	#N/A	-1.77457	3.4285
NUP62	#N/A	#N/A	#N/A	#N/A	#N/A	#N/A	-1.7732	3.57595
COL2A1	#N/A	#N/A	#N/A	#N/A	#N/A	#N/A	-1.76258	3.39093
CCDC137	#N/A	#N/A	#N/A	#N/A	#N/A	#N/A	-1.75487	2.46779
AES	#N/A	#N/A	#N/A	#N/A	#N/A	#N/A	-1.74927	2.23495
MYCBP2	#N/A	#N/A	#N/A	#N/A	#N/A	#N/A	-1.74652	3.68787
APPBP2	#N/A	#N/A	#N/A	#N/A	#N/A	#N/A	-1.74462	2.49584
SERPINE1	#N/A	#N/A	#N/A	#N/A	#N/A	#N/A	-1.74058	3.60928
ARMCX5	#N/A	#N/A	#N/A	#N/A	#N/A	#N/A	-1.74015	2.05864
UBL5	#N/A	#N/A	#N/A	#N/A	#N/A	#N/A	-1.73374	2.85656
TMEM248	#N/A	#N/A	#N/A	#N/A	#N/A	#N/A	-1.73373	2.83483
RPS6KC1	#N/A	#N/A	#N/A	#N/A	#N/A	#N/A	-1.73214	2.35639
DCN	#N/A	#N/A	#N/A	#N/A	#N/A	#N/A	-1.72992	3.18051
TBX3	#N/A	#N/A	#N/A	#N/A	#N/A	#N/A	-1.72958	2.77537
LRIF1	#N/A	#N/A	#N/A	#N/A	#N/A	#N/A	-1.72838	2.79929
COL4A2	#N/A	#N/A	#N/A	#N/A	#N/A	#N/A	-1.71812	2.9072
TCF12	#N/A	#N/A	#N/A	#N/A	#N/A	#N/A	-1.69286	2.47993
ISG20L2	#N/A	#N/A	#N/A	#N/A	#N/A	#N/A	-1.68122	2.6678
C19orf53	#N/A	#N/A	#N/A	#N/A	#N/A	#N/A	-1.6742	3.11963
COL6A2	#N/A	#N/A	#N/A	#N/A	#N/A	#N/A	-1.66828	2.56501
ITGBL1	#N/A	#N/A	#N/A	#N/A	#N/A	#N/A	-1.66749	2.55853
VASN	#N/A	#N/A	#N/A	#N/A	#N/A	#N/A	-1.66103	3.409
ALAS1	#N/A	#N/A	#N/A	#N/A	#N/A	#N/A	-1.65621	1.63769
EFHC1	#N/A	#N/A	#N/A	#N/A	#N/A	#N/A	-1.63568	1.70503
ITM2B	#N/A	#N/A	#N/A	#N/A	#N/A	#N/A	-1.62747	3.30935
SPIN1	#N/A	#N/A	#N/A	#N/A	#N/A	#N/A	-1.61985	3.16444
FBN1	#N/A	#N/A	#N/A	#N/A	#N/A	#N/A	-1.60386	3.2085
CDC42EP3	#N/A	#N/A	#N/A	#N/A	#N/A	#N/A	-1.60105	3.25684
NFKBIL1	#N/A	#N/A	#N/A	#N/A	#N/A	#N/A	-1.59337	2.32802
NSUN5	#N/A	#N/A	#N/A	#N/A	#N/A	#N/A	-1.59186	2.91384
COLEC12	#N/A	#N/A	#N/A	#N/A	#N/A	#N/A	-1.57205	3.04721
CCHCR1	#N/A	#N/A	#N/A	#N/A	#N/A	#N/A	-1.56059	2.49883
ZNF445	#N/A	#N/A	#N/A	#N/A	#N/A	#N/A	-1.55858	2.10516
TRIM5	#N/A	#N/A	#N/A	#N/A	#N/A	#N/A	-1.55727	2.68513
APLP2	#N/A	#N/A	#N/A	#N/A	#N/A	#N/A	-1.55279	1.82839
NSA2	#N/A	#N/A	#N/A	#N/A	#N/A	#N/A	-1.5476	3.31439
CHCHD5	#N/A	#N/A	#N/A	#N/A	#N/A	#N/A	-1.54401	1.76319
COQ10B	#N/A	#N/A	#N/A	#N/A	#N/A	#N/A	-1.52707	2.18021
LTBP3	#N/A	#N/A	#N/A	#N/A	#N/A	#N/A	-1.51521	2.55126
C20orf194	#N/A	#N/A	#N/A	#N/A	#N/A	#N/A	-1.50916	2.31873
MARCHF6	#N/A	#N/A	#N/A	#N/A	#N/A	#N/A	-1.46425	2.40267
GGNBP2	#N/A	#N/A	#N/A	#N/A	#N/A	#N/A	-1.45918	2.57291
ETNK1	#N/A	#N/A	#N/A	#N/A	#N/A	#N/A	-1.4378	2.32125
TWSG1	#N/A	#N/A	#N/A	#N/A	#N/A	#N/A	-1.43157	3.2309
LGMN	#N/A	#N/A	#N/A	#N/A	#N/A	#N/A	-1.42023	3.16388
KLHL9	#N/A	#N/A	#N/A	#N/A	#N/A	#N/A	-1.41479	1.95088
MCM3AP	#N/A	#N/A	#N/A	#N/A	#N/A	#N/A	-1.41359	2.93304
PHF19	#N/A	#N/A	#N/A	#N/A	#N/A	#N/A	-1.4093	2.7161
ANGPTL2	#N/A	#N/A	#N/A	#N/A	#N/A	#N/A	-1.40492	2.62802
ID1	#N/A	#N/A	#N/A	#N/A	#N/A	#N/A	-1.40325	1.5659
SIL1	#N/A	#N/A	#N/A	#N/A	#N/A	#N/A	-1.39737	3.05868
ZNHIT6	#N/A	#N/A	#N/A	#N/A	#N/A	#N/A	-1.39483	1.75926
AXL	#N/A	#N/A	#N/A	#N/A	#N/A	#N/A	-1.39332	3.40118
CBFA2T2	#N/A	#N/A	#N/A	#N/A	#N/A	#N/A	-1.39051	1.65594
MXRA8	#N/A	#N/A	#N/A	#N/A	#N/A	#N/A	-1.38323	3.03786
RBM23	#N/A	#N/A	#N/A	#N/A	#N/A	#N/A	-1.38147	2.2145
THBS1	#N/A	#N/A	#N/A	#N/A	#N/A	#N/A	-1.37958	4.46798
ITM2C	#N/A	#N/A	#N/A	#N/A	#N/A	#N/A	-1.37262	2.74017
FBN2	#N/A	#N/A	#N/A	#N/A	#N/A	#N/A	-1.36997	3.66045
ATP6AP2	#N/A	#N/A	#N/A	#N/A	#N/A	#N/A	-1.365	2.496
CDR2	#N/A	#N/A	#N/A	#N/A	#N/A	#N/A	-1.3595	3.09842
COX16	#N/A	#N/A	#N/A	#N/A	#N/A	#N/A	-1.35358	2.32556
P4HA2	#N/A	#N/A	#N/A	#N/A	#N/A	#N/A	-1.35354	1.78633
AEN	#N/A	#N/A	#N/A	#N/A	#N/A	#N/A	-1.35293	1.66227
PTN	#N/A	#N/A	#N/A	#N/A	#N/A	#N/A	-1.35257	3.16817
TPP1	#N/A	#N/A	#N/A	#N/A	#N/A	#N/A	-1.35113	3.23427
LGALS3BP	#N/A	#N/A	#N/A	#N/A	#N/A	#N/A	-1.34982	2.15489
SDHAF2	#N/A	#N/A	#N/A	#N/A	#N/A	#N/A	-1.34681	1.95761
HLA-E	#N/A	#N/A	#N/A	#N/A	#N/A	#N/A	-1.34639	2.30461
MTMR4	#N/A	#N/A	#N/A	#N/A	#N/A	#N/A	-1.34332	2.35606
ALG3	#N/A	#N/A	#N/A	#N/A	#N/A	#N/A	-1.34274	2.67058
MRNIP	#N/A	#N/A	#N/A	#N/A	#N/A	#N/A	-1.34157	2.00034
TOX2	#N/A	#N/A	#N/A	#N/A	#N/A	#N/A	-1.33152	2.35842
DDX49	#N/A	#N/A	#N/A	#N/A	#N/A	#N/A	-1.3199	2.76682
COL5A1	#N/A	#N/A	#N/A	#N/A	#N/A	#N/A	-1.31933	3.70768
UBE2C	#N/A	#N/A	#N/A	#N/A	#N/A	#N/A	-1.31814	3.5244
COL14A1	#N/A	#N/A	#N/A	#N/A	#N/A	#N/A	-1.31733	3.78459
MORF4L1	#N/A	#N/A	#N/A	#N/A	#N/A	#N/A	-1.31489	2.80469
LAMA1	#N/A	#N/A	#N/A	#N/A	#N/A	#N/A	-1.30167	2.84487
CNTROB	#N/A	#N/A	#N/A	#N/A	#N/A	#N/A	-1.30131	2.12073
YTHDF2	#N/A	#N/A	#N/A	#N/A	#N/A	#N/A	-1.29676	3.10982
TRIM27	#N/A	#N/A	#N/A	#N/A	#N/A	#N/A	-1.29265	2.12194
KLHDC2	#N/A	#N/A	#N/A	#N/A	#N/A	#N/A	-1.29099	2.31649
YBX3	#N/A	#N/A	#N/A	#N/A	#N/A	#N/A	-1.28962	2.83637
NPDC1	#N/A	#N/A	#N/A	#N/A	#N/A	#N/A	-1.28599	1.5937
IL6ST	#N/A	#N/A	#N/A	#N/A	#N/A	#N/A	-1.28558	3.04457
RTFDC1	#N/A	#N/A	#N/A	#N/A	#N/A	#N/A	-1.28518	3.5058
SENP2	#N/A	#N/A	#N/A	#N/A	#N/A	#N/A	-1.28152	1.55243
ATAD5	#N/A	#N/A	#N/A	#N/A	#N/A	#N/A	-1.27943	2.02566
USP33	#N/A	#N/A	#N/A	#N/A	#N/A	#N/A	-1.27935	2.99589
C15orf41	#N/A	#N/A	#N/A	#N/A	#N/A	#N/A	-1.2765	1.4796
TIMP2	#N/A	#N/A	#N/A	#N/A	#N/A	#N/A	-1.27608	2.85511
FUT11	#N/A	#N/A	#N/A	#N/A	#N/A	#N/A	-1.27604	2.91182
SLIT3	#N/A	#N/A	#N/A	#N/A	#N/A	#N/A	-1.27124	1.97495
CRIPT	#N/A	#N/A	#N/A	#N/A	#N/A	#N/A	-1.26631	2.79615
SNPH	#N/A	#N/A	#N/A	#N/A	#N/A	#N/A	-1.26389	1.35533
COA4	#N/A	#N/A	#N/A	#N/A	#N/A	#N/A	-1.25759	2.25494
PHF8	#N/A	#N/A	#N/A	#N/A	#N/A	#N/A	-1.25747	1.689
AMOTL2	#N/A	#N/A	#N/A	#N/A	#N/A	#N/A	-1.24781	2.80311
DNAJC30	#N/A	#N/A	#N/A	#N/A	#N/A	#N/A	-1.24563	2.1248
PRR14L	#N/A	#N/A	#N/A	#N/A	#N/A	#N/A	-1.23707	1.61033
CIR1	#N/A	#N/A	#N/A	#N/A	#N/A	#N/A	-1.22696	2.76827
SMPD1	#N/A	#N/A	#N/A	#N/A	#N/A	#N/A	-1.22693	2.82636
DDA1	#N/A	#N/A	#N/A	#N/A	#N/A	#N/A	-1.22675	2.41522
FLT1	#N/A	#N/A	#N/A	#N/A	#N/A	#N/A	-1.22061	2.01783
CEBPG	#N/A	#N/A	#N/A	#N/A	#N/A	#N/A	-1.21771	1.78244
NID1	#N/A	#N/A	#N/A	#N/A	#N/A	#N/A	-1.21587	2.8959
FNDC3B	#N/A	#N/A	#N/A	#N/A	#N/A	#N/A	-1.21569	3.5455
CTSK	#N/A	#N/A	#N/A	#N/A	#N/A	#N/A	-1.21306	3.14798
CEP63	#N/A	#N/A	#N/A	#N/A	#N/A	#N/A	-1.20808	3.03359
MMP2	#N/A	#N/A	#N/A	#N/A	#N/A	#N/A	-1.20655	2.97964
TMEM109	#N/A	#N/A	#N/A	#N/A	#N/A	#N/A	-1.2065	3.23339
TERF1	#N/A	#N/A	#N/A	#N/A	#N/A	#N/A	-1.20569	2.87071
LRIG2	#N/A	#N/A	#N/A	#N/A	#N/A	#N/A	-1.19416	2.54137
TGOLN2	#N/A	#N/A	#N/A	#N/A	#N/A	#N/A	-1.19273	3.33582
RBM28	#N/A	#N/A	#N/A	#N/A	#N/A	#N/A	-1.18624	3.67034
GOLM1	#N/A	#N/A	#N/A	#N/A	#N/A	#N/A	-1.18338	2.87059
COL11A1	#N/A	#N/A	#N/A	#N/A	#N/A	#N/A	-1.17435	3.50225
PXDN	#N/A	#N/A	#N/A	#N/A	#N/A	#N/A	-1.17095	3.54237
THBS2	#N/A	#N/A	#N/A	#N/A	#N/A	#N/A	-1.1702	2.81374
SHKBP1	#N/A	#N/A	#N/A	#N/A	#N/A	#N/A	-1.16949	1.55219
ETS1	#N/A	#N/A	#N/A	#N/A	#N/A	#N/A	-1.1681	2.05721
CDK4	#N/A	#N/A	#N/A	#N/A	#N/A	#N/A	-1.1673	2.43787
PLD3	#N/A	#N/A	#N/A	#N/A	#N/A	#N/A	-1.16555	3.09039
CCDC77	#N/A	#N/A	#N/A	#N/A	#N/A	#N/A	-1.15939	1.82322
MAML2	#N/A	#N/A	#N/A	#N/A	#N/A	#N/A	-1.15542	2.11904
BTBD2	#N/A	#N/A	#N/A	#N/A	#N/A	#N/A	-1.14864	2.54786
NFKBIB	#N/A	#N/A	#N/A	#N/A	#N/A	#N/A	-1.14363	2.07943
CDC25C	#N/A	#N/A	#N/A	#N/A	#N/A	#N/A	-1.14237	2.8114
C12orf57	#N/A	#N/A	#N/A	#N/A	#N/A	#N/A	-1.14156	2.97331
FUCA2	#N/A	#N/A	#N/A	#N/A	#N/A	#N/A	-1.14104	3.04861
FLT1	#N/A	#N/A	#N/A	#N/A	#N/A	#N/A	-1.14051	3.20809
EME1	#N/A	#N/A	#N/A	#N/A	#N/A	#N/A	-1.13445	2.1179
MORF4L2	#N/A	#N/A	#N/A	#N/A	#N/A	#N/A	-1.1274	2.80828
ALPK2	#N/A	#N/A	#N/A	#N/A	#N/A	#N/A	-1.12575	2.65763
PCNT	#N/A	#N/A	#N/A	#N/A	#N/A	#N/A	-1.12095	3.43063
UBOX5	#N/A	#N/A	#N/A	#N/A	#N/A	#N/A	-1.12087	1.79921
GLE1	#N/A	#N/A	#N/A	#N/A	#N/A	#N/A	-1.11503	3.16306
COX17	#N/A	#N/A	#N/A	#N/A	#N/A	#N/A	-1.11419	3.11167
TANGO2	#N/A	#N/A	#N/A	#N/A	#N/A	#N/A	-1.11344	1.57376
LRIG3	#N/A	#N/A	#N/A	#N/A	#N/A	#N/A	-1.11247	1.75891
PKMYT1	#N/A	#N/A	#N/A	#N/A	#N/A	#N/A	-1.11244	2.572
MAFG	#N/A	#N/A	#N/A	#N/A	#N/A	#N/A	-1.11129	1.92401
CDC7	#N/A	#N/A	#N/A	#N/A	#N/A	#N/A	-1.10716	2.0899
TRUB2	#N/A	#N/A	#N/A	#N/A	#N/A	#N/A	-1.10222	1.71431
CCDC59	#N/A	#N/A	#N/A	#N/A	#N/A	#N/A	-1.10026	2.42393
SURF6	#N/A	#N/A	#N/A	#N/A	#N/A	#N/A	-1.09885	3.2145
C6orf89	#N/A	#N/A	#N/A	#N/A	#N/A	#N/A	-1.09314	2.06494
C11orf74	#N/A	#N/A	#N/A	#N/A	#N/A	#N/A	-1.08745	2.28357
BTD	#N/A	#N/A	#N/A	#N/A	#N/A	#N/A	-1.08681	2.28874
VGLL4	#N/A	#N/A	#N/A	#N/A	#N/A	#N/A	-1.08635	2.38708
BBIP1	#N/A	#N/A	#N/A	#N/A	#N/A	#N/A	-1.08468	1.51768
CCNDBP1	#N/A	#N/A	#N/A	#N/A	#N/A	#N/A	-1.08203	2.82341
NUSAP1	#N/A	#N/A	#N/A	#N/A	#N/A	#N/A	-1.08002	2.5348
RCAN3	#N/A	#N/A	#N/A	#N/A	#N/A	#N/A	-1.07688	1.42798
POLR2A	#N/A	#N/A	#N/A	#N/A	#N/A	#N/A	-1.07311	3.73563
SENP5	#N/A	#N/A	#N/A	#N/A	#N/A	#N/A	-1.0726	1.94669
CPD	#N/A	#N/A	#N/A	#N/A	#N/A	#N/A	-1.07118	3.2127
SLIT2	#N/A	#N/A	#N/A	#N/A	#N/A	#N/A	-1.06946	3.85462
C1orf198	#N/A	#N/A	#N/A	#N/A	#N/A	#N/A	-1.0663	3.47004
TUFT1	#N/A	#N/A	#N/A	#N/A	#N/A	#N/A	-1.06489	1.84751
CASP2	#N/A	#N/A	#N/A	#N/A	#N/A	#N/A	-1.06468	3.05321
RPGRIP1L	#N/A	#N/A	#N/A	#N/A	#N/A	#N/A	-1.06419	2.4796
KIF20B	#N/A	#N/A	#N/A	#N/A	#N/A	#N/A	-1.0631	3.22363
KIAA0101	#N/A	#N/A	#N/A	#N/A	#N/A	#N/A	-1.06305	2.71533
BCOR	#N/A	#N/A	#N/A	#N/A	#N/A	#N/A	-1.06266	1.85893
TSTD2	#N/A	#N/A	#N/A	#N/A	#N/A	#N/A	-1.0612	1.529
PRRX2	#N/A	#N/A	#N/A	#N/A	#N/A	#N/A	-1.05582	2.15241
PARP2	#N/A	#N/A	#N/A	#N/A	#N/A	#N/A	-1.04929	1.71108
FKBP8	#N/A	#N/A	#N/A	#N/A	#N/A	#N/A	-1.04919	3.67096
MTERF3	#N/A	#N/A	#N/A	#N/A	#N/A	#N/A	-1.04508	2.25478
THBS3	#N/A	#N/A	#N/A	#N/A	#N/A	#N/A	-1.04371	2.24932
IRF2BP2	#N/A	#N/A	#N/A	#N/A	#N/A	#N/A	-1.04332	2.21285
MIS18BP1	#N/A	#N/A	#N/A	#N/A	#N/A	#N/A	-1.04072	2.88029
ZFP36L2	#N/A	#N/A	#N/A	#N/A	#N/A	#N/A	-1.04021	2.4003
EIF4EBP2	#N/A	#N/A	#N/A	#N/A	#N/A	#N/A	-1.03913	1.5478
CCDC61	#N/A	#N/A	#N/A	#N/A	#N/A	#N/A	-1.03707	1.76785
POLI	#N/A	#N/A	#N/A	#N/A	#N/A	#N/A	-1.0369	2.27074
KIAA0430	#N/A	#N/A	#N/A	#N/A	#N/A	#N/A	-1.03232	2.6096
RXRG	#N/A	#N/A	#N/A	#N/A	#N/A	#N/A	-1.032	2.32148
NIFK	#N/A	#N/A	#N/A	#N/A	#N/A	#N/A	-1.03082	3.58582
SEMA3B	#N/A	#N/A	#N/A	#N/A	#N/A	#N/A	-1.03032	2.46877
IRF2	#N/A	#N/A	#N/A	#N/A	#N/A	#N/A	-1.02948	2.67552
FST	#N/A	#N/A	#N/A	#N/A	#N/A	#N/A	-1.02841	2.70224
NFIX	#N/A	#N/A	#N/A	#N/A	#N/A	#N/A	-1.02807	2.29425
ACTN1	#N/A	#N/A	#N/A	#N/A	#N/A	#N/A	-1.02649	2.43098
AP5Z1	#N/A	#N/A	#N/A	#N/A	#N/A	#N/A	-1.02486	2.59317
POLR1D	#N/A	#N/A	#N/A	#N/A	#N/A	#N/A	-1.0202	2.1784
ESCO2	#N/A	#N/A	#N/A	#N/A	#N/A	#N/A	-1.01942	2.91931
NIN	#N/A	#N/A	#N/A	#N/A	#N/A	#N/A	-1.01839	2.43488
TOX	#N/A	#N/A	#N/A	#N/A	#N/A	#N/A	-1.01711	2.00963
CBY1	#N/A	#N/A	#N/A	#N/A	#N/A	#N/A	-1.01402	2.19731
GALNT5	#N/A	#N/A	#N/A	#N/A	#N/A	#N/A	-1.01378	3.18225
NUP214	#N/A	#N/A	#N/A	#N/A	#N/A	#N/A	-1.01364	3.41836
FANCL	#N/A	#N/A	#N/A	#N/A	#N/A	#N/A	-1.01053	2.48998
MAD2L1BP	#N/A	#N/A	#N/A	#N/A	#N/A	#N/A	-1.00732	2.91886
TSR3	#N/A	#N/A	#N/A	#N/A	#N/A	#N/A	-1.00708	2.5129
RABAC1	#N/A	#N/A	#N/A	#N/A	#N/A	#N/A	-1.00383	2.85618
USP1	#N/A	#N/A	#N/A	#N/A	#N/A	#N/A	-1.00355	3.12993
RAB34	#N/A	#N/A	#N/A	#N/A	#N/A	#N/A	-1.00222	1.964
TRIAP1	#N/A	#N/A	#N/A	#N/A	#N/A	#N/A	-1.00044	2.39099
LRRC42	#N/A	#N/A	#N/A	#N/A	#N/A	#N/A	-0.997681	2.51669
FDFT1	#N/A	#N/A	#N/A	#N/A	#N/A	#N/A	-0.997398	3.49214
PITHD1	#N/A	#N/A	#N/A	#N/A	#N/A	#N/A	-0.996621	2.90295
CDK5RAP2	#N/A	#N/A	#N/A	#N/A	#N/A	#N/A	-0.994153	3.27718
TNIP2	#N/A	#N/A	#N/A	#N/A	#N/A	#N/A	-0.989035	2.37654
ZCCHC9	#N/A	#N/A	#N/A	#N/A	#N/A	#N/A	-0.988904	1.95595
NR2C2	#N/A	#N/A	#N/A	#N/A	#N/A	#N/A	-0.981335	2.2517
AMFR	#N/A	#N/A	#N/A	#N/A	#N/A	#N/A	-0.981078	2.09123
CEBPB	#N/A	#N/A	#N/A	#N/A	#N/A	#N/A	-0.980635	2.55097
PLAU	#N/A	#N/A	#N/A	#N/A	#N/A	#N/A	-0.980558	3.01433
PSAP	#N/A	#N/A	#N/A	#N/A	#N/A	#N/A	-0.979511	1.8907
KLF3	#N/A	#N/A	#N/A	#N/A	#N/A	#N/A	-0.979178	2.28065
PTCD1	#N/A	#N/A	#N/A	#N/A	#N/A	#N/A	-0.976733	2.59276
LOXL2	#N/A	#N/A	#N/A	#N/A	#N/A	#N/A	-0.973857	3.82126
POLR2L	#N/A	#N/A	#N/A	#N/A	#N/A	#N/A	-0.972872	3.6494
SERPINB7	#N/A	#N/A	#N/A	#N/A	#N/A	#N/A	-0.970421	2.63927
KNOP1	#N/A	#N/A	#N/A	#N/A	#N/A	#N/A	-0.969312	2.78564
CXorf56	#N/A	#N/A	#N/A	#N/A	#N/A	#N/A	-0.967214	2.13089
TRAK1	#N/A	#N/A	#N/A	#N/A	#N/A	#N/A	-0.963238	2.30934
STAT5B	#N/A	#N/A	#N/A	#N/A	#N/A	#N/A	-0.956119	1.57142
MDK	#N/A	#N/A	#N/A	#N/A	#N/A	#N/A	-0.955569	2.43415
AZI2	#N/A	#N/A	#N/A	#N/A	#N/A	#N/A	-0.95401	2.59892
CDC42EP5	#N/A	#N/A	#N/A	#N/A	#N/A	#N/A	-0.953057	2.43119
MKL1	#N/A	#N/A	#N/A	#N/A	#N/A	#N/A	-0.952992	2.39826
CTSB	#N/A	#N/A	#N/A	#N/A	#N/A	#N/A	-0.95155	4.01327
MET	#N/A	#N/A	#N/A	#N/A	#N/A	#N/A	-0.951094	3.13754
JAK1	#N/A	#N/A	#N/A	#N/A	#N/A	#N/A	-0.950811	3.36359
LAYN	#N/A	#N/A	#N/A	#N/A	#N/A	#N/A	-0.947375	2.67034
IPMK	#N/A	#N/A	#N/A	#N/A	#N/A	#N/A	-0.945456	1.4442
CLN5	#N/A	#N/A	#N/A	#N/A	#N/A	#N/A	-0.942172	2.9474
SIPA1L2	#N/A	#N/A	#N/A	#N/A	#N/A	#N/A	-0.942126	2.0615
ZNF646	#N/A	#N/A	#N/A	#N/A	#N/A	#N/A	-0.942068	2.46848
PPIL2	#N/A	#N/A	#N/A	#N/A	#N/A	#N/A	-0.939498	3.12443
COL6A1	#N/A	#N/A	#N/A	#N/A	#N/A	#N/A	-0.938295	4.47242
BCKDK	#N/A	#N/A	#N/A	#N/A	#N/A	#N/A	-0.936927	2.35759
ZNHIT1	#N/A	#N/A	#N/A	#N/A	#N/A	#N/A	-0.936921	2.03608
AMZ2	#N/A	#N/A	#N/A	#N/A	#N/A	#N/A	-0.936052	1.47077
KLHDC8B	#N/A	#N/A	#N/A	#N/A	#N/A	#N/A	-0.932524	2.12238
CEP89	#N/A	#N/A	#N/A	#N/A	#N/A	#N/A	-0.932315	2.70376
MCM8	#N/A	#N/A	#N/A	#N/A	#N/A	#N/A	-0.931502	2.06356
COL6A2	#N/A	#N/A	#N/A	#N/A	#N/A	#N/A	-0.930296	4.38844
GRN	#N/A	#N/A	#N/A	#N/A	#N/A	#N/A	-0.930118	2.90463
BCAR3	#N/A	#N/A	#N/A	#N/A	#N/A	#N/A	-0.930117	3.00239
NID2	#N/A	#N/A	#N/A	#N/A	#N/A	#N/A	-0.926624	3.11025
ZYG11B	#N/A	#N/A	#N/A	#N/A	#N/A	#N/A	-0.926493	3.39434
MANBA	#N/A	#N/A	#N/A	#N/A	#N/A	#N/A	-0.924347	2.1825
RBX1	#N/A	#N/A	#N/A	#N/A	#N/A	#N/A	-0.924158	2.29734
PHC3	#N/A	#N/A	#N/A	#N/A	#N/A	#N/A	-0.923195	2.36797
JADE1	#N/A	#N/A	#N/A	#N/A	#N/A	#N/A	-0.922984	1.66
DGCR14	#N/A	#N/A	#N/A	#N/A	#N/A	#N/A	-0.921767	1.98808
C5orf30	#N/A	#N/A	#N/A	#N/A	#N/A	#N/A	-0.921503	2.79146
TENM2	#N/A	#N/A	#N/A	#N/A	#N/A	#N/A	-0.91821	2.07968
TRAPPC6A	#N/A	#N/A	#N/A	#N/A	#N/A	#N/A	-0.917548	1.60249
SCAF8	#N/A	#N/A	#N/A	#N/A	#N/A	#N/A	-0.916659	3.08402
PTPRS	#N/A	#N/A	#N/A	#N/A	#N/A	#N/A	-0.915712	2.74941
ADAM10	#N/A	#N/A	#N/A	#N/A	#N/A	#N/A	-0.913313	2.88034
DUSP11	#N/A	#N/A	#N/A	#N/A	#N/A	#N/A	-0.913112	2.45248
DUSP4	#N/A	#N/A	#N/A	#N/A	#N/A	#N/A	-0.911967	2.38278
ZCCHC7	#N/A	#N/A	#N/A	#N/A	#N/A	#N/A	-0.911058	1.72556
RXRA	#N/A	#N/A	#N/A	#N/A	#N/A	#N/A	-0.910987	2.77412
TYMS	#N/A	#N/A	#N/A	#N/A	#N/A	#N/A	-0.910059	3.02992
RND3	#N/A	#N/A	#N/A	#N/A	#N/A	#N/A	-0.908184	3.30383
GHITM	#N/A	#N/A	#N/A	#N/A	#N/A	#N/A	-0.907307	2.65005
NOP9	#N/A	#N/A	#N/A	#N/A	#N/A	#N/A	-0.905855	3.3317
SCLT1	#N/A	#N/A	#N/A	#N/A	#N/A	#N/A	-0.902637	2.81325
DEPDC7	#N/A	#N/A	#N/A	#N/A	#N/A	#N/A	-0.901514	1.88977
BICC1	#N/A	#N/A	#N/A	#N/A	#N/A	#N/A	-0.901123	3.38198
ZNF385A	#N/A	#N/A	#N/A	#N/A	#N/A	#N/A	-0.899817	2.37467
ENOX2	#N/A	#N/A	#N/A	#N/A	#N/A	#N/A	-0.89945	1.97451
HMG20B	#N/A	#N/A	#N/A	#N/A	#N/A	#N/A	-0.898575	2.13414
CCDC71L	#N/A	#N/A	#N/A	#N/A	#N/A	#N/A	-0.898526	2.56606
LOXL3	#N/A	#N/A	#N/A	#N/A	#N/A	#N/A	-0.898404	2.3172
BNIP3L	#N/A	#N/A	#N/A	#N/A	#N/A	#N/A	-0.898103	2.21859
RNF181	#N/A	#N/A	#N/A	#N/A	#N/A	#N/A	-0.897971	2.60994
IFT80	#N/A	#N/A	#N/A	#N/A	#N/A	#N/A	-0.893494	3.26224
FCGRT	#N/A	#N/A	#N/A	#N/A	#N/A	#N/A	-0.890421	2.94448
FBXO11	#N/A	#N/A	#N/A	#N/A	#N/A	#N/A	-0.889702	1.51646
RNASEH1	#N/A	#N/A	#N/A	#N/A	#N/A	#N/A	-0.886986	2.25821
HERC3	#N/A	#N/A	#N/A	#N/A	#N/A	#N/A	-0.885513	1.61123
PHC2	#N/A	#N/A	#N/A	#N/A	#N/A	#N/A	-0.884286	3.17045
ARSK	#N/A	#N/A	#N/A	#N/A	#N/A	#N/A	-0.883373	3.06776
APBB1	#N/A	#N/A	#N/A	#N/A	#N/A	#N/A	-0.88152	1.98233
FBLN1	#N/A	#N/A	#N/A	#N/A	#N/A	#N/A	-0.880475	3.6226
TXNDC15	#N/A	#N/A	#N/A	#N/A	#N/A	#N/A	-0.878106	2.22942
APOL6	#N/A	#N/A	#N/A	#N/A	#N/A	#N/A	-0.871761	2.44363
SERPINE2	#N/A	#N/A	#N/A	#N/A	#N/A	#N/A	-0.871514	3.88646
TRAF7	#N/A	#N/A	#N/A	#N/A	#N/A	#N/A	-0.871492	2.3755
SLC2A10	#N/A	#N/A	#N/A	#N/A	#N/A	#N/A	-0.868601	2.45162
SEMA3C	#N/A	#N/A	#N/A	#N/A	#N/A	#N/A	-0.868128	3.09693
PAK1IP1	#N/A	#N/A	#N/A	#N/A	#N/A	#N/A	-0.867243	3.35629
CKS1B	#N/A	#N/A	#N/A	#N/A	#N/A	#N/A	-0.865647	2.7947
TIMELESS	#N/A	#N/A	#N/A	#N/A	#N/A	#N/A	-0.865364	2.21201
SLC30A6	#N/A	#N/A	#N/A	#N/A	#N/A	#N/A	-0.865315	1.87883
TAF6	#N/A	#N/A	#N/A	#N/A	#N/A	#N/A	-0.864659	2.26226
ARSJ	#N/A	#N/A	#N/A	#N/A	#N/A	#N/A	-0.86276	2.38289
DST	#N/A	#N/A	#N/A	#N/A	#N/A	#N/A	-0.861313	2.78423
COL16A1	#N/A	#N/A	#N/A	#N/A	#N/A	#N/A	-0.86051	2.77223
RRP7A	#N/A	#N/A	#N/A	#N/A	#N/A	#N/A	-0.856335	2.73004
FRMD6	#N/A	#N/A	#N/A	#N/A	#N/A	#N/A	-0.855758	3.06187
ASB1	#N/A	#N/A	#N/A	#N/A	#N/A	#N/A	-0.855471	1.72626
CNTRL	#N/A	#N/A	#N/A	#N/A	#N/A	#N/A	-0.85472	2.45813
BCAT1	#N/A	#N/A	#N/A	#N/A	#N/A	#N/A	-0.852777	2.54455
COL6A3	#N/A	#N/A	#N/A	#N/A	#N/A	#N/A	-0.852365	5.17249
FASTKD2	#N/A	#N/A	#N/A	#N/A	#N/A	#N/A	-0.851413	3.20794
DTX3	#N/A	#N/A	#N/A	#N/A	#N/A	#N/A	-0.849749	1.66119
GTPBP2	#N/A	#N/A	#N/A	#N/A	#N/A	#N/A	-0.847546	2.80647
PDCD4	#N/A	#N/A	#N/A	#N/A	#N/A	#N/A	-0.846493	3.6186
APCDD1	#N/A	#N/A	#N/A	#N/A	#N/A	#N/A	-0.842568	2.16025
BOD1	#N/A	#N/A	#N/A	#N/A	#N/A	#N/A	-0.841859	2.37674
TMEM209	#N/A	#N/A	#N/A	#N/A	#N/A	#N/A	-0.84087	2.85942
PHYH	#N/A	#N/A	#N/A	#N/A	#N/A	#N/A	-0.840129	3.04295
GUSB	#N/A	#N/A	#N/A	#N/A	#N/A	#N/A	-0.83924	2.98098
CHD9	#N/A	#N/A	#N/A	#N/A	#N/A	#N/A	-0.838782	1.5457
ATG2A	#N/A	#N/A	#N/A	#N/A	#N/A	#N/A	-0.835329	1.5479
OS9	#N/A	#N/A	#N/A	#N/A	#N/A	#N/A	-0.834933	3.01576
TGFB2	#N/A	#N/A	#N/A	#N/A	#N/A	#N/A	-0.832277	2.66942
ANKRD52	#N/A	#N/A	#N/A	#N/A	#N/A	#N/A	-0.831792	2.52934
SUCO	#N/A	#N/A	#N/A	#N/A	#N/A	#N/A	-0.829494	2.19076
FAM83G	#N/A	#N/A	#N/A	#N/A	#N/A	#N/A	-0.826243	2.61378
MRFAP1	#N/A	#N/A	#N/A	#N/A	#N/A	#N/A	-0.825167	2.65536
MUT	#N/A	#N/A	#N/A	#N/A	#N/A	#N/A	-0.824399	3.55976
RNF34	#N/A	#N/A	#N/A	#N/A	#N/A	#N/A	-0.824197	2.23042
IL13RA1	#N/A	#N/A	#N/A	#N/A	#N/A	#N/A	-0.822021	2.55001
XPA	#N/A	#N/A	#N/A	#N/A	#N/A	#N/A	-0.821549	1.7055
REXO1	#N/A	#N/A	#N/A	#N/A	#N/A	#N/A	-0.820896	2.45652
DDX56	#N/A	#N/A	#N/A	#N/A	#N/A	#N/A	-0.820436	3.50514
CALD1	#N/A	#N/A	#N/A	#N/A	#N/A	#N/A	-0.81827	3.09729
USP22	#N/A	#N/A	#N/A	#N/A	#N/A	#N/A	-0.816182	2.29077
SUV39H1	#N/A	#N/A	#N/A	#N/A	#N/A	#N/A	-0.815628	1.76093
ZNF593	#N/A	#N/A	#N/A	#N/A	#N/A	#N/A	-0.813936	3.00754
BMPR2	#N/A	#N/A	#N/A	#N/A	#N/A	#N/A	-0.813821	1.37578
FTSJ3	#N/A	#N/A	#N/A	#N/A	#N/A	#N/A	-0.812696	3.84964
SPOP	#N/A	#N/A	#N/A	#N/A	#N/A	#N/A	-0.812304	2.24914
MFGE8	#N/A	#N/A	#N/A	#N/A	#N/A	#N/A	-0.812144	3.38656
CYP27A1	#N/A	#N/A	#N/A	#N/A	#N/A	#N/A	-0.811976	3.23329
ELF1	#N/A	#N/A	#N/A	#N/A	#N/A	#N/A	-0.811922	2.45514
CNOT8	#N/A	#N/A	#N/A	#N/A	#N/A	#N/A	-0.811828	2.41791
FOXO3	#N/A	#N/A	#N/A	#N/A	#N/A	#N/A	-0.811562	2.05171
PLSCR1	#N/A	#N/A	#N/A	#N/A	#N/A	#N/A	-0.811355	1.64216
OSMR	#N/A	#N/A	#N/A	#N/A	#N/A	#N/A	-0.811264	2.0744
MDN1	#N/A	#N/A	#N/A	#N/A	#N/A	#N/A	-0.810117	3.56536
HELLS	#N/A	#N/A	#N/A	#N/A	#N/A	#N/A	-0.809271	2.73542
MGRN1	#N/A	#N/A	#N/A	#N/A	#N/A	#N/A	-0.806959	2.14582
CUEDC2	#N/A	#N/A	#N/A	#N/A	#N/A	#N/A	-0.80427	3.25048
ZNF845	#N/A	#N/A	#N/A	#N/A	#N/A	#N/A	-0.803874	2.46973
YBX3	#N/A	#N/A	#N/A	#N/A	#N/A	#N/A	-0.80357	3.87094
TYK2	#N/A	#N/A	#N/A	#N/A	#N/A	#N/A	-0.802849	2.12182
CYP51A1	#N/A	#N/A	#N/A	#N/A	#N/A	#N/A	-0.802655	3.40939
TRPV4	#N/A	#N/A	#N/A	#N/A	#N/A	#N/A	-0.802363	2.40007
CHPF2	#N/A	#N/A	#N/A	#N/A	#N/A	#N/A	-0.801398	2.38108
TSHZ3	#N/A	#N/A	#N/A	#N/A	#N/A	#N/A	-0.801115	1.88614
CCDC80	#N/A	#N/A	#N/A	#N/A	#N/A	#N/A	-0.800835	3.3922
KIF18B	#N/A	#N/A	#N/A	#N/A	#N/A	#N/A	-0.800554	2.3098
OMA1	#N/A	#N/A	#N/A	#N/A	#N/A	#N/A	-0.797387	1.74317
TSPAN14	#N/A	#N/A	#N/A	#N/A	#N/A	#N/A	-0.79729	2.18649
UBL3	#N/A	#N/A	#N/A	#N/A	#N/A	#N/A	-0.796922	1.91913
TRAPPC1	#N/A	#N/A	#N/A	#N/A	#N/A	#N/A	-0.795615	1.69904
DLC1	#N/A	#N/A	#N/A	#N/A	#N/A	#N/A	-0.793222	3.12447
DDX52	#N/A	#N/A	#N/A	#N/A	#N/A	#N/A	-0.792334	3.26167
UTP23	#N/A	#N/A	#N/A	#N/A	#N/A	#N/A	-0.792211	2.64833
PAIP2	#N/A	#N/A	#N/A	#N/A	#N/A	#N/A	-0.79217	2.75006
CEP131	#N/A	#N/A	#N/A	#N/A	#N/A	#N/A	-0.791333	2.9389
ATF2	#N/A	#N/A	#N/A	#N/A	#N/A	#N/A	-0.791027	2.22505
FAM32A	#N/A	#N/A	#N/A	#N/A	#N/A	#N/A	-0.790975	2.14068
KCTD17	#N/A	#N/A	#N/A	#N/A	#N/A	#N/A	-0.790435	1.57782
SPICE1	#N/A	#N/A	#N/A	#N/A	#N/A	#N/A	-0.789301	2.73491
XIAP	#N/A	#N/A	#N/A	#N/A	#N/A	#N/A	-0.789191	2.63361
ATP6AP1	#N/A	#N/A	#N/A	#N/A	#N/A	#N/A	-0.789137	3.61396
EIF1	#N/A	#N/A	#N/A	#N/A	#N/A	#N/A	-0.788749	2.76876
DNAJB9	#N/A	#N/A	#N/A	#N/A	#N/A	#N/A	-0.788486	2.11587
IVNS1ABP	#N/A	#N/A	#N/A	#N/A	#N/A	#N/A	-0.787795	2.57848
USP11	#N/A	#N/A	#N/A	#N/A	#N/A	#N/A	-0.786758	3.36181
NR2C1	#N/A	#N/A	#N/A	#N/A	#N/A	#N/A	-0.783028	2.59752
TMEM185B	#N/A	#N/A	#N/A	#N/A	#N/A	#N/A	-0.782997	1.38423
ZKSCAN1	#N/A	#N/A	#N/A	#N/A	#N/A	#N/A	-0.782826	2.09356
TGFBR2	#N/A	#N/A	#N/A	#N/A	#N/A	#N/A	-0.782116	3.04759
ADAM9	#N/A	#N/A	#N/A	#N/A	#N/A	#N/A	-0.781184	3.29665
MED25	#N/A	#N/A	#N/A	#N/A	#N/A	#N/A	-0.780893	2.54463
NEU1	#N/A	#N/A	#N/A	#N/A	#N/A	#N/A	-0.780791	2.73004
SQLE	#N/A	#N/A	#N/A	#N/A	#N/A	#N/A	-0.780111	3.45792
LRP1B	#N/A	#N/A	#N/A	#N/A	#N/A	#N/A	-0.779429	2.44359
NCSTN	#N/A	#N/A	#N/A	#N/A	#N/A	#N/A	-0.776919	3.38643
ZNF408	#N/A	#N/A	#N/A	#N/A	#N/A	#N/A	-0.776811	1.9857
FBXO2	#N/A	#N/A	#N/A	#N/A	#N/A	#N/A	-0.776659	1.7429
FUOM	#N/A	#N/A	#N/A	#N/A	#N/A	#N/A	-0.775751	1.57264
FTL	#N/A	#N/A	#N/A	#N/A	#N/A	#N/A	-0.775008	3.22866
PLXNA3	#N/A	#N/A	#N/A	#N/A	#N/A	#N/A	-0.774632	2.09579
TRAF5	#N/A	#N/A	#N/A	#N/A	#N/A	#N/A	-0.774388	3.0597
STK19	#N/A	#N/A	#N/A	#N/A	#N/A	#N/A	-0.773609	1.63027
NTN4	#N/A	#N/A	#N/A	#N/A	#N/A	#N/A	-0.773359	3.19832
CSNK1A1	#N/A	#N/A	#N/A	#N/A	#N/A	#N/A	-0.772579	2.03389
PRR11	#N/A	#N/A	#N/A	#N/A	#N/A	#N/A	-0.771987	1.91839
E4F1	#N/A	#N/A	#N/A	#N/A	#N/A	#N/A	-0.769793	1.61296
UBC	#N/A	#N/A	#N/A	#N/A	#N/A	#N/A	-0.769719	4.2196
C8orf88	#N/A	#N/A	#N/A	#N/A	#N/A	#N/A	-0.768418	2.14116
TGIF1	#N/A	#N/A	#N/A	#N/A	#N/A	#N/A	-0.768315	2.17459
ZNFX1	#N/A	#N/A	#N/A	#N/A	#N/A	#N/A	-0.767452	3.59138
EFHD2	#N/A	#N/A	#N/A	#N/A	#N/A	#N/A	-0.766894	4.16441
ANKHD1	#N/A	#N/A	#N/A	#N/A	#N/A	#N/A	-0.766535	3.30232
DIEXF	#N/A	#N/A	#N/A	#N/A	#N/A	#N/A	-0.766346	2.87814
PUM1	#N/A	#N/A	#N/A	#N/A	#N/A	#N/A	-0.765145	2.77748
MTR	#N/A	#N/A	#N/A	#N/A	#N/A	#N/A	-0.764971	3.79679
RGL1	#N/A	#N/A	#N/A	#N/A	#N/A	#N/A	-0.76439	1.68705
POLE4	#N/A	#N/A	#N/A	#N/A	#N/A	#N/A	-0.763746	1.50152
ECD	#N/A	#N/A	#N/A	#N/A	#N/A	#N/A	-0.763207	3.01599
LAPTM4A	#N/A	#N/A	#N/A	#N/A	#N/A	#N/A	-0.761031	2.00603
TMEM59	#N/A	#N/A	#N/A	#N/A	#N/A	#N/A	-0.760264	2.11859
PDK2	#N/A	#N/A	#N/A	#N/A	#N/A	#N/A	-0.759292	2.61918
CXCL12	#N/A	#N/A	#N/A	#N/A	#N/A	#N/A	-0.758965	3.60228
GPN1	#N/A	#N/A	#N/A	#N/A	#N/A	#N/A	-0.756737	2.47607
FAM171B	#N/A	#N/A	#N/A	#N/A	#N/A	#N/A	-0.756639	2.19223
NOSIP	#N/A	#N/A	#N/A	#N/A	#N/A	#N/A	-0.756465	3.66162
NUS1	#N/A	#N/A	#N/A	#N/A	#N/A	#N/A	-0.755052	1.91934
LOX	#N/A	#N/A	#N/A	#N/A	#N/A	#N/A	-0.753496	2.52458
HMGCS1	#N/A	#N/A	#N/A	#N/A	#N/A	#N/A	-0.752679	4.03042
ABHD17A	#N/A	#N/A	#N/A	#N/A	#N/A	#N/A	-0.752414	1.73299
POLG	#N/A	#N/A	#N/A	#N/A	#N/A	#N/A	-0.75216	1.82428
KIAA0391	#N/A	#N/A	#N/A	#N/A	#N/A	#N/A	-0.752037	3.08518
SNX19	#N/A	#N/A	#N/A	#N/A	#N/A	#N/A	-0.751668	2.56677
NCOA6	#N/A	#N/A	#N/A	#N/A	#N/A	#N/A	-0.750626	2.61128
VPRBP	#N/A	#N/A	#N/A	#N/A	#N/A	#N/A	-0.749698	3.15033
CD248	#N/A	#N/A	#N/A	#N/A	#N/A	#N/A	-0.748561	3.41329
MAP1LC3B	#N/A	#N/A	#N/A	#N/A	#N/A	#N/A	-0.748111	3.72161
LRRK1	#N/A	#N/A	#N/A	#N/A	#N/A	#N/A	-0.747533	1.60621
FNIP1	#N/A	#N/A	#N/A	#N/A	#N/A	#N/A	-0.74748	1.56087
MDP1	#N/A	#N/A	#N/A	#N/A	#N/A	#N/A	-0.746687	2.40687
CCDC86	#N/A	#N/A	#N/A	#N/A	#N/A	#N/A	-0.743949	2.80466
CEBPD	#N/A	#N/A	#N/A	#N/A	#N/A	#N/A	-0.743003	2.44034
SGO1	#N/A	#N/A	#N/A	#N/A	#N/A	#N/A	-0.742468	2.5491
FOXJ2	#N/A	#N/A	#N/A	#N/A	#N/A	#N/A	-0.74232	1.89712
TRPA1	#N/A	#N/A	#N/A	#N/A	#N/A	#N/A	-0.740632	1.70745
ZCRB1	#N/A	#N/A	#N/A	#N/A	#N/A	#N/A	-0.739607	2.59035
MEA1	#N/A	#N/A	#N/A	#N/A	#N/A	#N/A	-0.738715	2.56584
EFCAB14	#N/A	#N/A	#N/A	#N/A	#N/A	#N/A	-0.738632	2.13811
ANKRD11	#N/A	#N/A	#N/A	#N/A	#N/A	#N/A	-0.737609	2.39454
RNF169	#N/A	#N/A	#N/A	#N/A	#N/A	#N/A	-0.737228	2.74474
SKA2	#N/A	#N/A	#N/A	#N/A	#N/A	#N/A	-0.736558	2.43746
TRPC4	#N/A	#N/A	#N/A	#N/A	#N/A	#N/A	-0.736324	3.06652
TCAF1	#N/A	#N/A	#N/A	#N/A	#N/A	#N/A	-0.735278	2.52255
CPXM2	#N/A	#N/A	#N/A	#N/A	#N/A	#N/A	-0.735066	3.09854
ENTPD6	#N/A	#N/A	#N/A	#N/A	#N/A	#N/A	-0.734971	2.65515
LAMC1	#N/A	#N/A	#N/A	#N/A	#N/A	#N/A	-0.732413	3.95
RPS19BP1	#N/A	#N/A	#N/A	#N/A	#N/A	#N/A	-0.732355	1.89003
PHLDA2	#N/A	#N/A	#N/A	#N/A	#N/A	#N/A	-0.731742	2.7122
EFHD1	#N/A	#N/A	#N/A	#N/A	#N/A	#N/A	-0.731015	2.91005
FTH1	#N/A	#N/A	#N/A	#N/A	#N/A	#N/A	-0.730624	3.39785
CD320	#N/A	#N/A	#N/A	#N/A	#N/A	#N/A	-0.729941	2.59402
ITGA8	#N/A	#N/A	#N/A	#N/A	#N/A	#N/A	-0.72898	1.59908
PYGO2	#N/A	#N/A	#N/A	#N/A	#N/A	#N/A	-0.728659	1.79352
OGFOD1	#N/A	#N/A	#N/A	#N/A	#N/A	#N/A	-0.727618	3.2879
INPP5E	#N/A	#N/A	#N/A	#N/A	#N/A	#N/A	-0.726863	1.80562
PLEKHA6	#N/A	#N/A	#N/A	#N/A	#N/A	#N/A	-0.726573	2.41071
MLLT1	#N/A	#N/A	#N/A	#N/A	#N/A	#N/A	-0.724969	2.47496
PCDH18	#N/A	#N/A	#N/A	#N/A	#N/A	#N/A	-0.723106	2.88899
CLSPN	#N/A	#N/A	#N/A	#N/A	#N/A	#N/A	-0.722466	2.3201
YME1L1	#N/A	#N/A	#N/A	#N/A	#N/A	#N/A	-0.721979	3.44387
CERCAM	#N/A	#N/A	#N/A	#N/A	#N/A	#N/A	-0.719102	2.41135
NFASC	#N/A	#N/A	#N/A	#N/A	#N/A	#N/A	-0.71755	1.80669
WDR34	#N/A	#N/A	#N/A	#N/A	#N/A	#N/A	-0.717215	2.23728
DHX37	#N/A	#N/A	#N/A	#N/A	#N/A	#N/A	-0.716204	2.77473
BRAT1	#N/A	#N/A	#N/A	#N/A	#N/A	#N/A	-0.714017	2.00047
POMP	#N/A	#N/A	#N/A	#N/A	#N/A	#N/A	-0.713883	3.2226
FBXO18	#N/A	#N/A	#N/A	#N/A	#N/A	#N/A	-0.713689	2.06629
PUM1	#N/A	#N/A	#N/A	#N/A	#N/A	#N/A	-0.713499	3.53856
GOLIM4	#N/A	#N/A	#N/A	#N/A	#N/A	#N/A	-0.712125	3.21017
KLHL11	#N/A	#N/A	#N/A	#N/A	#N/A	#N/A	-0.711278	2.89583
RRN3	#N/A	#N/A	#N/A	#N/A	#N/A	#N/A	-0.710198	2.2284
NUP188	#N/A	#N/A	#N/A	#N/A	#N/A	#N/A	-0.709822	3.3656
ZBTB33	#N/A	#N/A	#N/A	#N/A	#N/A	#N/A	-0.708128	2.0986
R3HCC1L	#N/A	#N/A	#N/A	#N/A	#N/A	#N/A	-0.707342	2.35822
JAG1	#N/A	#N/A	#N/A	#N/A	#N/A	#N/A	-0.705804	2.16493
RNF114	#N/A	#N/A	#N/A	#N/A	#N/A	#N/A	-0.70516	3.4442
ZNF768	#N/A	#N/A	#N/A	#N/A	#N/A	#N/A	-0.705	2.36827
SC5D	#N/A	#N/A	#N/A	#N/A	#N/A	#N/A	-0.704218	2.44635
TPRN	#N/A	#N/A	#N/A	#N/A	#N/A	#N/A	-0.703638	2.09071
PES1	#N/A	#N/A	#N/A	#N/A	#N/A	#N/A	-0.703387	3.67134
UBE2S	#N/A	#N/A	#N/A	#N/A	#N/A	#N/A	-0.70321	2.84058
ZNF410	#N/A	#N/A	#N/A	#N/A	#N/A	#N/A	-0.702824	1.8524
TOP2B	#N/A	#N/A	#N/A	#N/A	#N/A	#N/A	-0.702441	1.69519
RRM1	#N/A	#N/A	#N/A	#N/A	#N/A	#N/A	-0.702402	3.9215
USP9Y	#N/A	#N/A	#N/A	#N/A	#N/A	#N/A	-0.70065	1.74649
SKP2	#N/A	#N/A	#N/A	#N/A	#N/A	#N/A	-0.698709	2.11593
TFPI	#N/A	#N/A	#N/A	#N/A	#N/A	#N/A	-0.69819	3.0744
BBX	#N/A	#N/A	#N/A	#N/A	#N/A	#N/A	-0.697517	2.75718
FGFR1OP	#N/A	#N/A	#N/A	#N/A	#N/A	#N/A	-0.696481	1.76316
SHROOM3	#N/A	#N/A	#N/A	#N/A	#N/A	#N/A	-0.696101	2.88281
GPT2	#N/A	#N/A	#N/A	#N/A	#N/A	#N/A	-0.695454	2.2754
HLA-F	#N/A	#N/A	#N/A	#N/A	#N/A	#N/A	-0.693048	2.17885
BIRC5	#N/A	#N/A	#N/A	#N/A	#N/A	#N/A	-0.691835	2.59068
PLA2G15	#N/A	#N/A	#N/A	#N/A	#N/A	#N/A	-0.690982	3.21404
CEP55	#N/A	#N/A	#N/A	#N/A	#N/A	#N/A	-0.690656	3.34617
LDLR	#N/A	#N/A	#N/A	#N/A	#N/A	#N/A	-0.689568	2.60915
CYTH1	#N/A	#N/A	#N/A	#N/A	#N/A	#N/A	-0.689535	2.45439
HLA-C	#N/A	#N/A	#N/A	#N/A	#N/A	#N/A	-0.688521	2.93095
SLU7	#N/A	#N/A	#N/A	#N/A	#N/A	#N/A	-0.687644	2.96456
ZBTB38	#N/A	#N/A	#N/A	#N/A	#N/A	#N/A	-0.687203	2.8098
DNAJB2	#N/A	#N/A	#N/A	#N/A	#N/A	#N/A	-0.687053	1.88954
CIZ1	#N/A	#N/A	#N/A	#N/A	#N/A	#N/A	-0.686908	2.56091
MUL1	#N/A	#N/A	#N/A	#N/A	#N/A	#N/A	-0.686392	2.84418
DDX31	#N/A	#N/A	#N/A	#N/A	#N/A	#N/A	-0.686331	2.6512
ASPM	#N/A	#N/A	#N/A	#N/A	#N/A	#N/A	-0.684709	2.91919
CNKSR3	#N/A	#N/A	#N/A	#N/A	#N/A	#N/A	-0.683828	2.38922
KANSL1	#N/A	#N/A	#N/A	#N/A	#N/A	#N/A	-0.68275	2.3312
OAT	#N/A	#N/A	#N/A	#N/A	#N/A	#N/A	-0.68228	4.23288
RAB40C	#N/A	#N/A	#N/A	#N/A	#N/A	#N/A	-0.681792	1.95736
GON4L	#N/A	#N/A	#N/A	#N/A	#N/A	#N/A	-0.681756	2.37584
ARMCX1	#N/A	#N/A	#N/A	#N/A	#N/A	#N/A	-0.681426	3.48248
FAM21C	#N/A	#N/A	#N/A	#N/A	#N/A	#N/A	-0.681204	2.53946
PIBF1	#N/A	#N/A	#N/A	#N/A	#N/A	#N/A	-0.680449	3.4084
PSAP	#N/A	#N/A	#N/A	#N/A	#N/A	#N/A	-0.680238	4.2809
MIS18A	#N/A	#N/A	#N/A	#N/A	#N/A	#N/A	-0.679348	2.38613
COL8A1	#N/A	#N/A	#N/A	#N/A	#N/A	#N/A	-0.679085	2.53749
APBA2	#N/A	#N/A	#N/A	#N/A	#N/A	#N/A	-0.678514	1.83275
NCOR2	#N/A	#N/A	#N/A	#N/A	#N/A	#N/A	-0.677759	3.34327
PLEC	#N/A	#N/A	#N/A	#N/A	#N/A	#N/A	-0.676737	2.05537
RBM34	#N/A	#N/A	#N/A	#N/A	#N/A	#N/A	-0.674814	2.54404
DNAJC25	#N/A	#N/A	#N/A	#N/A	#N/A	#N/A	-0.673792	2.24561
UBR5	#N/A	#N/A	#N/A	#N/A	#N/A	#N/A	-0.67209	3.69128
SEL1L	#N/A	#N/A	#N/A	#N/A	#N/A	#N/A	-0.672082	3.07774
GREM1	#N/A	#N/A	#N/A	#N/A	#N/A	#N/A	-0.669651	4.07118
LIPA	#N/A	#N/A	#N/A	#N/A	#N/A	#N/A	-0.668717	3.72205
COL6A3	#N/A	#N/A	#N/A	#N/A	#N/A	#N/A	-0.668425	2.70936
CDCA8	#N/A	#N/A	#N/A	#N/A	#N/A	#N/A	-0.668279	3.25856
CHST3	#N/A	#N/A	#N/A	#N/A	#N/A	#N/A	-0.668089	1.81849
RNF11	#N/A	#N/A	#N/A	#N/A	#N/A	#N/A	-0.668046	2.01459
LZTS2	#N/A	#N/A	#N/A	#N/A	#N/A	#N/A	-0.667866	2.57311
SORT1	#N/A	#N/A	#N/A	#N/A	#N/A	#N/A	-0.666707	1.88746
FCF1	#N/A	#N/A	#N/A	#N/A	#N/A	#N/A	-0.665191	3.04166
SNAP47	#N/A	#N/A	#N/A	#N/A	#N/A	#N/A	-0.664399	1.90532
B4GALT4	#N/A	#N/A	#N/A	#N/A	#N/A	#N/A	-0.663548	2.77215
ADAMTS1	#N/A	#N/A	#N/A	#N/A	#N/A	#N/A	-0.663183	3.47329
CALCOCO2	#N/A	#N/A	#N/A	#N/A	#N/A	#N/A	-0.662802	3.30325
SPG11	#N/A	#N/A	#N/A	#N/A	#N/A	#N/A	-0.662682	2.64472
KAT5	#N/A	#N/A	#N/A	#N/A	#N/A	#N/A	-0.661899	1.85489
FAM101B	#N/A	#N/A	#N/A	#N/A	#N/A	#N/A	-0.661062	3.01522
SIAE	#N/A	#N/A	#N/A	#N/A	#N/A	#N/A	-0.66102	2.7931
RXRB	#N/A	#N/A	#N/A	#N/A	#N/A	#N/A	-0.660632	3.38932
HMCES	#N/A	#N/A	#N/A	#N/A	#N/A	#N/A	-0.660607	2.97839
EIF1B	#N/A	#N/A	#N/A	#N/A	#N/A	#N/A	-0.660446	3.41523
TGFBR3	#N/A	#N/A	#N/A	#N/A	#N/A	#N/A	-0.659984	2.3588
BTF3	#N/A	#N/A	#N/A	#N/A	#N/A	#N/A	-0.659836	4.04753
SCPEP1	#N/A	#N/A	#N/A	#N/A	#N/A	#N/A	-0.658723	3.58595
TMEM200A	#N/A	#N/A	#N/A	#N/A	#N/A	#N/A	-0.658539	2.50111
FASTKD1	#N/A	#N/A	#N/A	#N/A	#N/A	#N/A	-0.657839	2.21346
DENND5B	#N/A	#N/A	#N/A	#N/A	#N/A	#N/A	-0.657726	2.2939
C15orf57	#N/A	#N/A	#N/A	#N/A	#N/A	#N/A	-0.657582	1.7466
UBALD1	#N/A	#N/A	#N/A	#N/A	#N/A	#N/A	-0.656944	1.90947
CCDC130	#N/A	#N/A	#N/A	#N/A	#N/A	#N/A	-0.655586	2.32955
SIM1	#N/A	#N/A	#N/A	#N/A	#N/A	#N/A	-0.655353	2.02724
C10orf88	#N/A	#N/A	#N/A	#N/A	#N/A	#N/A	-0.654776	2.49879
TSPAN5	#N/A	#N/A	#N/A	#N/A	#N/A	#N/A	-0.654731	1.4091
GIGYF1	#N/A	#N/A	#N/A	#N/A	#N/A	#N/A	-0.653293	1.76865
MTFR1L	#N/A	#N/A	#N/A	#N/A	#N/A	#N/A	-0.653175	2.41176
CLK2	#N/A	#N/A	#N/A	#N/A	#N/A	#N/A	-0.652506	1.86623
POLR2C	#N/A	#N/A	#N/A	#N/A	#N/A	#N/A	-0.651977	3.32792
SPHK1	#N/A	#N/A	#N/A	#N/A	#N/A	#N/A	-0.651148	2.05547
MLPH	#N/A	#N/A	#N/A	#N/A	#N/A	#N/A	-0.650579	2.22695
MED29	#N/A	#N/A	#N/A	#N/A	#N/A	#N/A	-0.649629	2.98531
NCOA4	#N/A	#N/A	#N/A	#N/A	#N/A	#N/A	-0.649063	2.93688
SLC25A16	#N/A	#N/A	#N/A	#N/A	#N/A	#N/A	-0.648542	2.61114
SDAD1	#N/A	#N/A	#N/A	#N/A	#N/A	#N/A	-0.648436	3.54408
USP53	#N/A	#N/A	#N/A	#N/A	#N/A	#N/A	-0.648068	3.11103
RBM5	#N/A	#N/A	#N/A	#N/A	#N/A	#N/A	-0.647319	2.94709
MAP3K6	#N/A	#N/A	#N/A	#N/A	#N/A	#N/A	-0.64706	2.65443
SSR2	#N/A	#N/A	#N/A	#N/A	#N/A	#N/A	-0.646364	2.61812
ZNRD1	#N/A	#N/A	#N/A	#N/A	#N/A	#N/A	-0.645857	1.82347
CDK1	#N/A	#N/A	#N/A	#N/A	#N/A	#N/A	-0.645558	3.94352
TNK2	#N/A	#N/A	#N/A	#N/A	#N/A	#N/A	-0.644832	2.02885
ING2	#N/A	#N/A	#N/A	#N/A	#N/A	#N/A	-0.644596	2.16208
FEZ2	#N/A	#N/A	#N/A	#N/A	#N/A	#N/A	-0.644197	2.8673
JUNB	#N/A	#N/A	#N/A	#N/A	#N/A	#N/A	-0.644119	2.87912
RPUSD4	#N/A	#N/A	#N/A	#N/A	#N/A	#N/A	-0.642125	2.72741
KCTD21	#N/A	#N/A	#N/A	#N/A	#N/A	#N/A	-0.641774	2.13764
P4HA2	#N/A	#N/A	#N/A	#N/A	#N/A	#N/A	-0.641401	4.13204
TNFRSF11B	#N/A	#N/A	#N/A	#N/A	#N/A	#N/A	-0.640808	2.73009
SYT11	#N/A	#N/A	#N/A	#N/A	#N/A	#N/A	-0.639852	1.32771
MAX	#N/A	#N/A	#N/A	#N/A	#N/A	#N/A	-0.63959	2.24953
PHKG2	#N/A	#N/A	#N/A	#N/A	#N/A	#N/A	-0.638091	2.11389
MTHFD2	#N/A	#N/A	#N/A	#N/A	#N/A	#N/A	-0.637875	3.42362
EBAG9	#N/A	#N/A	#N/A	#N/A	#N/A	#N/A	-0.637338	2.31358
SOCS2	#N/A	#N/A	#N/A	#N/A	#N/A	#N/A	-0.636665	1.94837
IFT172	#N/A	#N/A	#N/A	#N/A	#N/A	#N/A	-0.635869	2.70446
PARL	#N/A	#N/A	#N/A	#N/A	#N/A	#N/A	-0.634692	2.07351
FAM193B	#N/A	#N/A	#N/A	#N/A	#N/A	#N/A	-0.634524	2.75968
MFN1	#N/A	#N/A	#N/A	#N/A	#N/A	#N/A	-0.633949	3.27855
COL7A1	#N/A	#N/A	#N/A	#N/A	#N/A	#N/A	-0.633427	2.43597
CETN3	#N/A	#N/A	#N/A	#N/A	#N/A	#N/A	-0.630959	2.59634
ACP5	#N/A	#N/A	#N/A	#N/A	#N/A	#N/A	-0.630127	1.62183
AMOTL1	#N/A	#N/A	#N/A	#N/A	#N/A	#N/A	-0.630054	2.04333
CEP250	#N/A	#N/A	#N/A	#N/A	#N/A	#N/A	-0.629428	3.42075
TCAF1	#N/A	#N/A	#N/A	#N/A	#N/A	#N/A	-0.628948	3.5568
FBXO21	#N/A	#N/A	#N/A	#N/A	#N/A	#N/A	-0.628931	2.70554
AAED1	#N/A	#N/A	#N/A	#N/A	#N/A	#N/A	-0.628617	2.53024
AGRN	#N/A	#N/A	#N/A	#N/A	#N/A	#N/A	-0.625475	1.9077
LZTR1	#N/A	#N/A	#N/A	#N/A	#N/A	#N/A	-0.623614	2.52348
NR2F1	#N/A	#N/A	#N/A	#N/A	#N/A	#N/A	-0.623334	1.95202
ATP13A3	#N/A	#N/A	#N/A	#N/A	#N/A	#N/A	-0.623171	1.55547
CSNK1E	#N/A	#N/A	#N/A	#N/A	#N/A	#N/A	-0.623014	3.3917
GGA2	#N/A	#N/A	#N/A	#N/A	#N/A	#N/A	-0.622176	2.45148
SZRD1	#N/A	#N/A	#N/A	#N/A	#N/A	#N/A	-0.621719	2.59691
DNAJB6	#N/A	#N/A	#N/A	#N/A	#N/A	#N/A	-0.621281	2.90689
DCAF8	#N/A	#N/A	#N/A	#N/A	#N/A	#N/A	-0.620814	3.34639
MKRN1	#N/A	#N/A	#N/A	#N/A	#N/A	#N/A	-0.619772	2.45137
TBRG4	#N/A	#N/A	#N/A	#N/A	#N/A	#N/A	-0.619625	3.39115
ANKRD26	#N/A	#N/A	#N/A	#N/A	#N/A	#N/A	-0.619366	2.08048
CAMKMT	#N/A	#N/A	#N/A	#N/A	#N/A	#N/A	-0.619349	1.96778
NRP2	#N/A	#N/A	#N/A	#N/A	#N/A	#N/A	-0.61927	1.67058
BUB1	#N/A	#N/A	#N/A	#N/A	#N/A	#N/A	-0.618923	2.11641
KIN	#N/A	#N/A	#N/A	#N/A	#N/A	#N/A	-0.618593	3.08116
AJUBA	#N/A	#N/A	#N/A	#N/A	#N/A	#N/A	-0.618185	2.54346
MAP7D3	#N/A	#N/A	#N/A	#N/A	#N/A	#N/A	-0.618035	3.49806
PDZD11	#N/A	#N/A	#N/A	#N/A	#N/A	#N/A	-0.617999	2.61665
VEZF1	#N/A	#N/A	#N/A	#N/A	#N/A	#N/A	-0.61752	3.17618
PARP14	#N/A	#N/A	#N/A	#N/A	#N/A	#N/A	-0.61619	3.61157
RSRC1	#N/A	#N/A	#N/A	#N/A	#N/A	#N/A	-0.61594	2.48748
RASA4	#N/A	#N/A	#N/A	#N/A	#N/A	#N/A	-0.615187	3.03599
KIAA0319L	#N/A	#N/A	#N/A	#N/A	#N/A	#N/A	-0.614289	3.17267
KIAA0907	#N/A	#N/A	#N/A	#N/A	#N/A	#N/A	-0.612884	3.00663
UBE2T	#N/A	#N/A	#N/A	#N/A	#N/A	#N/A	-0.612635	2.71537
GPATCH4	#N/A	#N/A	#N/A	#N/A	#N/A	#N/A	-0.612601	2.60216
SALL1	#N/A	#N/A	#N/A	#N/A	#N/A	#N/A	-0.611899	1.80321
MARCHF5	#N/A	#N/A	#N/A	#N/A	#N/A	#N/A	-0.611844	2.83428
CNBP	#N/A	#N/A	#N/A	#N/A	#N/A	#N/A	-0.611824	2.9322
CTNNAL1	#N/A	#N/A	#N/A	#N/A	#N/A	#N/A	-0.611772	2.32704
POLR2J	#N/A	#N/A	#N/A	#N/A	#N/A	#N/A	-0.611087	3.46397
LRRC17	#N/A	#N/A	#N/A	#N/A	#N/A	#N/A	-0.610534	2.18699
SYTL2	#N/A	#N/A	#N/A	#N/A	#N/A	#N/A	-0.609993	2.20793
FZD6	#N/A	#N/A	#N/A	#N/A	#N/A	#N/A	-0.609858	3.09154
TAF7	#N/A	#N/A	#N/A	#N/A	#N/A	#N/A	-0.608595	2.39264
PI4K2B	#N/A	#N/A	#N/A	#N/A	#N/A	#N/A	-0.608152	3.12341
BNIP3	#N/A	#N/A	#N/A	#N/A	#N/A	#N/A	-0.606736	2.07099
TNFRSF10B	#N/A	#N/A	#N/A	#N/A	#N/A	#N/A	-0.606403	2.231
TNFAIP8L1	#N/A	#N/A	#N/A	#N/A	#N/A	#N/A	-0.606319	1.66825
TMEM30A	#N/A	#N/A	#N/A	#N/A	#N/A	#N/A	-0.605893	2.83046
MBNL2	#N/A	#N/A	#N/A	#N/A	#N/A	#N/A	-0.605671	2.26301
PRRX1	#N/A	#N/A	#N/A	#N/A	#N/A	#N/A	-0.604677	1.88844
RELB	#N/A	#N/A	#N/A	#N/A	#N/A	#N/A	-0.604442	2.98194
GABARAPL2	#N/A	#N/A	#N/A	#N/A	#N/A	#N/A	-0.604009	3.55589
CYB5R4	#N/A	#N/A	#N/A	#N/A	#N/A	#N/A	-0.603737	2.17822
SEC14L1	#N/A	#N/A	#N/A	#N/A	#N/A	#N/A	-0.603344	2.72399
NDFIP1	#N/A	#N/A	#N/A	#N/A	#N/A	#N/A	-0.603268	1.36575
ZNF100	#N/A	#N/A	#N/A	#N/A	#N/A	#N/A	-0.602678	1.54582
RBPMS	#N/A	#N/A	#N/A	#N/A	#N/A	#N/A	-0.602082	2.47057
SNX14	#N/A	#N/A	#N/A	#N/A	#N/A	#N/A	-0.60166	2.60011
LIN54	#N/A	#N/A	#N/A	#N/A	#N/A	#N/A	-0.60138	2.77427
SPG21	#N/A	#N/A	#N/A	#N/A	#N/A	#N/A	-0.601305	3.04996
C21orf59	#N/A	#N/A	#N/A	#N/A	#N/A	#N/A	-0.601162	2.59068
ARMCX2	#N/A	#N/A	#N/A	#N/A	#N/A	#N/A	-0.599902	3.077
SCML2	#N/A	#N/A	#N/A	#N/A	#N/A	#N/A	-0.599495	2.62228
HIVEP2	#N/A	#N/A	#N/A	#N/A	#N/A	#N/A	-0.599063	2.72187
SENP6	#N/A	#N/A	#N/A	#N/A	#N/A	#N/A	-0.598199	2.35245
LRRC41	#N/A	#N/A	#N/A	#N/A	#N/A	#N/A	-0.597128	2.8479
NAA20	#N/A	#N/A	#N/A	#N/A	#N/A	#N/A	-0.596809	2.59806
SOCS6	#N/A	#N/A	#N/A	#N/A	#N/A	#N/A	-0.596577	2.39055
NPHP3	#N/A	#N/A	#N/A	#N/A	#N/A	#N/A	-0.596098	2.60527
LMO4	#N/A	#N/A	#N/A	#N/A	#N/A	#N/A	-0.595486	2.06782
GPS1	#N/A	#N/A	#N/A	#N/A	#N/A	#N/A	-0.595441	1.60937
TRAPPC5	#N/A	#N/A	#N/A	#N/A	#N/A	#N/A	-0.595014	3.33326
COQ8B	#N/A	#N/A	#N/A	#N/A	#N/A	#N/A	-0.594957	2.62542
MKLN1	#N/A	#N/A	#N/A	#N/A	#N/A	#N/A	-0.594795	3.67389
KLF12	#N/A	#N/A	#N/A	#N/A	#N/A	#N/A	-0.594437	1.45248
ZNF281	#N/A	#N/A	#N/A	#N/A	#N/A	#N/A	-0.5942	2.78943
ZFP36L1	#N/A	#N/A	#N/A	#N/A	#N/A	#N/A	-0.593358	2.30641
ITPRIPL2	#N/A	#N/A	#N/A	#N/A	#N/A	#N/A	-0.593133	2.14984
SPTY2D1	#N/A	#N/A	#N/A	#N/A	#N/A	#N/A	-0.592641	2.45523
CNBP	#N/A	#N/A	#N/A	#N/A	#N/A	#N/A	-0.591532	3.63376
PDZRN3	#N/A	#N/A	#N/A	#N/A	#N/A	#N/A	-0.591105	3.11969
KIAA1191	#N/A	#N/A	#N/A	#N/A	#N/A	#N/A	-0.590885	2.35319
AKAP12	#N/A	#N/A	#N/A	#N/A	#N/A	#N/A	-0.590564	3.05015
PTPN13	#N/A	#N/A	#N/A	#N/A	#N/A	#N/A	-0.589898	3.60136
METAP1D	#N/A	#N/A	#N/A	#N/A	#N/A	#N/A	-0.589779	1.89372
ERCC1	#N/A	#N/A	#N/A	#N/A	#N/A	#N/A	-0.589343	2.56363
GJA1	#N/A	#N/A	#N/A	#N/A	#N/A	#N/A	-0.589241	2.55915
DUSP14	#N/A	#N/A	#N/A	#N/A	#N/A	#N/A	-0.588944	2.39349
TRIT1	#N/A	#N/A	#N/A	#N/A	#N/A	#N/A	-0.588536	2.47206
MLLT11	#N/A	#N/A	#N/A	#N/A	#N/A	#N/A	-0.588205	1.95445
CENPE	#N/A	#N/A	#N/A	#N/A	#N/A	#N/A	-0.58808	2.99525
NOB1	#N/A	#N/A	#N/A	#N/A	#N/A	#N/A	-0.587823	2.96133
FAM208B	#N/A	#N/A	#N/A	#N/A	#N/A	#N/A	-0.586496	3.26446
PPP1R13L	#N/A	#N/A	#N/A	#N/A	#N/A	#N/A	-0.58626	2.56706
KAT2A	#N/A	#N/A	#N/A	#N/A	#N/A	#N/A	-0.585299	2.42506
ZBTB4	#N/A	#N/A	#N/A	#N/A	#N/A	#N/A	-0.58526	2.63773
DHFR	#N/A	#N/A	#N/A	#N/A	#N/A	#N/A	-0.584889	3.51458
GALNT4	#N/A	#N/A	#N/A	#N/A	#N/A	#N/A	-0.584212	1.74986
HDLBP	#N/A	#N/A	#N/A	#N/A	#N/A	#N/A	-0.583784	4.71569
DNAJB5	#N/A	#N/A	#N/A	#N/A	#N/A	#N/A	-0.583588	1.90263
DHX8	#N/A	#N/A	#N/A	#N/A	#N/A	#N/A	-0.582564	3.61061
ADI1	#N/A	#N/A	#N/A	#N/A	#N/A	#N/A	-0.581039	3.69089
PANK3	#N/A	#N/A	#N/A	#N/A	#N/A	#N/A	-0.580218	2.42251
ATXN7L3B	#N/A	#N/A	#N/A	#N/A	#N/A	#N/A	-0.580084	2.59612
MKRN2	#N/A	#N/A	#N/A	#N/A	#N/A	#N/A	-0.579064	3.18535
CSNK1D	#N/A	#N/A	#N/A	#N/A	#N/A	#N/A	-0.578189	2.3657
BET1L	#N/A	#N/A	#N/A	#N/A	#N/A	#N/A	-0.577701	2.18016
NCS1	#N/A	#N/A	#N/A	#N/A	#N/A	#N/A	-0.57762	3.27979
FAM207A	#N/A	#N/A	#N/A	#N/A	#N/A	#N/A	-0.577432	3.14134
BAZ2A	#N/A	#N/A	#N/A	#N/A	#N/A	#N/A	-0.575146	2.44468
UTP11	#N/A	#N/A	#N/A	#N/A	#N/A	#N/A	-0.574706	3.46408
CGGBP1	#N/A	#N/A	#N/A	#N/A	#N/A	#N/A	-0.574095	3.20069
CTSZ	#N/A	#N/A	#N/A	#N/A	#N/A	#N/A	-0.574064	2.93521
ZNF706	#N/A	#N/A	#N/A	#N/A	#N/A	#N/A	-0.573846	2.88436
BARD1	#N/A	#N/A	#N/A	#N/A	#N/A	#N/A	-0.573584	2.45981
PROSER3	#N/A	#N/A	#N/A	#N/A	#N/A	#N/A	-0.5733	1.89127
IFT57	#N/A	#N/A	#N/A	#N/A	#N/A	#N/A	-0.573088	2.77691
TRABD	#N/A	#N/A	#N/A	#N/A	#N/A	#N/A	-0.572912	2.48361
ORAOV1	#N/A	#N/A	#N/A	#N/A	#N/A	#N/A	-0.572803	2.96996
SPRY4	#N/A	#N/A	#N/A	#N/A	#N/A	#N/A	-0.571969	2.42886
INPP5B	#N/A	#N/A	#N/A	#N/A	#N/A	#N/A	-0.571908	2.08557
SEC23B	#N/A	#N/A	#N/A	#N/A	#N/A	#N/A	-0.571774	3.65325
SQSTM1	#N/A	#N/A	#N/A	#N/A	#N/A	#N/A	-0.571464	3.83702
PI4KB	#N/A	#N/A	#N/A	#N/A	#N/A	#N/A	-0.571247	3.15839
ZNF740	#N/A	#N/A	#N/A	#N/A	#N/A	#N/A	-0.571134	2.46659
OXTR	#N/A	#N/A	#N/A	#N/A	#N/A	#N/A	-0.570888	2.38572
CTSA	#N/A	#N/A	#N/A	#N/A	#N/A	#N/A	-0.569988	3.89316
EDEM1	#N/A	#N/A	#N/A	#N/A	#N/A	#N/A	-0.568945	2.73674
POLR2I	#N/A	#N/A	#N/A	#N/A	#N/A	#N/A	-0.56687	2.57578
POP7	#N/A	#N/A	#N/A	#N/A	#N/A	#N/A	-0.565247	1.65122
IFNGR1	#N/A	#N/A	#N/A	#N/A	#N/A	#N/A	-0.564805	2.49368
GSTM4	#N/A	#N/A	#N/A	#N/A	#N/A	#N/A	-0.563849	3.20867
MTO1	#N/A	#N/A	#N/A	#N/A	#N/A	#N/A	-0.5634	2.06317
SDHAF4	#N/A	#N/A	#N/A	#N/A	#N/A	#N/A	-0.563251	1.62079
FOXP1	#N/A	#N/A	#N/A	#N/A	#N/A	#N/A	-0.562647	2.2057
HMMR	#N/A	#N/A	#N/A	#N/A	#N/A	#N/A	-0.562123	3.48667
RACGAP1	#N/A	#N/A	#N/A	#N/A	#N/A	#N/A	-0.560972	3.80282
ATG101	#N/A	#N/A	#N/A	#N/A	#N/A	#N/A	-0.559931	2.83884
ARHGAP23	#N/A	#N/A	#N/A	#N/A	#N/A	#N/A	-0.559817	2.69799
AURKB	#N/A	#N/A	#N/A	#N/A	#N/A	#N/A	-0.558208	2.62124
SUFU	#N/A	#N/A	#N/A	#N/A	#N/A	#N/A	-0.557975	2.70134
STK32B	#N/A	#N/A	#N/A	#N/A	#N/A	#N/A	-0.557469	1.72637
DNMT1	#N/A	#N/A	#N/A	#N/A	#N/A	#N/A	-0.557302	4.05838
SCARA3	#N/A	#N/A	#N/A	#N/A	#N/A	#N/A	-0.557277	1.985
MYO7A	#N/A	#N/A	#N/A	#N/A	#N/A	#N/A	-0.556618	2.04898
PCGF5	#N/A	#N/A	#N/A	#N/A	#N/A	#N/A	-0.556348	1.8161
SPG20	#N/A	#N/A	#N/A	#N/A	#N/A	#N/A	-0.556139	3.73225
IKBKE	#N/A	#N/A	#N/A	#N/A	#N/A	#N/A	-0.556069	2.13015
UBE2F	#N/A	#N/A	#N/A	#N/A	#N/A	#N/A	-0.555346	1.92849
UXT	#N/A	#N/A	#N/A	#N/A	#N/A	#N/A	-0.554967	1.7833
PYCARD	#N/A	#N/A	#N/A	#N/A	#N/A	#N/A	-0.554754	2.78852
SMG7	#N/A	#N/A	#N/A	#N/A	#N/A	#N/A	-0.554038	2.23244
NOL7	#N/A	#N/A	#N/A	#N/A	#N/A	#N/A	-0.553954	2.91569
POLDIP2	#N/A	#N/A	#N/A	#N/A	#N/A	#N/A	-0.553193	3.55167
RILPL2	#N/A	#N/A	#N/A	#N/A	#N/A	#N/A	-0.552687	1.64562
KXD1	#N/A	#N/A	#N/A	#N/A	#N/A	#N/A	-0.552644	2.21233
GREM2	#N/A	#N/A	#N/A	#N/A	#N/A	#N/A	-0.551464	2.20711
HAUS1	#N/A	#N/A	#N/A	#N/A	#N/A	#N/A	-0.550819	3.081
PPT1	#N/A	#N/A	#N/A	#N/A	#N/A	#N/A	-0.550674	3.41334
UNC119	#N/A	#N/A	#N/A	#N/A	#N/A	#N/A	-0.549476	1.8978
RHPN2	#N/A	#N/A	#N/A	#N/A	#N/A	#N/A	-0.548486	2.93778
POM121C	#N/A	#N/A	#N/A	#N/A	#N/A	#N/A	-0.547416	2.51503
PLEKHG3	#N/A	#N/A	#N/A	#N/A	#N/A	#N/A	-0.547359	2.74849
DCAF13	#N/A	#N/A	#N/A	#N/A	#N/A	#N/A	-0.547137	3.0767
DNAL1	#N/A	#N/A	#N/A	#N/A	#N/A	#N/A	-0.54662	2.1763
SERF2	#N/A	#N/A	#N/A	#N/A	#N/A	#N/A	-0.545535	2.51687
MAN2C1	#N/A	#N/A	#N/A	#N/A	#N/A	#N/A	-0.545434	1.97128
MSX2	#N/A	#N/A	#N/A	#N/A	#N/A	#N/A	-0.544182	2.39673
PLSCR3	#N/A	#N/A	#N/A	#N/A	#N/A	#N/A	-0.543702	2.10127
ATRN	#N/A	#N/A	#N/A	#N/A	#N/A	#N/A	-0.542943	2.21794
RMI2	#N/A	#N/A	#N/A	#N/A	#N/A	#N/A	-0.542843	1.54124
TIMMDC1	#N/A	#N/A	#N/A	#N/A	#N/A	#N/A	-0.542543	2.52469
AP4B1	#N/A	#N/A	#N/A	#N/A	#N/A	#N/A	-0.539325	1.78919
NPC2	#N/A	#N/A	#N/A	#N/A	#N/A	#N/A	-0.538865	3.83292
MATN2	#N/A	#N/A	#N/A	#N/A	#N/A	#N/A	-0.53877	2.59371
COMTD1	#N/A	#N/A	#N/A	#N/A	#N/A	#N/A	-0.537974	1.65375
KIAA0355	#N/A	#N/A	#N/A	#N/A	#N/A	#N/A	-0.537703	2.56526
SYF2	#N/A	#N/A	#N/A	#N/A	#N/A	#N/A	-0.537636	2.8559
SSX2IP	#N/A	#N/A	#N/A	#N/A	#N/A	#N/A	-0.536236	2.41627
IK	#N/A	#N/A	#N/A	#N/A	#N/A	#N/A	-0.535067	3.27236
DPH1	#N/A	#N/A	#N/A	#N/A	#N/A	#N/A	-0.534974	3.18497
HIVEP1	#N/A	#N/A	#N/A	#N/A	#N/A	#N/A	-0.534334	2.49692
SYDE1	#N/A	#N/A	#N/A	#N/A	#N/A	#N/A	-0.534084	2.55005
KLHL7	#N/A	#N/A	#N/A	#N/A	#N/A	#N/A	-0.533878	1.5295
SUGP2	#N/A	#N/A	#N/A	#N/A	#N/A	#N/A	-0.533312	3.66826
CDCA3	#N/A	#N/A	#N/A	#N/A	#N/A	#N/A	-0.533294	2.10227
MAN2B2	#N/A	#N/A	#N/A	#N/A	#N/A	#N/A	-0.533283	2.83774
METTL2B	#N/A	#N/A	#N/A	#N/A	#N/A	#N/A	-0.532804	2.3314
B2M	#N/A	#N/A	#N/A	#N/A	#N/A	#N/A	-0.532726	3.08915
DLGAP4	#N/A	#N/A	#N/A	#N/A	#N/A	#N/A	-0.532647	3.33617
POFUT2	#N/A	#N/A	#N/A	#N/A	#N/A	#N/A	-0.531539	3.37083
CDKN2AIPNL	#N/A	#N/A	#N/A	#N/A	#N/A	#N/A	-0.531431	1.70091
ASB6	#N/A	#N/A	#N/A	#N/A	#N/A	#N/A	-0.530682	2.83697
CLCN3	#N/A	#N/A	#N/A	#N/A	#N/A	#N/A	-0.530636	1.86213
MEF2D	#N/A	#N/A	#N/A	#N/A	#N/A	#N/A	-0.530492	2.52379
AGPAT5	#N/A	#N/A	#N/A	#N/A	#N/A	#N/A	-0.530028	1.54541
IRF9	#N/A	#N/A	#N/A	#N/A	#N/A	#N/A	-0.529535	1.96748
WIPF2	#N/A	#N/A	#N/A	#N/A	#N/A	#N/A	-0.529436	3.27338
ZEB2	#N/A	#N/A	#N/A	#N/A	#N/A	#N/A	-0.529252	2.60783
NUDCD3	#N/A	#N/A	#N/A	#N/A	#N/A	#N/A	-0.528441	3.48884
PHF20L1	#N/A	#N/A	#N/A	#N/A	#N/A	#N/A	-0.528227	2.21482
TAX1BP1	#N/A	#N/A	#N/A	#N/A	#N/A	#N/A	-0.527383	3.73903
C18orf25	#N/A	#N/A	#N/A	#N/A	#N/A	#N/A	-0.527348	2.20695
RETSAT	#N/A	#N/A	#N/A	#N/A	#N/A	#N/A	-0.526994	2.16056
SNAPC1	#N/A	#N/A	#N/A	#N/A	#N/A	#N/A	-0.526544	2.81596
CDKN1B	#N/A	#N/A	#N/A	#N/A	#N/A	#N/A	-0.52617	1.98482
SDCCAG3	#N/A	#N/A	#N/A	#N/A	#N/A	#N/A	-0.525848	1.4888
STYX	#N/A	#N/A	#N/A	#N/A	#N/A	#N/A	-0.525596	2.87135
CHD8	#N/A	#N/A	#N/A	#N/A	#N/A	#N/A	-0.525198	2.8991
PTMA	#N/A	#N/A	#N/A	#N/A	#N/A	#N/A	-0.523997	3.387
HELZ	#N/A	#N/A	#N/A	#N/A	#N/A	#N/A	-0.523316	3.14234
ZNF480	#N/A	#N/A	#N/A	#N/A	#N/A	#N/A	-0.522736	2.00874
PCGF2	#N/A	#N/A	#N/A	#N/A	#N/A	#N/A	-0.522444	2.82281
MZT2A	#N/A	#N/A	#N/A	#N/A	#N/A	#N/A	-0.522373	3.15218
ALKBH8	#N/A	#N/A	#N/A	#N/A	#N/A	#N/A	-0.522197	2.27657
TRIM38	#N/A	#N/A	#N/A	#N/A	#N/A	#N/A	-0.522171	2.86337
MIGA2	#N/A	#N/A	#N/A	#N/A	#N/A	#N/A	-0.521791	1.56253
TSEN2	#N/A	#N/A	#N/A	#N/A	#N/A	#N/A	-0.521118	2.02393
UHRF1	#N/A	#N/A	#N/A	#N/A	#N/A	#N/A	-0.520749	3.90508
ELAC1	#N/A	#N/A	#N/A	#N/A	#N/A	#N/A	-0.518684	2.24592
MED27	#N/A	#N/A	#N/A	#N/A	#N/A	#N/A	-0.518088	2.99819
KDM4A	#N/A	#N/A	#N/A	#N/A	#N/A	#N/A	-0.51804	1.57639
NOM1	#N/A	#N/A	#N/A	#N/A	#N/A	#N/A	-0.517861	2.81193
ATR	#N/A	#N/A	#N/A	#N/A	#N/A	#N/A	-0.517812	2.88275
PRKAR1A	#N/A	#N/A	#N/A	#N/A	#N/A	#N/A	-0.51736	4.17115
CNTLN	#N/A	#N/A	#N/A	#N/A	#N/A	#N/A	-0.516263	2.35266
NUFIP1	#N/A	#N/A	#N/A	#N/A	#N/A	#N/A	-0.515946	2.8371
SLC25A11	#N/A	#N/A	#N/A	#N/A	#N/A	#N/A	-0.515595	3.44929
ZCCHC24	#N/A	#N/A	#N/A	#N/A	#N/A	#N/A	-0.515207	2.94051
NTHL1	#N/A	#N/A	#N/A	#N/A	#N/A	#N/A	-0.514661	1.97189
UNG	#N/A	#N/A	#N/A	#N/A	#N/A	#N/A	-0.514461	2.15642
TRHDE	#N/A	#N/A	#N/A	#N/A	#N/A	#N/A	-0.513908	2.77847
STAT2	#N/A	#N/A	#N/A	#N/A	#N/A	#N/A	-0.513366	3.9285
LATS2	#N/A	#N/A	#N/A	#N/A	#N/A	#N/A	-0.512368	1.58985
CTU1	#N/A	#N/A	#N/A	#N/A	#N/A	#N/A	-0.510938	2.04442
SDE2	#N/A	#N/A	#N/A	#N/A	#N/A	#N/A	-0.510921	2.80461
MAP1LC3A	#N/A	#N/A	#N/A	#N/A	#N/A	#N/A	-0.510854	2.61361
PCMTD1	#N/A	#N/A	#N/A	#N/A	#N/A	#N/A	-0.5093	2.33288
ATF1	#N/A	#N/A	#N/A	#N/A	#N/A	#N/A	-0.509113	2.56189
CCNK	#N/A	#N/A	#N/A	#N/A	#N/A	#N/A	-0.509029	2.9439
ZBTB7A	#N/A	#N/A	#N/A	#N/A	#N/A	#N/A	-0.508551	2.48927
KCTD10	#N/A	#N/A	#N/A	#N/A	#N/A	#N/A	-0.508404	3.14026
NT5DC2	#N/A	#N/A	#N/A	#N/A	#N/A	#N/A	-0.507923	2.63225
ISCU	#N/A	#N/A	#N/A	#N/A	#N/A	#N/A	-0.507856	3.13157
AMOT	#N/A	#N/A	#N/A	#N/A	#N/A	#N/A	-0.507159	2.58633
CEP128	#N/A	#N/A	#N/A	#N/A	#N/A	#N/A	-0.506622	2.64447
FLCN	#N/A	#N/A	#N/A	#N/A	#N/A	#N/A	-0.506501	2.73986
ANKRD12	#N/A	#N/A	#N/A	#N/A	#N/A	#N/A	-0.506036	2.45561
TMEM14C	#N/A	#N/A	#N/A	#N/A	#N/A	#N/A	-0.505905	2.0137
MEX3D	#N/A	#N/A	#N/A	#N/A	#N/A	#N/A	-0.505689	2.02139
CDH6	#N/A	#N/A	#N/A	#N/A	#N/A	#N/A	-0.504979	2.79286
CYTH3	#N/A	#N/A	#N/A	#N/A	#N/A	#N/A	-0.504384	2.63257
QRSL1	#N/A	#N/A	#N/A	#N/A	#N/A	#N/A	-0.503797	3.11684
PLBD2	#N/A	#N/A	#N/A	#N/A	#N/A	#N/A	-0.503343	3.62891
ABI3BP	#N/A	#N/A	#N/A	#N/A	#N/A	#N/A	-0.503076	2.29049
DHRS1	#N/A	#N/A	#N/A	#N/A	#N/A	#N/A	-0.50297	3.42147
USP3	#N/A	#N/A	#N/A	#N/A	#N/A	#N/A	-0.502577	2.64924
MARS2	#N/A	#N/A	#N/A	#N/A	#N/A	#N/A	-0.501318	1.74204
GNB5	#N/A	#N/A	#N/A	#N/A	#N/A	#N/A	-0.501112	2.07724
CARD9	#N/A	#N/A	#N/A	#N/A	#N/A	#N/A	-0.500828	1.92902
FAM46A	#N/A	#N/A	#N/A	#N/A	#N/A	#N/A	-0.499535	2.50802
DCBLD2	#N/A	#N/A	#N/A	#N/A	#N/A	#N/A	-0.499495	2.40425
SYNE1	#N/A	#N/A	#N/A	#N/A	#N/A	#N/A	-0.49909	3.93948
SHB	#N/A	#N/A	#N/A	#N/A	#N/A	#N/A	-0.499002	1.65938
UTP14A	#N/A	#N/A	#N/A	#N/A	#N/A	#N/A	-0.498546	3.96706
TMEM131	#N/A	#N/A	#N/A	#N/A	#N/A	#N/A	-0.497014	2.7298
TRPC1	#N/A	#N/A	#N/A	#N/A	#N/A	#N/A	-0.496806	2.30144
DPYD	#N/A	#N/A	#N/A	#N/A	#N/A	#N/A	-0.496686	3.27697
SUSD5	#N/A	#N/A	#N/A	#N/A	#N/A	#N/A	-0.496403	2.88392
GALNT10	#N/A	#N/A	#N/A	#N/A	#N/A	#N/A	-0.495465	2.70665
HPS3	#N/A	#N/A	#N/A	#N/A	#N/A	#N/A	-0.494799	3.41837
IFT140	#N/A	#N/A	#N/A	#N/A	#N/A	#N/A	-0.494783	2.30192
CLIC6	#N/A	#N/A	#N/A	#N/A	#N/A	#N/A	-0.49461	2.65721
TM9SF2	#N/A	#N/A	#N/A	#N/A	#N/A	#N/A	-0.493866	2.99657
SLC38A10	#N/A	#N/A	#N/A	#N/A	#N/A	#N/A	-0.493858	2.40281
PRR14	#N/A	#N/A	#N/A	#N/A	#N/A	#N/A	-0.493494	2.71496
DST	#N/A	#N/A	#N/A	#N/A	#N/A	#N/A	-0.493066	4.78113
KANK2	#N/A	#N/A	#N/A	#N/A	#N/A	#N/A	-0.492584	3.89479
MAGED4	#N/A	#N/A	#N/A	#N/A	#N/A	#N/A	-0.492265	2.03434
ZCCHC14	#N/A	#N/A	#N/A	#N/A	#N/A	#N/A	-0.490965	1.62447
CCNC	#N/A	#N/A	#N/A	#N/A	#N/A	#N/A	-0.490515	2.50442
COA7	#N/A	#N/A	#N/A	#N/A	#N/A	#N/A	-0.490494	3.00588
DENND2A	#N/A	#N/A	#N/A	#N/A	#N/A	#N/A	-0.49015	1.4518
DIXDC1	#N/A	#N/A	#N/A	#N/A	#N/A	#N/A	-0.4897	2.52435
KIF23	#N/A	#N/A	#N/A	#N/A	#N/A	#N/A	-0.488989	3.74645
CLPX	#N/A	#N/A	#N/A	#N/A	#N/A	#N/A	-0.488838	3.40866
USP42	#N/A	#N/A	#N/A	#N/A	#N/A	#N/A	-0.488339	2.03233
BORCS7	#N/A	#N/A	#N/A	#N/A	#N/A	#N/A	-0.487835	2.83926
CHD6	#N/A	#N/A	#N/A	#N/A	#N/A	#N/A	-0.486976	3.12692
EXT2	#N/A	#N/A	#N/A	#N/A	#N/A	#N/A	-0.486496	3.03242
TSPAN9	#N/A	#N/A	#N/A	#N/A	#N/A	#N/A	-0.486398	2.16398
PLK1	#N/A	#N/A	#N/A	#N/A	#N/A	#N/A	-0.486104	2.87158
TXNRD3	#N/A	#N/A	#N/A	#N/A	#N/A	#N/A	-0.486046	1.66145
PHF20	#N/A	#N/A	#N/A	#N/A	#N/A	#N/A	-0.485869	1.79127
OPTN	#N/A	#N/A	#N/A	#N/A	#N/A	#N/A	-0.485553	3.87571
GINS1	#N/A	#N/A	#N/A	#N/A	#N/A	#N/A	-0.484072	2.45596
SMIM12	#N/A	#N/A	#N/A	#N/A	#N/A	#N/A	-0.483473	2.95202
ELAC2	#N/A	#N/A	#N/A	#N/A	#N/A	#N/A	-0.483418	3.74366
EEPD1	#N/A	#N/A	#N/A	#N/A	#N/A	#N/A	-0.483227	2.01124
LRRC45	#N/A	#N/A	#N/A	#N/A	#N/A	#N/A	-0.482124	2.22319
NEIL2	#N/A	#N/A	#N/A	#N/A	#N/A	#N/A	-0.481935	2.01303
DGUOK	#N/A	#N/A	#N/A	#N/A	#N/A	#N/A	-0.481362	3.10048
CCDC102A	#N/A	#N/A	#N/A	#N/A	#N/A	#N/A	-0.480474	3.01746
FCHSD2	#N/A	#N/A	#N/A	#N/A	#N/A	#N/A	-0.479383	3.15785
BRMS1	#N/A	#N/A	#N/A	#N/A	#N/A	#N/A	-0.479362	2.68066
HEG1	#N/A	#N/A	#N/A	#N/A	#N/A	#N/A	-0.479093	2.26022
HEATR6	#N/A	#N/A	#N/A	#N/A	#N/A	#N/A	-0.477693	2.93215
SRXN1	#N/A	#N/A	#N/A	#N/A	#N/A	#N/A	-0.477388	2.78089
PHF11	#N/A	#N/A	#N/A	#N/A	#N/A	#N/A	-0.477011	2.00964
DAB2	#N/A	#N/A	#N/A	#N/A	#N/A	#N/A	-0.477009	4.05058
PEAR1	#N/A	#N/A	#N/A	#N/A	#N/A	#N/A	-0.476414	1.65562
SSFA2	#N/A	#N/A	#N/A	#N/A	#N/A	#N/A	-0.476229	3.37604
HMGN2	#N/A	#N/A	#N/A	#N/A	#N/A	#N/A	-0.476167	3.3835
IGFBP3	#N/A	#N/A	#N/A	#N/A	#N/A	#N/A	-0.475446	2.68127
TRIM47	#N/A	#N/A	#N/A	#N/A	#N/A	#N/A	-0.474888	3.44593
PISD	#N/A	#N/A	#N/A	#N/A	#N/A	#N/A	-0.474103	2.86765
SPAG5	#N/A	#N/A	#N/A	#N/A	#N/A	#N/A	-0.474016	3.42127
PEX2	#N/A	#N/A	#N/A	#N/A	#N/A	#N/A	-0.47384	2.09339
VIMP	#N/A	#N/A	#N/A	#N/A	#N/A	#N/A	-0.47379	1.8783
ATG4C	#N/A	#N/A	#N/A	#N/A	#N/A	#N/A	-0.473543	2.33935
SSNA1	#N/A	#N/A	#N/A	#N/A	#N/A	#N/A	-0.473301	3.09993
AHDC1	#N/A	#N/A	#N/A	#N/A	#N/A	#N/A	-0.473192	2.80781
COQ8A	#N/A	#N/A	#N/A	#N/A	#N/A	#N/A	-0.472918	2.52229
MPC2	#N/A	#N/A	#N/A	#N/A	#N/A	#N/A	-0.472784	3.03275
ZYX	#N/A	#N/A	#N/A	#N/A	#N/A	#N/A	-0.471852	4.31447
FAM160B2	#N/A	#N/A	#N/A	#N/A	#N/A	#N/A	-0.471848	3.00678
METTL9	#N/A	#N/A	#N/A	#N/A	#N/A	#N/A	-0.471757	2.72599
CHST14	#N/A	#N/A	#N/A	#N/A	#N/A	#N/A	-0.47133	2.58363
SERINC1	#N/A	#N/A	#N/A	#N/A	#N/A	#N/A	-0.471044	1.9637
HSPB6	#N/A	#N/A	#N/A	#N/A	#N/A	#N/A	-0.470678	3.23688
B4GAT1	#N/A	#N/A	#N/A	#N/A	#N/A	#N/A	-0.470578	2.31941
DENND3	#N/A	#N/A	#N/A	#N/A	#N/A	#N/A	-0.470115	3.38945
GLA	#N/A	#N/A	#N/A	#N/A	#N/A	#N/A	-0.470084	3.24556
DCUN1D4	#N/A	#N/A	#N/A	#N/A	#N/A	#N/A	-0.468948	2.76315
LRIG1	#N/A	#N/A	#N/A	#N/A	#N/A	#N/A	-0.467873	2.21727
NOL6	#N/A	#N/A	#N/A	#N/A	#N/A	#N/A	-0.46674	3.06614
TRIP12	#N/A	#N/A	#N/A	#N/A	#N/A	#N/A	-0.46579	3.83552
LARP6	#N/A	#N/A	#N/A	#N/A	#N/A	#N/A	-0.464641	3.49844
LAMTOR5	#N/A	#N/A	#N/A	#N/A	#N/A	#N/A	-0.464234	3.34975
NAV2	#N/A	#N/A	#N/A	#N/A	#N/A	#N/A	-0.464224	2.27415
RBL2	#N/A	#N/A	#N/A	#N/A	#N/A	#N/A	-0.464218	2.60371
ING1	#N/A	#N/A	#N/A	#N/A	#N/A	#N/A	-0.463906	1.63351
HSD3B7	#N/A	#N/A	#N/A	#N/A	#N/A	#N/A	-0.463867	2.34645
ANKMY2	#N/A	#N/A	#N/A	#N/A	#N/A	#N/A	-0.463647	3.29594
GM2A	#N/A	#N/A	#N/A	#N/A	#N/A	#N/A	-0.462033	2.30214
KANK1	#N/A	#N/A	#N/A	#N/A	#N/A	#N/A	-0.46197	3.64211
DLGAP5	#N/A	#N/A	#N/A	#N/A	#N/A	#N/A	-0.461828	3.5161
SCAMP4	#N/A	#N/A	#N/A	#N/A	#N/A	#N/A	-0.461133	1.76226
CDK5RAP1	#N/A	#N/A	#N/A	#N/A	#N/A	#N/A	-0.461012	2.76381
ALKBH5	#N/A	#N/A	#N/A	#N/A	#N/A	#N/A	-0.460402	3.25623
DESI2	#N/A	#N/A	#N/A	#N/A	#N/A	#N/A	-0.460253	2.41517
RNF41	#N/A	#N/A	#N/A	#N/A	#N/A	#N/A	-0.459787	1.67749
PCDHGA4	#N/A	#N/A	#N/A	#N/A	#N/A	#N/A	-0.458937	1.5179
ABLIM3	#N/A	#N/A	#N/A	#N/A	#N/A	#N/A	-0.458805	2.91717
SNW1	#N/A	#N/A	#N/A	#N/A	#N/A	#N/A	-0.458453	3.71867
ZNHIT2	#N/A	#N/A	#N/A	#N/A	#N/A	#N/A	-0.458376	2.66851
CAMK4	#N/A	#N/A	#N/A	#N/A	#N/A	#N/A	-0.4579	2.39004
AKAP11	#N/A	#N/A	#N/A	#N/A	#N/A	#N/A	-0.457875	3.74523
VARS2	#N/A	#N/A	#N/A	#N/A	#N/A	#N/A	-0.45767	2.86303
TAF2	#N/A	#N/A	#N/A	#N/A	#N/A	#N/A	-0.457492	3.14318
CASC5	#N/A	#N/A	#N/A	#N/A	#N/A	#N/A	-0.45741	2.85455
GLTSCR2	#N/A	#N/A	#N/A	#N/A	#N/A	#N/A	-0.457082	3.43935
MTURN	#N/A	#N/A	#N/A	#N/A	#N/A	#N/A	-0.457044	2.22213
G3BP1	#N/A	#N/A	#N/A	#N/A	#N/A	#N/A	-0.457012	4.29292
MTMR3	#N/A	#N/A	#N/A	#N/A	#N/A	#N/A	-0.457011	1.91015
C1orf174	#N/A	#N/A	#N/A	#N/A	#N/A	#N/A	-0.456097	2.48637
GATAD2B	#N/A	#N/A	#N/A	#N/A	#N/A	#N/A	-0.455277	3.11687
RIOK3	#N/A	#N/A	#N/A	#N/A	#N/A	#N/A	-0.454466	2.50377
FAT3	#N/A	#N/A	#N/A	#N/A	#N/A	#N/A	-0.453268	1.76676
PCDHGB2	#N/A	#N/A	#N/A	#N/A	#N/A	#N/A	-0.45313	2.13246
KATNBL1	#N/A	#N/A	#N/A	#N/A	#N/A	#N/A	-0.453066	1.5802
HPS6	#N/A	#N/A	#N/A	#N/A	#N/A	#N/A	-0.45285	2.67602
RYK	#N/A	#N/A	#N/A	#N/A	#N/A	#N/A	-0.452604	2.84997
ANKRD13C	#N/A	#N/A	#N/A	#N/A	#N/A	#N/A	-0.452499	1.76828
ELOF1	#N/A	#N/A	#N/A	#N/A	#N/A	#N/A	-0.452463	2.32673
SMNDC1	#N/A	#N/A	#N/A	#N/A	#N/A	#N/A	-0.452076	3.1241
C19orf43	#N/A	#N/A	#N/A	#N/A	#N/A	#N/A	-0.45197	3.46138
NUP35	#N/A	#N/A	#N/A	#N/A	#N/A	#N/A	-0.451777	3.29256
C11orf84	#N/A	#N/A	#N/A	#N/A	#N/A	#N/A	-0.451113	2.86538
UCKL1	#N/A	#N/A	#N/A	#N/A	#N/A	#N/A	-0.45033	3.50042
CCNA2	#N/A	#N/A	#N/A	#N/A	#N/A	#N/A	-0.449535	2.43146
FANCD2	#N/A	#N/A	#N/A	#N/A	#N/A	#N/A	-0.449314	2.30695
CTDSPL2	#N/A	#N/A	#N/A	#N/A	#N/A	#N/A	-0.448938	3.06037
ANTXR1	#N/A	#N/A	#N/A	#N/A	#N/A	#N/A	-0.448905	2.90838
TTC30A	#N/A	#N/A	#N/A	#N/A	#N/A	#N/A	-0.448625	2.37464
ANGEL2	#N/A	#N/A	#N/A	#N/A	#N/A	#N/A	-0.448061	1.65975
PINX1	#N/A	#N/A	#N/A	#N/A	#N/A	#N/A	-0.447892	3.11312
DHX30	#N/A	#N/A	#N/A	#N/A	#N/A	#N/A	-0.446134	3.68257
PLEKHM1	#N/A	#N/A	#N/A	#N/A	#N/A	#N/A	-0.445558	2.39229
BBS7	#N/A	#N/A	#N/A	#N/A	#N/A	#N/A	-0.445443	2.21757
ECE1	#N/A	#N/A	#N/A	#N/A	#N/A	#N/A	-0.445307	3.81049
LRP5	#N/A	#N/A	#N/A	#N/A	#N/A	#N/A	-0.444726	1.47415
MAD2L1	#N/A	#N/A	#N/A	#N/A	#N/A	#N/A	-0.444109	3.05423
SHROOM1	#N/A	#N/A	#N/A	#N/A	#N/A	#N/A	-0.443518	2.61299
ELP4	#N/A	#N/A	#N/A	#N/A	#N/A	#N/A	-0.443409	2.88575
AK5	#N/A	#N/A	#N/A	#N/A	#N/A	#N/A	-0.443111	3.54053
EPHA5	#N/A	#N/A	#N/A	#N/A	#N/A	#N/A	-0.443062	2.59218
TOX4	#N/A	#N/A	#N/A	#N/A	#N/A	#N/A	-0.44275	3.03064
POLR2E	#N/A	#N/A	#N/A	#N/A	#N/A	#N/A	-0.442703	3.35608
BAHD1	#N/A	#N/A	#N/A	#N/A	#N/A	#N/A	-0.442586	1.47799
STEAP3	#N/A	#N/A	#N/A	#N/A	#N/A	#N/A	-0.442262	2.7555
FERMT1	#N/A	#N/A	#N/A	#N/A	#N/A	#N/A	-0.441903	2.33698
MXRA5	#N/A	#N/A	#N/A	#N/A	#N/A	#N/A	-0.441703	4.2124
ZNF791	#N/A	#N/A	#N/A	#N/A	#N/A	#N/A	-0.441633	1.54815
PRNP	#N/A	#N/A	#N/A	#N/A	#N/A	#N/A	-0.441632	3.0656
NCOA3	#N/A	#N/A	#N/A	#N/A	#N/A	#N/A	-0.441534	2.43008
EDEM2	#N/A	#N/A	#N/A	#N/A	#N/A	#N/A	-0.44144	2.99021
FANCI	#N/A	#N/A	#N/A	#N/A	#N/A	#N/A	-0.441032	3.35847
CPT1A	#N/A	#N/A	#N/A	#N/A	#N/A	#N/A	-0.440861	3.30387
NBN	#N/A	#N/A	#N/A	#N/A	#N/A	#N/A	-0.440834	3.49035
BMPER	#N/A	#N/A	#N/A	#N/A	#N/A	#N/A	-0.440811	1.79866
ISCA2	#N/A	#N/A	#N/A	#N/A	#N/A	#N/A	-0.440634	1.87209
ASAH1	#N/A	#N/A	#N/A	#N/A	#N/A	#N/A	-0.439975	3.4914
CWC15	#N/A	#N/A	#N/A	#N/A	#N/A	#N/A	-0.439554	3.08003
DHX32	#N/A	#N/A	#N/A	#N/A	#N/A	#N/A	-0.439446	2.45637
BAIAP2	#N/A	#N/A	#N/A	#N/A	#N/A	#N/A	-0.439028	3.57876
RRM2	#N/A	#N/A	#N/A	#N/A	#N/A	#N/A	-0.438799	3.51534
TSC2	#N/A	#N/A	#N/A	#N/A	#N/A	#N/A	-0.438598	3.4069
SGMS1	#N/A	#N/A	#N/A	#N/A	#N/A	#N/A	-0.438257	3.05061
NUP98	#N/A	#N/A	#N/A	#N/A	#N/A	#N/A	-0.438159	3.88555
ZFX	#N/A	#N/A	#N/A	#N/A	#N/A	#N/A	-0.437785	2.34173
GSE1	#N/A	#N/A	#N/A	#N/A	#N/A	#N/A	-0.437759	2.17825
PPL	#N/A	#N/A	#N/A	#N/A	#N/A	#N/A	-0.437739	2.7201
SPIRE1	#N/A	#N/A	#N/A	#N/A	#N/A	#N/A	-0.437342	2.43832
TRNAU1AP	#N/A	#N/A	#N/A	#N/A	#N/A	#N/A	-0.437306	2.32434
ARNT	#N/A	#N/A	#N/A	#N/A	#N/A	#N/A	-0.437161	2.39862
KRI1	#N/A	#N/A	#N/A	#N/A	#N/A	#N/A	-0.437155	2.79437
PCDHGB4	#N/A	#N/A	#N/A	#N/A	#N/A	#N/A	-0.436971	1.51156
CEMIP	#N/A	#N/A	#N/A	#N/A	#N/A	#N/A	-0.4369	2.65698
CRADD	#N/A	#N/A	#N/A	#N/A	#N/A	#N/A	-0.436634	2.02262
GMNN	#N/A	#N/A	#N/A	#N/A	#N/A	#N/A	-0.436043	2.47446
CTNNB1	#N/A	#N/A	#N/A	#N/A	#N/A	#N/A	-0.435794	4.17376
SPAG7	#N/A	#N/A	#N/A	#N/A	#N/A	#N/A	-0.435503	3.17742
ARL6IP4	#N/A	#N/A	#N/A	#N/A	#N/A	#N/A	-0.435139	2.9036
PIK3C2A	#N/A	#N/A	#N/A	#N/A	#N/A	#N/A	-0.434722	3.47312
SCUBE3	#N/A	#N/A	#N/A	#N/A	#N/A	#N/A	-0.434669	1.79949
AURKA	#N/A	#N/A	#N/A	#N/A	#N/A	#N/A	-0.434561	2.11506
C2orf49	#N/A	#N/A	#N/A	#N/A	#N/A	#N/A	-0.434259	3.0644
DDX28	#N/A	#N/A	#N/A	#N/A	#N/A	#N/A	-0.434193	3.32267
FADS3	#N/A	#N/A	#N/A	#N/A	#N/A	#N/A	-0.434148	2.7723
PCGF1	#N/A	#N/A	#N/A	#N/A	#N/A	#N/A	-0.433815	2.45054
ARL6IP6	#N/A	#N/A	#N/A	#N/A	#N/A	#N/A	-0.433638	1.90901
FGD6	#N/A	#N/A	#N/A	#N/A	#N/A	#N/A	-0.433508	2.59402
SECISBP2L	#N/A	#N/A	#N/A	#N/A	#N/A	#N/A	-0.43322	2.84975
ESF1	#N/A	#N/A	#N/A	#N/A	#N/A	#N/A	-0.433052	3.77751
TBC1D22B	#N/A	#N/A	#N/A	#N/A	#N/A	#N/A	-0.431898	2.37452
SETD2	#N/A	#N/A	#N/A	#N/A	#N/A	#N/A	-0.431854	3.28179
DUT	#N/A	#N/A	#N/A	#N/A	#N/A	#N/A	-0.431829	3.59819
L1CAM	#N/A	#N/A	#N/A	#N/A	#N/A	#N/A	-0.431461	3.60025
TYW1	#N/A	#N/A	#N/A	#N/A	#N/A	#N/A	-0.430565	2.66281
SCOC	#N/A	#N/A	#N/A	#N/A	#N/A	#N/A	-0.429933	2.55922
DTX3L	#N/A	#N/A	#N/A	#N/A	#N/A	#N/A	-0.429908	3.13137
ARL2BP	#N/A	#N/A	#N/A	#N/A	#N/A	#N/A	-0.429604	2.63757
NRBP2	#N/A	#N/A	#N/A	#N/A	#N/A	#N/A	-0.429484	1.6789
CWF19L2	#N/A	#N/A	#N/A	#N/A	#N/A	#N/A	-0.429382	2.25662
CABIN1	#N/A	#N/A	#N/A	#N/A	#N/A	#N/A	-0.429119	2.42254
CMIP	#N/A	#N/A	#N/A	#N/A	#N/A	#N/A	-0.428109	2.74303
MLH1	#N/A	#N/A	#N/A	#N/A	#N/A	#N/A	-0.427992	3.21838
CDK2	#N/A	#N/A	#N/A	#N/A	#N/A	#N/A	-0.427562	3.75104
CLOCK	#N/A	#N/A	#N/A	#N/A	#N/A	#N/A	-0.426572	1.7707
ARFGAP2	#N/A	#N/A	#N/A	#N/A	#N/A	#N/A	-0.425816	3.60594
CLUAP1	#N/A	#N/A	#N/A	#N/A	#N/A	#N/A	-0.425751	2.82213
KAT6B	#N/A	#N/A	#N/A	#N/A	#N/A	#N/A	-0.425665	2.80124
PPP2R1B	#N/A	#N/A	#N/A	#N/A	#N/A	#N/A	-0.425632	3.67673
SCAI	#N/A	#N/A	#N/A	#N/A	#N/A	#N/A	-0.425247	2.43162
NEPRO	#N/A	#N/A	#N/A	#N/A	#N/A	#N/A	-0.425098	2.62633
RNASEH2C	#N/A	#N/A	#N/A	#N/A	#N/A	#N/A	-0.425067	3.07412
WHSC1	#N/A	#N/A	#N/A	#N/A	#N/A	#N/A	-0.424937	3.52726
PEX19	#N/A	#N/A	#N/A	#N/A	#N/A	#N/A	-0.424917	3.16093
GATB	#N/A	#N/A	#N/A	#N/A	#N/A	#N/A	-0.424311	3.12759
PDCL	#N/A	#N/A	#N/A	#N/A	#N/A	#N/A	-0.424308	3.16469
CCP110	#N/A	#N/A	#N/A	#N/A	#N/A	#N/A	-0.42366	3.18071
P3H2	#N/A	#N/A	#N/A	#N/A	#N/A	#N/A	-0.423362	3.34241
GLMP	#N/A	#N/A	#N/A	#N/A	#N/A	#N/A	-0.422939	1.90455
SFSWAP	#N/A	#N/A	#N/A	#N/A	#N/A	#N/A	-0.42196	3.42223
RBL1	#N/A	#N/A	#N/A	#N/A	#N/A	#N/A	-0.421784	2.84557
UNC119B	#N/A	#N/A	#N/A	#N/A	#N/A	#N/A	-0.42102	3.05421
SF3B4	#N/A	#N/A	#N/A	#N/A	#N/A	#N/A	-0.420981	3.38097
DYNLT3	#N/A	#N/A	#N/A	#N/A	#N/A	#N/A	-0.420707	2.91635
HCCS	#N/A	#N/A	#N/A	#N/A	#N/A	#N/A	-0.420558	2.90901
MCRS1	#N/A	#N/A	#N/A	#N/A	#N/A	#N/A	-0.420105	2.63496
ABHD16A	#N/A	#N/A	#N/A	#N/A	#N/A	#N/A	-0.420065	2.45425
RAB30	#N/A	#N/A	#N/A	#N/A	#N/A	#N/A	-0.419899	2.8779
DSCC1	#N/A	#N/A	#N/A	#N/A	#N/A	#N/A	-0.419647	3.17867
PXDC1	#N/A	#N/A	#N/A	#N/A	#N/A	#N/A	-0.419503	2.3518
ATP2A2	#N/A	#N/A	#N/A	#N/A	#N/A	#N/A	-0.419383	4.31146
MED15	#N/A	#N/A	#N/A	#N/A	#N/A	#N/A	-0.41897	3.70277
N4BP1	#N/A	#N/A	#N/A	#N/A	#N/A	#N/A	-0.418932	1.69726
CDKAL1	#N/A	#N/A	#N/A	#N/A	#N/A	#N/A	-0.418852	3.13184
SKA1	#N/A	#N/A	#N/A	#N/A	#N/A	#N/A	-0.418698	3.07624
MFN2	#N/A	#N/A	#N/A	#N/A	#N/A	#N/A	-0.418641	3.16155
PRSS23	#N/A	#N/A	#N/A	#N/A	#N/A	#N/A	-0.41848	3.46343
ATF7	#N/A	#N/A	#N/A	#N/A	#N/A	#N/A	-0.417836	2.28667
RBMS3	#N/A	#N/A	#N/A	#N/A	#N/A	#N/A	-0.417314	3.24206
CCSER2	#N/A	#N/A	#N/A	#N/A	#N/A	#N/A	-0.417127	2.34705
TMA16	#N/A	#N/A	#N/A	#N/A	#N/A	#N/A	-0.416936	3.29079
MIPEP	#N/A	#N/A	#N/A	#N/A	#N/A	#N/A	-0.416648	3.29695
UBE2A	#N/A	#N/A	#N/A	#N/A	#N/A	#N/A	-0.416399	2.98968
WBP2	#N/A	#N/A	#N/A	#N/A	#N/A	#N/A	-0.416148	3.63062
ITPR1	#N/A	#N/A	#N/A	#N/A	#N/A	#N/A	-0.415958	3.12299
NAGA	#N/A	#N/A	#N/A	#N/A	#N/A	#N/A	-0.415282	2.778
TRAPPC2L	#N/A	#N/A	#N/A	#N/A	#N/A	#N/A	-0.414892	3.27246
FRS2	#N/A	#N/A	#N/A	#N/A	#N/A	#N/A	-0.414611	1.77959
EBNA1BP2	#N/A	#N/A	#N/A	#N/A	#N/A	#N/A	-0.414244	3.83102
CSNK1A1	#N/A	#N/A	#N/A	#N/A	#N/A	#N/A	-0.413978	3.79965
PPP4R2	#N/A	#N/A	#N/A	#N/A	#N/A	#N/A	-0.413856	3.3057
NFATC2IP	#N/A	#N/A	#N/A	#N/A	#N/A	#N/A	-0.413545	2.69164
ATF7IP	#N/A	#N/A	#N/A	#N/A	#N/A	#N/A	-0.413226	3.12703
REEP4	#N/A	#N/A	#N/A	#N/A	#N/A	#N/A	-0.41275	3.17819
GLT8D1	#N/A	#N/A	#N/A	#N/A	#N/A	#N/A	-0.412684	3.21571
MAPKAPK2	#N/A	#N/A	#N/A	#N/A	#N/A	#N/A	-0.412383	3.68857
FBXL18	#N/A	#N/A	#N/A	#N/A	#N/A	#N/A	-0.412034	3.49435
C19orf47	#N/A	#N/A	#N/A	#N/A	#N/A	#N/A	-0.411675	1.95741
CCDC18	#N/A	#N/A	#N/A	#N/A	#N/A	#N/A	-0.411593	2.09035
ZFYVE21	#N/A	#N/A	#N/A	#N/A	#N/A	#N/A	-0.411539	3.1229
KCTD9	#N/A	#N/A	#N/A	#N/A	#N/A	#N/A	-0.411275	2.98744
NGLY1	#N/A	#N/A	#N/A	#N/A	#N/A	#N/A	-0.411266	3.30402
CCZ1B	#N/A	#N/A	#N/A	#N/A	#N/A	#N/A	-0.41113	3.06956
DTL	#N/A	#N/A	#N/A	#N/A	#N/A	#N/A	-0.410556	2.46536
STAG1	#N/A	#N/A	#N/A	#N/A	#N/A	#N/A	-0.410441	3.05571
PTX3	#N/A	#N/A	#N/A	#N/A	#N/A	#N/A	-0.410234	2.65683
RBFOX2	#N/A	#N/A	#N/A	#N/A	#N/A	#N/A	-0.410005	3.26783
CLN8	#N/A	#N/A	#N/A	#N/A	#N/A	#N/A	-0.40982	1.80001
WWP2	#N/A	#N/A	#N/A	#N/A	#N/A	#N/A	-0.409377	3.2505
CEP350	#N/A	#N/A	#N/A	#N/A	#N/A	#N/A	-0.409198	2.95994
CASP8	#N/A	#N/A	#N/A	#N/A	#N/A	#N/A	-0.409071	2.51182
TPRG1L	#N/A	#N/A	#N/A	#N/A	#N/A	#N/A	-0.409021	3.36753
SGTB	#N/A	#N/A	#N/A	#N/A	#N/A	#N/A	-0.408976	3.34589
PMM1	#N/A	#N/A	#N/A	#N/A	#N/A	#N/A	-0.408787	3.63112
CREBBP	#N/A	#N/A	#N/A	#N/A	#N/A	#N/A	-0.408642	3.48543
CFDP1	#N/A	#N/A	#N/A	#N/A	#N/A	#N/A	-0.408527	3.55508
UNC5B	#N/A	#N/A	#N/A	#N/A	#N/A	#N/A	-0.408016	1.72236
TRERF1	#N/A	#N/A	#N/A	#N/A	#N/A	#N/A	-0.40781	2.66274
IMP3	#N/A	#N/A	#N/A	#N/A	#N/A	#N/A	-0.407696	2.82446
ATP8B2	#N/A	#N/A	#N/A	#N/A	#N/A	#N/A	-0.407319	1.56049
NACC2	#N/A	#N/A	#N/A	#N/A	#N/A	#N/A	-0.406798	2.06504
C5orf22	#N/A	#N/A	#N/A	#N/A	#N/A	#N/A	-0.406774	3.07889
DCP1B	#N/A	#N/A	#N/A	#N/A	#N/A	#N/A	-0.406637	2.63604
CD99L2	#N/A	#N/A	#N/A	#N/A	#N/A	#N/A	-0.406238	2.83054
KIAA0513	#N/A	#N/A	#N/A	#N/A	#N/A	#N/A	-0.405933	2.65307
TENM3	#N/A	#N/A	#N/A	#N/A	#N/A	#N/A	-0.405792	2.24085
IFT20	#N/A	#N/A	#N/A	#N/A	#N/A	#N/A	-0.405386	2.95046
FBXW8	#N/A	#N/A	#N/A	#N/A	#N/A	#N/A	-0.405381	2.57794
OSBPL5	#N/A	#N/A	#N/A	#N/A	#N/A	#N/A	-0.405294	3.12559
C7orf50	#N/A	#N/A	#N/A	#N/A	#N/A	#N/A	-0.404538	3.11723
TRIM25	#N/A	#N/A	#N/A	#N/A	#N/A	#N/A	-0.404125	4.00688
BRIX1	#N/A	#N/A	#N/A	#N/A	#N/A	#N/A	-0.403996	3.88845
GNL3L	#N/A	#N/A	#N/A	#N/A	#N/A	#N/A	-0.403904	3.43576
SNF8	#N/A	#N/A	#N/A	#N/A	#N/A	#N/A	-0.403788	3.26532
DNASE2	#N/A	#N/A	#N/A	#N/A	#N/A	#N/A	-0.403664	2.51536
EDF1	#N/A	#N/A	#N/A	#N/A	#N/A	#N/A	-0.403161	3.66941
DCAF7	#N/A	#N/A	#N/A	#N/A	#N/A	#N/A	-0.403104	2.88768
NEDD1	#N/A	#N/A	#N/A	#N/A	#N/A	#N/A	-0.403098	3.48571
HECTD3	#N/A	#N/A	#N/A	#N/A	#N/A	#N/A	-0.403034	3.01531
CCNB2	#N/A	#N/A	#N/A	#N/A	#N/A	#N/A	-0.402782	2.84729
TRIM21	#N/A	#N/A	#N/A	#N/A	#N/A	#N/A	-0.402437	3.27844
NR2F2	#N/A	#N/A	#N/A	#N/A	#N/A	#N/A	-0.401936	2.63614
MBD4	#N/A	#N/A	#N/A	#N/A	#N/A	#N/A	-0.40188	2.92579
SKA3	#N/A	#N/A	#N/A	#N/A	#N/A	#N/A	-0.401744	3.12016
LARS2	#N/A	#N/A	#N/A	#N/A	#N/A	#N/A	-0.40174	3.40981
BUD31	#N/A	#N/A	#N/A	#N/A	#N/A	#N/A	-0.40143	3.38
GSTA4	#N/A	#N/A	#N/A	#N/A	#N/A	#N/A	-0.400781	2.22233
NFIC	#N/A	#N/A	#N/A	#N/A	#N/A	#N/A	-0.40068	2.98421
TADA1	#N/A	#N/A	#N/A	#N/A	#N/A	#N/A	-0.400263	1.49365
FAM179B	#N/A	#N/A	#N/A	#N/A	#N/A	#N/A	-0.400225	2.56184
GPATCH2	#N/A	#N/A	#N/A	#N/A	#N/A	#N/A	-0.399905	2.07622
FPGT	#N/A	#N/A	#N/A	#N/A	#N/A	#N/A	-0.399835	2.59628
BICD1	#N/A	#N/A	#N/A	#N/A	#N/A	#N/A	-0.399518	2.58808
TNKS	#N/A	#N/A	#N/A	#N/A	#N/A	#N/A	-0.399331	2.86665
CCDC12	#N/A	#N/A	#N/A	#N/A	#N/A	#N/A	-0.398954	2.92514
TRUB1	#N/A	#N/A	#N/A	#N/A	#N/A	#N/A	-0.398229	3.00921
MYO10	#N/A	#N/A	#N/A	#N/A	#N/A	#N/A	-0.39785	3.68461
GPR176	#N/A	#N/A	#N/A	#N/A	#N/A	#N/A	-0.397664	1.80026
CPQ	#N/A	#N/A	#N/A	#N/A	#N/A	#N/A	-0.397442	3.0991
DAB2IP	#N/A	#N/A	#N/A	#N/A	#N/A	#N/A	-0.396832	3.07652
GLUL	#N/A	#N/A	#N/A	#N/A	#N/A	#N/A	-0.396804	3.51803
OPLAH	#N/A	#N/A	#N/A	#N/A	#N/A	#N/A	-0.396795	1.71362
GPSM2	#N/A	#N/A	#N/A	#N/A	#N/A	#N/A	-0.396456	2.86538
DHX40	#N/A	#N/A	#N/A	#N/A	#N/A	#N/A	-0.396367	1.60542
MOB3A	#N/A	#N/A	#N/A	#N/A	#N/A	#N/A	-0.396348	2.89369
GTF3C1	#N/A	#N/A	#N/A	#N/A	#N/A	#N/A	-0.396114	3.29768
CDC45	#N/A	#N/A	#N/A	#N/A	#N/A	#N/A	-0.396051	1.79262
MT2A	#N/A	#N/A	#N/A	#N/A	#N/A	#N/A	-0.396049	4.10321
WRAP53	#N/A	#N/A	#N/A	#N/A	#N/A	#N/A	-0.395965	2.00233
STAU1	#N/A	#N/A	#N/A	#N/A	#N/A	#N/A	-0.395523	4.02703
EP300	#N/A	#N/A	#N/A	#N/A	#N/A	#N/A	-0.395288	2.95985
CHKB	#N/A	#N/A	#N/A	#N/A	#N/A	#N/A	-0.395091	1.94282
TFB2M	#N/A	#N/A	#N/A	#N/A	#N/A	#N/A	-0.394985	3.12438
ZNF644	#N/A	#N/A	#N/A	#N/A	#N/A	#N/A	-0.394862	2.80908
CCDC115	#N/A	#N/A	#N/A	#N/A	#N/A	#N/A	-0.394574	2.43386
SF1	#N/A	#N/A	#N/A	#N/A	#N/A	#N/A	-0.394218	2.4295
HLA-B	#N/A	#N/A	#N/A	#N/A	#N/A	#N/A	-0.3942	2.19894
FKBPL	#N/A	#N/A	#N/A	#N/A	#N/A	#N/A	-0.393699	2.08798
POM121	#N/A	#N/A	#N/A	#N/A	#N/A	#N/A	-0.393168	3.31524
TAF9	#N/A	#N/A	#N/A	#N/A	#N/A	#N/A	-0.393151	3.25452
GTF3A	#N/A	#N/A	#N/A	#N/A	#N/A	#N/A	-0.392929	2.67119
NOCT	#N/A	#N/A	#N/A	#N/A	#N/A	#N/A	-0.392774	2.52415
SNAPC4	#N/A	#N/A	#N/A	#N/A	#N/A	#N/A	-0.392628	1.80134
MTCH1	#N/A	#N/A	#N/A	#N/A	#N/A	#N/A	-0.392526	3.33994
STK17B	#N/A	#N/A	#N/A	#N/A	#N/A	#N/A	-0.392409	3.01161
GCAT	#N/A	#N/A	#N/A	#N/A	#N/A	#N/A	-0.391826	2.8723
ZSWIM8	#N/A	#N/A	#N/A	#N/A	#N/A	#N/A	-0.391803	2.66636
CCDC92	#N/A	#N/A	#N/A	#N/A	#N/A	#N/A	-0.390977	3.06991
STK33	#N/A	#N/A	#N/A	#N/A	#N/A	#N/A	-0.390951	2.07726
PYCR2	#N/A	#N/A	#N/A	#N/A	#N/A	#N/A	-0.390787	3.73489
GPAM	#N/A	#N/A	#N/A	#N/A	#N/A	#N/A	-0.390734	1.79799
RWDD1	#N/A	#N/A	#N/A	#N/A	#N/A	#N/A	-0.390527	3.41523
CD109	#N/A	#N/A	#N/A	#N/A	#N/A	#N/A	-0.389919	4.1973
ARPIN	#N/A	#N/A	#N/A	#N/A	#N/A	#N/A	-0.389729	2.35715
MSANTD2	#N/A	#N/A	#N/A	#N/A	#N/A	#N/A	-0.38964	2.30855
RAPGEF1	#N/A	#N/A	#N/A	#N/A	#N/A	#N/A	-0.388969	2.97003
UBA2	#N/A	#N/A	#N/A	#N/A	#N/A	#N/A	-0.388626	4.34595
DAPK2	#N/A	#N/A	#N/A	#N/A	#N/A	#N/A	-0.388271	2.37606
ADAMTSL1	#N/A	#N/A	#N/A	#N/A	#N/A	#N/A	-0.387865	2.12799
ARMC6	#N/A	#N/A	#N/A	#N/A	#N/A	#N/A	-0.387457	3.51699
POLE3	#N/A	#N/A	#N/A	#N/A	#N/A	#N/A	-0.387165	2.99283
WWC3	#N/A	#N/A	#N/A	#N/A	#N/A	#N/A	-0.387149	2.12033
UBE2B	#N/A	#N/A	#N/A	#N/A	#N/A	#N/A	-0.385818	2.59423
ANKRD13D	#N/A	#N/A	#N/A	#N/A	#N/A	#N/A	-0.385199	2.85807
WWP1	#N/A	#N/A	#N/A	#N/A	#N/A	#N/A	-0.384287	2.15969
CUL7	#N/A	#N/A	#N/A	#N/A	#N/A	#N/A	-0.38402	2.77892
AP1M1	#N/A	#N/A	#N/A	#N/A	#N/A	#N/A	-0.383768	3.85362
SAE1	#N/A	#N/A	#N/A	#N/A	#N/A	#N/A	-0.383759	4.29233
TIMM23B	#N/A	#N/A	#N/A	#N/A	#N/A	#N/A	-0.383724	2.63944
CRBN	#N/A	#N/A	#N/A	#N/A	#N/A	#N/A	-0.383572	1.97585
TCEAL1	#N/A	#N/A	#N/A	#N/A	#N/A	#N/A	-0.383487	2.67365
SPDL1	#N/A	#N/A	#N/A	#N/A	#N/A	#N/A	-0.38336	3.49399
HPF1	#N/A	#N/A	#N/A	#N/A	#N/A	#N/A	-0.383321	3.61216
PTPRF	#N/A	#N/A	#N/A	#N/A	#N/A	#N/A	-0.383134	2.73744
ST3GAL1	#N/A	#N/A	#N/A	#N/A	#N/A	#N/A	-0.383016	2.28281
DDR2	#N/A	#N/A	#N/A	#N/A	#N/A	#N/A	-0.382744	3.65724
MGA	#N/A	#N/A	#N/A	#N/A	#N/A	#N/A	-0.382647	2.76982
EXD2	#N/A	#N/A	#N/A	#N/A	#N/A	#N/A	-0.382599	3.03109
DDX55	#N/A	#N/A	#N/A	#N/A	#N/A	#N/A	-0.382263	2.60621
TOM1L2	#N/A	#N/A	#N/A	#N/A	#N/A	#N/A	-0.382048	3.2092
RTKN	#N/A	#N/A	#N/A	#N/A	#N/A	#N/A	-0.381726	2.58963
AAMP	#N/A	#N/A	#N/A	#N/A	#N/A	#N/A	-0.381706	3.41544
EPB41L5	#N/A	#N/A	#N/A	#N/A	#N/A	#N/A	-0.381551	2.10232
UBE2E1	#N/A	#N/A	#N/A	#N/A	#N/A	#N/A	-0.381385	2.37413
KIF1B	#N/A	#N/A	#N/A	#N/A	#N/A	#N/A	-0.38124	3.7147
RFFL	#N/A	#N/A	#N/A	#N/A	#N/A	#N/A	-0.381229	2.3353
IBTK	#N/A	#N/A	#N/A	#N/A	#N/A	#N/A	-0.38118	2.48022
MICU2	#N/A	#N/A	#N/A	#N/A	#N/A	#N/A	-0.380752	2.94249
SCAF11	#N/A	#N/A	#N/A	#N/A	#N/A	#N/A	-0.38062	3.16163
RNASET2	#N/A	#N/A	#N/A	#N/A	#N/A	#N/A	-0.380457	2.58226
DYNC2LI1	#N/A	#N/A	#N/A	#N/A	#N/A	#N/A	-0.380403	2.98128
CNOT6L	#N/A	#N/A	#N/A	#N/A	#N/A	#N/A	-0.379883	2.6896
KLHL22	#N/A	#N/A	#N/A	#N/A	#N/A	#N/A	-0.379859	2.63552
PICALM	#N/A	#N/A	#N/A	#N/A	#N/A	#N/A	-0.379308	4.06439
RGL3	#N/A	#N/A	#N/A	#N/A	#N/A	#N/A	-0.379219	1.73137
JUND	#N/A	#N/A	#N/A	#N/A	#N/A	#N/A	-0.379175	2.99585
LGALS8	#N/A	#N/A	#N/A	#N/A	#N/A	#N/A	-0.379076	3.65584
NR3C1	#N/A	#N/A	#N/A	#N/A	#N/A	#N/A	-0.379008	3.29643
HERC2	#N/A	#N/A	#N/A	#N/A	#N/A	#N/A	-0.378418	3.3627
TFDP1	#N/A	#N/A	#N/A	#N/A	#N/A	#N/A	-0.378366	2.74899
TLE4	#N/A	#N/A	#N/A	#N/A	#N/A	#N/A	-0.378333	3.15291
PHLDA1	#N/A	#N/A	#N/A	#N/A	#N/A	#N/A	-0.378144	3.24895
UBR2	#N/A	#N/A	#N/A	#N/A	#N/A	#N/A	-0.378049	3.3566
PREX1	#N/A	#N/A	#N/A	#N/A	#N/A	#N/A	-0.377813	2.49242
TLE1	#N/A	#N/A	#N/A	#N/A	#N/A	#N/A	-0.377609	1.96198
SIK3	#N/A	#N/A	#N/A	#N/A	#N/A	#N/A	-0.377587	2.09103
RNASEL	#N/A	#N/A	#N/A	#N/A	#N/A	#N/A	-0.376485	2.51271
DDX10	#N/A	#N/A	#N/A	#N/A	#N/A	#N/A	-0.37629	3.49446
RAD18	#N/A	#N/A	#N/A	#N/A	#N/A	#N/A	-0.376174	2.74832
BMP1	#N/A	#N/A	#N/A	#N/A	#N/A	#N/A	-0.376011	1.63245
RFX5	#N/A	#N/A	#N/A	#N/A	#N/A	#N/A	-0.375881	2.53099
BRD1	#N/A	#N/A	#N/A	#N/A	#N/A	#N/A	-0.375503	2.77654
TMTC1	#N/A	#N/A	#N/A	#N/A	#N/A	#N/A	-0.375432	2.66263
TUBGCP2	#N/A	#N/A	#N/A	#N/A	#N/A	#N/A	-0.375414	3.7522
GGCX	#N/A	#N/A	#N/A	#N/A	#N/A	#N/A	-0.375255	2.73441
PCBD1	#N/A	#N/A	#N/A	#N/A	#N/A	#N/A	-0.375136	2.29979
ADD1	#N/A	#N/A	#N/A	#N/A	#N/A	#N/A	-0.375124	3.84368
MINOS1	#N/A	#N/A	#N/A	#N/A	#N/A	#N/A	-0.374939	2.75262
USP19	#N/A	#N/A	#N/A	#N/A	#N/A	#N/A	-0.374514	2.9863
NEDD4L	#N/A	#N/A	#N/A	#N/A	#N/A	#N/A	-0.374305	3.13005
LTBP1	#N/A	#N/A	#N/A	#N/A	#N/A	#N/A	-0.374079	3.1812
PPP1R8	#N/A	#N/A	#N/A	#N/A	#N/A	#N/A	-0.373805	2.98662
UBAP1	#N/A	#N/A	#N/A	#N/A	#N/A	#N/A	-0.373382	3.16911
PARP12	#N/A	#N/A	#N/A	#N/A	#N/A	#N/A	-0.372529	2.64007
VANGL1	#N/A	#N/A	#N/A	#N/A	#N/A	#N/A	-0.372484	2.12389
ULK3	#N/A	#N/A	#N/A	#N/A	#N/A	#N/A	-0.372357	2.3766
FAM177A1	#N/A	#N/A	#N/A	#N/A	#N/A	#N/A	-0.371805	2.66683
PITPNC1	#N/A	#N/A	#N/A	#N/A	#N/A	#N/A	-0.371625	2.75783
ERBB2	#N/A	#N/A	#N/A	#N/A	#N/A	#N/A	-0.371588	2.34779
KNSTRN	#N/A	#N/A	#N/A	#N/A	#N/A	#N/A	-0.371559	2.86575
SLFN11	#N/A	#N/A	#N/A	#N/A	#N/A	#N/A	-0.371303	3.13523
CDC40	#N/A	#N/A	#N/A	#N/A	#N/A	#N/A	-0.371241	2.97678
SART1	#N/A	#N/A	#N/A	#N/A	#N/A	#N/A	-0.370964	3.84073
RCC1L	#N/A	#N/A	#N/A	#N/A	#N/A	#N/A	-0.370945	1.75002
GINM1	#N/A	#N/A	#N/A	#N/A	#N/A	#N/A	-0.370827	2.67641
DPF2	#N/A	#N/A	#N/A	#N/A	#N/A	#N/A	-0.370488	3.26989
GRAMD1B	#N/A	#N/A	#N/A	#N/A	#N/A	#N/A	-0.36986	2.64685
C1orf21	#N/A	#N/A	#N/A	#N/A	#N/A	#N/A	-0.369738	1.60676
NHSL1	#N/A	#N/A	#N/A	#N/A	#N/A	#N/A	-0.369535	1.68358
PRCP	#N/A	#N/A	#N/A	#N/A	#N/A	#N/A	-0.369518	3.21091
GABARAPL1	#N/A	#N/A	#N/A	#N/A	#N/A	#N/A	-0.369466	2.43791
TNFAIP1	#N/A	#N/A	#N/A	#N/A	#N/A	#N/A	-0.369131	2.29461
RNF167	#N/A	#N/A	#N/A	#N/A	#N/A	#N/A	-0.369007	2.38613
PPHLN1	#N/A	#N/A	#N/A	#N/A	#N/A	#N/A	-0.368966	1.59319
NACA	#N/A	#N/A	#N/A	#N/A	#N/A	#N/A	-0.368773	4.01291
WRAP73	#N/A	#N/A	#N/A	#N/A	#N/A	#N/A	-0.368448	2.16371
CASP8AP2	#N/A	#N/A	#N/A	#N/A	#N/A	#N/A	-0.368234	2.27623
BAP1	#N/A	#N/A	#N/A	#N/A	#N/A	#N/A	-0.36823	3.20344
ZNF280D	#N/A	#N/A	#N/A	#N/A	#N/A	#N/A	-0.368218	2.52163
REXO4	#N/A	#N/A	#N/A	#N/A	#N/A	#N/A	-0.367857	3.37963
SBNO1	#N/A	#N/A	#N/A	#N/A	#N/A	#N/A	-0.367556	3.10116
MTPAP	#N/A	#N/A	#N/A	#N/A	#N/A	#N/A	-0.367061	2.62766
TRMT112	#N/A	#N/A	#N/A	#N/A	#N/A	#N/A	-0.36694	3.36127
TTI1	#N/A	#N/A	#N/A	#N/A	#N/A	#N/A	-0.36682	1.8348
SFRP1	#N/A	#N/A	#N/A	#N/A	#N/A	#N/A	-0.366496	4.02225
SCD5	#N/A	#N/A	#N/A	#N/A	#N/A	#N/A	-0.366211	2.68095
NHLRC3	#N/A	#N/A	#N/A	#N/A	#N/A	#N/A	-0.366035	2.47927
PEX5	#N/A	#N/A	#N/A	#N/A	#N/A	#N/A	-0.365968	2.6941
IQCB1	#N/A	#N/A	#N/A	#N/A	#N/A	#N/A	-0.365858	2.58333
FLYWCH2	#N/A	#N/A	#N/A	#N/A	#N/A	#N/A	-0.365796	2.59735
SIN3B	#N/A	#N/A	#N/A	#N/A	#N/A	#N/A	-0.365562	3.51191
GPRASP2	#N/A	#N/A	#N/A	#N/A	#N/A	#N/A	-0.365241	2.35063
SNX17	#N/A	#N/A	#N/A	#N/A	#N/A	#N/A	-0.365229	3.49846
OBSL1	#N/A	#N/A	#N/A	#N/A	#N/A	#N/A	-0.364871	2.3552
RC3H1	#N/A	#N/A	#N/A	#N/A	#N/A	#N/A	-0.36463	2.72962
CCDC186	#N/A	#N/A	#N/A	#N/A	#N/A	#N/A	-0.36446	2.375
ABL1	#N/A	#N/A	#N/A	#N/A	#N/A	#N/A	-0.364348	3.18673
QSOX2	#N/A	#N/A	#N/A	#N/A	#N/A	#N/A	-0.363756	3.28176
RCAN1	#N/A	#N/A	#N/A	#N/A	#N/A	#N/A	-0.363288	1.66726
GINS2	#N/A	#N/A	#N/A	#N/A	#N/A	#N/A	-0.363271	2.84734
INPP1	#N/A	#N/A	#N/A	#N/A	#N/A	#N/A	-0.363181	3.09609
MTMR2	#N/A	#N/A	#N/A	#N/A	#N/A	#N/A	-0.362789	3.33748
KDM3A	#N/A	#N/A	#N/A	#N/A	#N/A	#N/A	-0.36188	2.37648
IWS1	#N/A	#N/A	#N/A	#N/A	#N/A	#N/A	-0.361687	3.7225
UQCC3	#N/A	#N/A	#N/A	#N/A	#N/A	#N/A	-0.36095	1.64259
TRPS1	#N/A	#N/A	#N/A	#N/A	#N/A	#N/A	-0.360912	2.38895
PASK	#N/A	#N/A	#N/A	#N/A	#N/A	#N/A	-0.360866	1.63763
RBMS2	#N/A	#N/A	#N/A	#N/A	#N/A	#N/A	-0.360758	3.56152
PDE4DIP	#N/A	#N/A	#N/A	#N/A	#N/A	#N/A	-0.360707	2.63877
PTPN21	#N/A	#N/A	#N/A	#N/A	#N/A	#N/A	-0.360638	2.07074
CALCOCO1	#N/A	#N/A	#N/A	#N/A	#N/A	#N/A	-0.360504	2.93713
GFM1	#N/A	#N/A	#N/A	#N/A	#N/A	#N/A	-0.360443	3.86052
PYROXD1	#N/A	#N/A	#N/A	#N/A	#N/A	#N/A	-0.360435	2.37506
NARFL	#N/A	#N/A	#N/A	#N/A	#N/A	#N/A	-0.360282	2.60939
INA	#N/A	#N/A	#N/A	#N/A	#N/A	#N/A	-0.360129	2.70763
CRTC1	#N/A	#N/A	#N/A	#N/A	#N/A	#N/A	-0.359945	2.73711
SDHC	#N/A	#N/A	#N/A	#N/A	#N/A	#N/A	-0.359899	2.57069
KAT14	#N/A	#N/A	#N/A	#N/A	#N/A	#N/A	-0.359282	1.47032
MCRIP1	#N/A	#N/A	#N/A	#N/A	#N/A	#N/A	-0.35927	3.28073
MMAA	#N/A	#N/A	#N/A	#N/A	#N/A	#N/A	-0.359045	2.53213
SMG6	#N/A	#N/A	#N/A	#N/A	#N/A	#N/A	-0.358953	3.0101
NFIX	#N/A	#N/A	#N/A	#N/A	#N/A	#N/A	-0.358203	2.60294
DDX3X	#N/A	#N/A	#N/A	#N/A	#N/A	#N/A	-0.357893	4.47657
PMF1	#N/A	#N/A	#N/A	#N/A	#N/A	#N/A	-0.357578	2.88884
LAMB1	#N/A	#N/A	#N/A	#N/A	#N/A	#N/A	-0.35734	4.09043
SRP14	#N/A	#N/A	#N/A	#N/A	#N/A	#N/A	-0.357238	3.77392
ERCC2	#N/A	#N/A	#N/A	#N/A	#N/A	#N/A	-0.35702	2.71565
RHOJ	#N/A	#N/A	#N/A	#N/A	#N/A	#N/A	-0.356941	3.36949
NPEPL1	#N/A	#N/A	#N/A	#N/A	#N/A	#N/A	-0.356366	2.31482
ETV3	#N/A	#N/A	#N/A	#N/A	#N/A	#N/A	-0.355977	2.16863
CHID1	#N/A	#N/A	#N/A	#N/A	#N/A	#N/A	-0.35597	3.56795
RRP1	#N/A	#N/A	#N/A	#N/A	#N/A	#N/A	-0.355666	3.56197
STRBP	#N/A	#N/A	#N/A	#N/A	#N/A	#N/A	-0.355526	2.68592
FRMD8	#N/A	#N/A	#N/A	#N/A	#N/A	#N/A	-0.355356	2.87846
SERINC3	#N/A	#N/A	#N/A	#N/A	#N/A	#N/A	-0.355241	2.22185
CIAPIN1	#N/A	#N/A	#N/A	#N/A	#N/A	#N/A	-0.355075	3.38791
FASTKD3	#N/A	#N/A	#N/A	#N/A	#N/A	#N/A	-0.355027	2.24944
ARHGAP31	#N/A	#N/A	#N/A	#N/A	#N/A	#N/A	-0.354834	2.52376
SKAP2	#N/A	#N/A	#N/A	#N/A	#N/A	#N/A	-0.354772	1.51936
ADAL	#N/A	#N/A	#N/A	#N/A	#N/A	#N/A	-0.354645	2.49369
KIAA0754	#N/A	#N/A	#N/A	#N/A	#N/A	#N/A	-0.354497	2.96779
SMAP2	#N/A	#N/A	#N/A	#N/A	#N/A	#N/A	-0.354442	3.50714
ITPK1	#N/A	#N/A	#N/A	#N/A	#N/A	#N/A	-0.354157	2.9675
GATAD1	#N/A	#N/A	#N/A	#N/A	#N/A	#N/A	-0.353713	1.91757
SYNPO2	#N/A	#N/A	#N/A	#N/A	#N/A	#N/A	-0.353512	3.01972
SMARCD1	#N/A	#N/A	#N/A	#N/A	#N/A	#N/A	-0.353372	2.66844
ZRANB3	#N/A	#N/A	#N/A	#N/A	#N/A	#N/A	-0.352982	2.16933
MICA	#N/A	#N/A	#N/A	#N/A	#N/A	#N/A	-0.352423	1.68152
ANKRD16	#N/A	#N/A	#N/A	#N/A	#N/A	#N/A	-0.352302	1.74942
GATAD2A	#N/A	#N/A	#N/A	#N/A	#N/A	#N/A	-0.352245	3.03235
PNO1	#N/A	#N/A	#N/A	#N/A	#N/A	#N/A	-0.352149	3.34846
CCDC174	#N/A	#N/A	#N/A	#N/A	#N/A	#N/A	-0.351612	2.40617
MRC2	#N/A	#N/A	#N/A	#N/A	#N/A	#N/A	-0.351417	3.81267
NFU1	#N/A	#N/A	#N/A	#N/A	#N/A	#N/A	-0.350919	3.5667
C6orf106	#N/A	#N/A	#N/A	#N/A	#N/A	#N/A	-0.350914	2.38504
PCM1	#N/A	#N/A	#N/A	#N/A	#N/A	#N/A	-0.350805	3.46991
NSMCE3	#N/A	#N/A	#N/A	#N/A	#N/A	#N/A	-0.350782	3.34717
HECW1	#N/A	#N/A	#N/A	#N/A	#N/A	#N/A	-0.350505	2.93094
FGF1	#N/A	#N/A	#N/A	#N/A	#N/A	#N/A	-0.350483	2.59385
RCBTB2	#N/A	#N/A	#N/A	#N/A	#N/A	#N/A	-0.350261	1.98237
HPS5	#N/A	#N/A	#N/A	#N/A	#N/A	#N/A	-0.349797	3.05884
DUS2	#N/A	#N/A	#N/A	#N/A	#N/A	#N/A	-0.348977	3.09525
IDI1	#N/A	#N/A	#N/A	#N/A	#N/A	#N/A	-0.348817	4.03681
TLE3	#N/A	#N/A	#N/A	#N/A	#N/A	#N/A	-0.348804	2.28527
PPP1R3D	#N/A	#N/A	#N/A	#N/A	#N/A	#N/A	-0.348674	2.77068
GSG2	#N/A	#N/A	#N/A	#N/A	#N/A	#N/A	-0.348642	2.26892
XAB2	#N/A	#N/A	#N/A	#N/A	#N/A	#N/A	-0.348359	3.39384
SMPD4	#N/A	#N/A	#N/A	#N/A	#N/A	#N/A	-0.348293	3.24523
NDUFB11	#N/A	#N/A	#N/A	#N/A	#N/A	#N/A	-0.348065	3.23586
COMMD9	#N/A	#N/A	#N/A	#N/A	#N/A	#N/A	-0.347845	3.43307
FAM126A	#N/A	#N/A	#N/A	#N/A	#N/A	#N/A	-0.347489	2.63238
AVEN	#N/A	#N/A	#N/A	#N/A	#N/A	#N/A	-0.347455	2.99759
RNF2	#N/A	#N/A	#N/A	#N/A	#N/A	#N/A	-0.347196	2.77141
CCNB1	#N/A	#N/A	#N/A	#N/A	#N/A	#N/A	-0.347103	3.02165
TOR4A	#N/A	#N/A	#N/A	#N/A	#N/A	#N/A	-0.346717	2.69047
HLA-B	#N/A	#N/A	#N/A	#N/A	#N/A	#N/A	-0.346557	2.84371
NHEJ1	#N/A	#N/A	#N/A	#N/A	#N/A	#N/A	-0.34651	2.0648
BCL9L	#N/A	#N/A	#N/A	#N/A	#N/A	#N/A	-0.346503	2.77069
SON	#N/A	#N/A	#N/A	#N/A	#N/A	#N/A	-0.346305	3.84697
HSBP1	#N/A	#N/A	#N/A	#N/A	#N/A	#N/A	-0.345896	3.43693
RGPD5	#N/A	#N/A	#N/A	#N/A	#N/A	#N/A	-0.345743	2.82359
COA3	#N/A	#N/A	#N/A	#N/A	#N/A	#N/A	-0.345657	3.03874
SPATS2	#N/A	#N/A	#N/A	#N/A	#N/A	#N/A	-0.345476	3.13803
PDCD1LG2	#N/A	#N/A	#N/A	#N/A	#N/A	#N/A	-0.345259	2.70866
ARID3A	#N/A	#N/A	#N/A	#N/A	#N/A	#N/A	-0.345101	2.17894
CDCA2	#N/A	#N/A	#N/A	#N/A	#N/A	#N/A	-0.344819	2.59582
TMEM126A	#N/A	#N/A	#N/A	#N/A	#N/A	#N/A	-0.344805	2.67346
NOC2L	#N/A	#N/A	#N/A	#N/A	#N/A	#N/A	-0.344732	3.71756
MTF1	#N/A	#N/A	#N/A	#N/A	#N/A	#N/A	-0.344704	1.50209
MEIS2	#N/A	#N/A	#N/A	#N/A	#N/A	#N/A	-0.344405	1.70367
TTC39C	#N/A	#N/A	#N/A	#N/A	#N/A	#N/A	-0.344166	2.76186
NLRP1	#N/A	#N/A	#N/A	#N/A	#N/A	#N/A	-0.344162	2.54657
KDM5C	#N/A	#N/A	#N/A	#N/A	#N/A	#N/A	-0.343973	2.72174
GLS	#N/A	#N/A	#N/A	#N/A	#N/A	#N/A	-0.343736	4.22595
RBMS1	#N/A	#N/A	#N/A	#N/A	#N/A	#N/A	-0.343685	3.18548
SLC8A1	#N/A	#N/A	#N/A	#N/A	#N/A	#N/A	-0.343416	2.57638
C1D	#N/A	#N/A	#N/A	#N/A	#N/A	#N/A	-0.343322	2.57964
SLC25A19	#N/A	#N/A	#N/A	#N/A	#N/A	#N/A	-0.343035	1.65792
YPEL5	#N/A	#N/A	#N/A	#N/A	#N/A	#N/A	-0.342954	2.08201
KAT7	#N/A	#N/A	#N/A	#N/A	#N/A	#N/A	-0.342936	2.94875
PRRC2B	#N/A	#N/A	#N/A	#N/A	#N/A	#N/A	-0.342754	2.88924
ATP6V1F	#N/A	#N/A	#N/A	#N/A	#N/A	#N/A	-0.342563	1.91636
NAA40	#N/A	#N/A	#N/A	#N/A	#N/A	#N/A	-0.342497	3.20337
KPNA2	#N/A	#N/A	#N/A	#N/A	#N/A	#N/A	-0.342479	4.01122
SLC12A6	#N/A	#N/A	#N/A	#N/A	#N/A	#N/A	-0.341975	3.05452
MZT2B	#N/A	#N/A	#N/A	#N/A	#N/A	#N/A	-0.341961	2.48107
PAPOLA	#N/A	#N/A	#N/A	#N/A	#N/A	#N/A	-0.341754	3.67133
TADA3	#N/A	#N/A	#N/A	#N/A	#N/A	#N/A	-0.341678	2.63347
PKIG	#N/A	#N/A	#N/A	#N/A	#N/A	#N/A	-0.341657	3.02273
CLEC11A	#N/A	#N/A	#N/A	#N/A	#N/A	#N/A	-0.34154	1.99377
ATP8B1	#N/A	#N/A	#N/A	#N/A	#N/A	#N/A	-0.341528	2.34203
GRK5	#N/A	#N/A	#N/A	#N/A	#N/A	#N/A	-0.341472	1.82376
PRKAR1B	#N/A	#N/A	#N/A	#N/A	#N/A	#N/A	-0.340981	3.45971
UTP6	#N/A	#N/A	#N/A	#N/A	#N/A	#N/A	-0.340693	3.55706
TSEN15	#N/A	#N/A	#N/A	#N/A	#N/A	#N/A	-0.340458	2.13339
TRAF1	#N/A	#N/A	#N/A	#N/A	#N/A	#N/A	-0.340425	2.39368
CCDC97	#N/A	#N/A	#N/A	#N/A	#N/A	#N/A	-0.340193	2.43192
CBX5	#N/A	#N/A	#N/A	#N/A	#N/A	#N/A	-0.340187	3.88473
PREPL	#N/A	#N/A	#N/A	#N/A	#N/A	#N/A	-0.340057	3.47812
UBE3B	#N/A	#N/A	#N/A	#N/A	#N/A	#N/A	-0.33995	2.79279
FRMD4A	#N/A	#N/A	#N/A	#N/A	#N/A	#N/A	-0.339774	3.00446
PNKD	#N/A	#N/A	#N/A	#N/A	#N/A	#N/A	-0.339664	1.90881
ZNF598	#N/A	#N/A	#N/A	#N/A	#N/A	#N/A	-0.339494	3.23699
PKN1	#N/A	#N/A	#N/A	#N/A	#N/A	#N/A	-0.339323	3.34694
ITPKB	#N/A	#N/A	#N/A	#N/A	#N/A	#N/A	-0.339009	2.48633
CUTA	#N/A	#N/A	#N/A	#N/A	#N/A	#N/A	-0.338607	3.80713
GNL2	#N/A	#N/A	#N/A	#N/A	#N/A	#N/A	-0.338558	3.23334
FAM188A	#N/A	#N/A	#N/A	#N/A	#N/A	#N/A	-0.337869	3.10787
ERI1	#N/A	#N/A	#N/A	#N/A	#N/A	#N/A	-0.33776	3.35521
LYSMD1	#N/A	#N/A	#N/A	#N/A	#N/A	#N/A	-0.337436	3.1477
SLC25A40	#N/A	#N/A	#N/A	#N/A	#N/A	#N/A	-0.337369	2.39213
SIRPA	#N/A	#N/A	#N/A	#N/A	#N/A	#N/A	-0.337127	2.39075
GATC	#N/A	#N/A	#N/A	#N/A	#N/A	#N/A	-0.336886	3.11547
DLG1	#N/A	#N/A	#N/A	#N/A	#N/A	#N/A	-0.336698	3.16962
MTHFD1L	#N/A	#N/A	#N/A	#N/A	#N/A	#N/A	-0.336636	4.02374
UBA7	#N/A	#N/A	#N/A	#N/A	#N/A	#N/A	-0.336384	3.46406
CUEDC1	#N/A	#N/A	#N/A	#N/A	#N/A	#N/A	-0.336352	2.39881
PDSS2	#N/A	#N/A	#N/A	#N/A	#N/A	#N/A	-0.336345	2.50247
ARHGEF12	#N/A	#N/A	#N/A	#N/A	#N/A	#N/A	-0.336316	3.59294
COA6	#N/A	#N/A	#N/A	#N/A	#N/A	#N/A	-0.335965	2.32091
NFRKB	#N/A	#N/A	#N/A	#N/A	#N/A	#N/A	-0.335547	2.98394
MRPL34	#N/A	#N/A	#N/A	#N/A	#N/A	#N/A	-0.335476	2.10989
NOLC1	#N/A	#N/A	#N/A	#N/A	#N/A	#N/A	-0.335351	1.66761
DSE	#N/A	#N/A	#N/A	#N/A	#N/A	#N/A	-0.335324	2.73079
GNS	#N/A	#N/A	#N/A	#N/A	#N/A	#N/A	-0.335266	3.65087
ARL8A	#N/A	#N/A	#N/A	#N/A	#N/A	#N/A	-0.335231	2.80194
SERGEF	#N/A	#N/A	#N/A	#N/A	#N/A	#N/A	-0.335081	1.92122
SLC12A2	#N/A	#N/A	#N/A	#N/A	#N/A	#N/A	-0.334985	2.96261
ULBP3	#N/A	#N/A	#N/A	#N/A	#N/A	#N/A	-0.33423	2.20159
ODF2	#N/A	#N/A	#N/A	#N/A	#N/A	#N/A	-0.334182	2.51275
TINF2	#N/A	#N/A	#N/A	#N/A	#N/A	#N/A	-0.334025	2.38823
DVL3	#N/A	#N/A	#N/A	#N/A	#N/A	#N/A	-0.333874	2.97743
PPP4C	#N/A	#N/A	#N/A	#N/A	#N/A	#N/A	-0.333544	3.03967
CYP4V2	#N/A	#N/A	#N/A	#N/A	#N/A	#N/A	-0.333539	1.51304
MMTAG2	#N/A	#N/A	#N/A	#N/A	#N/A	#N/A	-0.333224	2.36293
APC	#N/A	#N/A	#N/A	#N/A	#N/A	#N/A	-0.333199	1.79052
TBC1D8	#N/A	#N/A	#N/A	#N/A	#N/A	#N/A	-0.33311	3.08596
RNF219	#N/A	#N/A	#N/A	#N/A	#N/A	#N/A	-0.333096	3.25315
RAPGEF6	#N/A	#N/A	#N/A	#N/A	#N/A	#N/A	-0.332788	3.56044
KCTD18	#N/A	#N/A	#N/A	#N/A	#N/A	#N/A	-0.332375	2.67884
YTHDF1	#N/A	#N/A	#N/A	#N/A	#N/A	#N/A	-0.332283	2.63094
CAMKK1	#N/A	#N/A	#N/A	#N/A	#N/A	#N/A	-0.332125	1.92568
TTC26	#N/A	#N/A	#N/A	#N/A	#N/A	#N/A	-0.331946	3.06799
SAMD4A	#N/A	#N/A	#N/A	#N/A	#N/A	#N/A	-0.331642	2.92077
SDCCAG8	#N/A	#N/A	#N/A	#N/A	#N/A	#N/A	-0.331637	2.39631
SRA1	#N/A	#N/A	#N/A	#N/A	#N/A	#N/A	-0.331494	3.1044
CRTC3	#N/A	#N/A	#N/A	#N/A	#N/A	#N/A	-0.331125	2.28891
POP1	#N/A	#N/A	#N/A	#N/A	#N/A	#N/A	-0.331119	3.71716
PPHLN1	#N/A	#N/A	#N/A	#N/A	#N/A	#N/A	-0.330734	2.76843
HLA-A	#N/A	#N/A	#N/A	#N/A	#N/A	#N/A	-0.330509	3.08195
TMX4	#N/A	#N/A	#N/A	#N/A	#N/A	#N/A	-0.330493	2.73795
CTNNA1	#N/A	#N/A	#N/A	#N/A	#N/A	#N/A	-0.330401	4.41845
QKI	#N/A	#N/A	#N/A	#N/A	#N/A	#N/A	-0.32991	3.66916
BRCA1	#N/A	#N/A	#N/A	#N/A	#N/A	#N/A	-0.329626	3.20959
ZBTB17	#N/A	#N/A	#N/A	#N/A	#N/A	#N/A	-0.328204	2.08333
FMNL3	#N/A	#N/A	#N/A	#N/A	#N/A	#N/A	-0.328179	3.39616
SUDS3	#N/A	#N/A	#N/A	#N/A	#N/A	#N/A	-0.328048	2.68206
TRAPPC4	#N/A	#N/A	#N/A	#N/A	#N/A	#N/A	-0.327967	3.59263
RBCK1	#N/A	#N/A	#N/A	#N/A	#N/A	#N/A	-0.327862	3.09912
RAF1	#N/A	#N/A	#N/A	#N/A	#N/A	#N/A	-0.327287	3.43646
PHACTR2	#N/A	#N/A	#N/A	#N/A	#N/A	#N/A	-0.327249	2.31228
RYBP	#N/A	#N/A	#N/A	#N/A	#N/A	#N/A	-0.327136	1.80598
MCU	#N/A	#N/A	#N/A	#N/A	#N/A	#N/A	-0.326675	2.71363
ZNF24	#N/A	#N/A	#N/A	#N/A	#N/A	#N/A	-0.326671	1.74411
DENND5A	#N/A	#N/A	#N/A	#N/A	#N/A	#N/A	-0.326621	2.06569
TRIP11	#N/A	#N/A	#N/A	#N/A	#N/A	#N/A	-0.32657	4.11629
C1orf50	#N/A	#N/A	#N/A	#N/A	#N/A	#N/A	-0.326331	2.58465
CPTP	#N/A	#N/A	#N/A	#N/A	#N/A	#N/A	-0.326279	1.85081
SF3B2	#N/A	#N/A	#N/A	#N/A	#N/A	#N/A	-0.326248	4.34806
PIAS1	#N/A	#N/A	#N/A	#N/A	#N/A	#N/A	-0.326054	2.24262
WWTR1	#N/A	#N/A	#N/A	#N/A	#N/A	#N/A	-0.325859	2.98697
CUL3	#N/A	#N/A	#N/A	#N/A	#N/A	#N/A	-0.325715	3.93195
RRM2B	#N/A	#N/A	#N/A	#N/A	#N/A	#N/A	-0.325419	2.35194
DNAJC25	#N/A	#N/A	#N/A	#N/A	#N/A	#N/A	-0.325311	1.66254
COMMD7	#N/A	#N/A	#N/A	#N/A	#N/A	#N/A	-0.325223	3.37299
TNS2	#N/A	#N/A	#N/A	#N/A	#N/A	#N/A	-0.325102	3.31388
MKNK1	#N/A	#N/A	#N/A	#N/A	#N/A	#N/A	-0.324964	2.52733
TMEM199	#N/A	#N/A	#N/A	#N/A	#N/A	#N/A	-0.324429	2.80636
NAV1	#N/A	#N/A	#N/A	#N/A	#N/A	#N/A	-0.324395	3.05138
PPCS	#N/A	#N/A	#N/A	#N/A	#N/A	#N/A	-0.323925	3.31235
LSM14A	#N/A	#N/A	#N/A	#N/A	#N/A	#N/A	-0.323903	3.53522
RNASEH2A	#N/A	#N/A	#N/A	#N/A	#N/A	#N/A	-0.323663	3.43976
IST1	#N/A	#N/A	#N/A	#N/A	#N/A	#N/A	-0.323503	4.02185
GSTCD	#N/A	#N/A	#N/A	#N/A	#N/A	#N/A	-0.323473	3.20737
ITGA11	#N/A	#N/A	#N/A	#N/A	#N/A	#N/A	-0.323414	3.1365
SHPK	#N/A	#N/A	#N/A	#N/A	#N/A	#N/A	-0.323269	2.8771
MPG	#N/A	#N/A	#N/A	#N/A	#N/A	#N/A	-0.323238	2.77849
BLOC1S5	#N/A	#N/A	#N/A	#N/A	#N/A	#N/A	-0.32302	1.55048
MID2	#N/A	#N/A	#N/A	#N/A	#N/A	#N/A	-0.322366	2.48516
DNAH7	#N/A	#N/A	#N/A	#N/A	#N/A	#N/A	-0.322315	2.52111
KDM3B	#N/A	#N/A	#N/A	#N/A	#N/A	#N/A	-0.321758	3.4944
L3MBTL3	#N/A	#N/A	#N/A	#N/A	#N/A	#N/A	-0.321389	1.85043
MTCL1	#N/A	#N/A	#N/A	#N/A	#N/A	#N/A	-0.321185	3.48422
ZNF800	#N/A	#N/A	#N/A	#N/A	#N/A	#N/A	-0.321178	3.18236
FASTKD5	#N/A	#N/A	#N/A	#N/A	#N/A	#N/A	-0.321167	2.26138
ARHGEF40	#N/A	#N/A	#N/A	#N/A	#N/A	#N/A	-0.320983	3.35566
HEXA	#N/A	#N/A	#N/A	#N/A	#N/A	#N/A	-0.32096	3.56847
IQSEC2	#N/A	#N/A	#N/A	#N/A	#N/A	#N/A	-0.320755	2.54883
CEP135	#N/A	#N/A	#N/A	#N/A	#N/A	#N/A	-0.320547	2.1688
EML3	#N/A	#N/A	#N/A	#N/A	#N/A	#N/A	-0.320368	2.79022
CUTC	#N/A	#N/A	#N/A	#N/A	#N/A	#N/A	-0.320289	2.3748
STAM2	#N/A	#N/A	#N/A	#N/A	#N/A	#N/A	-0.319978	3.74142
POP5	#N/A	#N/A	#N/A	#N/A	#N/A	#N/A	-0.31962	1.71554
ATXN2L	#N/A	#N/A	#N/A	#N/A	#N/A	#N/A	-0.319594	3.92034
FIS1	#N/A	#N/A	#N/A	#N/A	#N/A	#N/A	-0.319572	4.04231
FN1	#N/A	#N/A	#N/A	#N/A	#N/A	#N/A	-0.31886	2.34899
GLI2	#N/A	#N/A	#N/A	#N/A	#N/A	#N/A	-0.318696	2.74583
ELL2	#N/A	#N/A	#N/A	#N/A	#N/A	#N/A	-0.318552	2.50246
NRDC	#N/A	#N/A	#N/A	#N/A	#N/A	#N/A	-0.318522	4.06518
PQBP1	#N/A	#N/A	#N/A	#N/A	#N/A	#N/A	-0.318309	2.95948
CBLL1	#N/A	#N/A	#N/A	#N/A	#N/A	#N/A	-0.318016	2.03689
UBL7	#N/A	#N/A	#N/A	#N/A	#N/A	#N/A	-0.317847	2.52332
TRIM44	#N/A	#N/A	#N/A	#N/A	#N/A	#N/A	-0.317654	3.06655
TEX30	#N/A	#N/A	#N/A	#N/A	#N/A	#N/A	-0.317576	2.92514
CDC34	#N/A	#N/A	#N/A	#N/A	#N/A	#N/A	-0.316981	2.82112
C16orf87	#N/A	#N/A	#N/A	#N/A	#N/A	#N/A	-0.316808	2.06915
DDX41	#N/A	#N/A	#N/A	#N/A	#N/A	#N/A	-0.316247	3.49455
PLEKHO1	#N/A	#N/A	#N/A	#N/A	#N/A	#N/A	-0.316232	2.48521
ZBTB21	#N/A	#N/A	#N/A	#N/A	#N/A	#N/A	-0.315886	2.41255
PAF1	#N/A	#N/A	#N/A	#N/A	#N/A	#N/A	-0.315812	3.38885
OCIAD2	#N/A	#N/A	#N/A	#N/A	#N/A	#N/A	-0.315453	3.36942
KDM5A	#N/A	#N/A	#N/A	#N/A	#N/A	#N/A	-0.315174	3.17235
CFAP20	#N/A	#N/A	#N/A	#N/A	#N/A	#N/A	-0.314473	2.68896
RBM4B	#N/A	#N/A	#N/A	#N/A	#N/A	#N/A	-0.314443	2.35806
HLTF	#N/A	#N/A	#N/A	#N/A	#N/A	#N/A	-0.314426	3.37224
TAX1BP3	#N/A	#N/A	#N/A	#N/A	#N/A	#N/A	-0.313832	3.34236
ALDOA	#N/A	#N/A	#N/A	#N/A	#N/A	#N/A	-0.313606	1.53773
DPCD	#N/A	#N/A	#N/A	#N/A	#N/A	#N/A	-0.313244	2.84145
SHCBP1	#N/A	#N/A	#N/A	#N/A	#N/A	#N/A	-0.313109	3.38705
ZNF516	#N/A	#N/A	#N/A	#N/A	#N/A	#N/A	-0.313064	2.16257
QPRT	#N/A	#N/A	#N/A	#N/A	#N/A	#N/A	-0.312751	2.09219
ARHGAP21	#N/A	#N/A	#N/A	#N/A	#N/A	#N/A	-0.312545	2.92508
TANK	#N/A	#N/A	#N/A	#N/A	#N/A	#N/A	-0.312404	2.32225
GRB10	#N/A	#N/A	#N/A	#N/A	#N/A	#N/A	-0.312322	2.60903
CFAP36	#N/A	#N/A	#N/A	#N/A	#N/A	#N/A	-0.312216	2.56534
ZNF207	#N/A	#N/A	#N/A	#N/A	#N/A	#N/A	-0.312096	2.55232
NASP	#N/A	#N/A	#N/A	#N/A	#N/A	#N/A	-0.311803	1.71018
LRPPRC	#N/A	#N/A	#N/A	#N/A	#N/A	#N/A	-0.311691	4.70186
NFKB2	#N/A	#N/A	#N/A	#N/A	#N/A	#N/A	-0.311558	3.49567
TMEM143	#N/A	#N/A	#N/A	#N/A	#N/A	#N/A	-0.311202	1.65131
USP28	#N/A	#N/A	#N/A	#N/A	#N/A	#N/A	-0.311012	3.2899
TPM2	#N/A	#N/A	#N/A	#N/A	#N/A	#N/A	-0.310735	3.79769
OBFC1	#N/A	#N/A	#N/A	#N/A	#N/A	#N/A	-0.310701	2.71881
MAEA	#N/A	#N/A	#N/A	#N/A	#N/A	#N/A	-0.310565	2.76012
MBD3	#N/A	#N/A	#N/A	#N/A	#N/A	#N/A	-0.310348	3.0447
BCL7B	#N/A	#N/A	#N/A	#N/A	#N/A	#N/A	-0.310151	2.58837
DCAF6	#N/A	#N/A	#N/A	#N/A	#N/A	#N/A	-0.310115	2.49517
IQSEC1	#N/A	#N/A	#N/A	#N/A	#N/A	#N/A	-0.309636	2.92874
DHRSX	#N/A	#N/A	#N/A	#N/A	#N/A	#N/A	-0.309252	2.28677
PI4KA	#N/A	#N/A	#N/A	#N/A	#N/A	#N/A	-0.309063	3.085
CDC23	#N/A	#N/A	#N/A	#N/A	#N/A	#N/A	-0.309043	3.54388
ACBD7	#N/A	#N/A	#N/A	#N/A	#N/A	#N/A	-0.308865	2.60836
BMS1	#N/A	#N/A	#N/A	#N/A	#N/A	#N/A	-0.308857	3.6334
ELOVL1	#N/A	#N/A	#N/A	#N/A	#N/A	#N/A	-0.308726	3.00208
RASAL2	#N/A	#N/A	#N/A	#N/A	#N/A	#N/A	-0.308694	3.21729
G3BP2	#N/A	#N/A	#N/A	#N/A	#N/A	#N/A	-0.308613	3.92429
SPC25	#N/A	#N/A	#N/A	#N/A	#N/A	#N/A	-0.30845	3.6604
HDAC7	#N/A	#N/A	#N/A	#N/A	#N/A	#N/A	-0.308443	3.20806
C16orf62	#N/A	#N/A	#N/A	#N/A	#N/A	#N/A	-0.30783	3.7814
TSC22D1	#N/A	#N/A	#N/A	#N/A	#N/A	#N/A	-0.307824	2.94109
TFAP2A	#N/A	#N/A	#N/A	#N/A	#N/A	#N/A	-0.307632	1.7957
FAM162A	#N/A	#N/A	#N/A	#N/A	#N/A	#N/A	-0.306887	2.80923
VPS26B	#N/A	#N/A	#N/A	#N/A	#N/A	#N/A	-0.30685	3.5091
DHX16	#N/A	#N/A	#N/A	#N/A	#N/A	#N/A	-0.306205	3.42832
CBLB	#N/A	#N/A	#N/A	#N/A	#N/A	#N/A	-0.306006	2.48976
DDX47	#N/A	#N/A	#N/A	#N/A	#N/A	#N/A	-0.305915	3.6892
KIF22	#N/A	#N/A	#N/A	#N/A	#N/A	#N/A	-0.305582	2.48585
SMU1	#N/A	#N/A	#N/A	#N/A	#N/A	#N/A	-0.305529	4.03161
EIF4G2	#N/A	#N/A	#N/A	#N/A	#N/A	#N/A	-0.305513	4.58155
TRIM11	#N/A	#N/A	#N/A	#N/A	#N/A	#N/A	-0.305413	1.59911
CMC4	#N/A	#N/A	#N/A	#N/A	#N/A	#N/A	-0.30533	1.90656
EFCAB7	#N/A	#N/A	#N/A	#N/A	#N/A	#N/A	-0.304668	2.40938
VRK2	#N/A	#N/A	#N/A	#N/A	#N/A	#N/A	-0.304641	3.45792
USP37	#N/A	#N/A	#N/A	#N/A	#N/A	#N/A	-0.304625	2.2456
BAG6	#N/A	#N/A	#N/A	#N/A	#N/A	#N/A	-0.304478	3.59486
SSU72	#N/A	#N/A	#N/A	#N/A	#N/A	#N/A	-0.304314	2.78275
GBA	#N/A	#N/A	#N/A	#N/A	#N/A	#N/A	-0.304086	3.81953
STAT3	#N/A	#N/A	#N/A	#N/A	#N/A	#N/A	-0.304073	4.11457
OCRL	#N/A	#N/A	#N/A	#N/A	#N/A	#N/A	-0.303982	3.45788
GLB1	#N/A	#N/A	#N/A	#N/A	#N/A	#N/A	-0.303957	3.73109
FLAD1	#N/A	#N/A	#N/A	#N/A	#N/A	#N/A	-0.303687	2.75725
PHF23	#N/A	#N/A	#N/A	#N/A	#N/A	#N/A	-0.3036	2.37308
PBXIP1	#N/A	#N/A	#N/A	#N/A	#N/A	#N/A	-0.303467	3.40635
RTF1	#N/A	#N/A	#N/A	#N/A	#N/A	#N/A	-0.30299	3.68133
SAV1	#N/A	#N/A	#N/A	#N/A	#N/A	#N/A	-0.302953	2.34877
PLXND1	#N/A	#N/A	#N/A	#N/A	#N/A	#N/A	-0.302943	3.09947
TRAF6	#N/A	#N/A	#N/A	#N/A	#N/A	#N/A	-0.30288	2.61825
DDX24	#N/A	#N/A	#N/A	#N/A	#N/A	#N/A	-0.302808	3.8723
PTMS	#N/A	#N/A	#N/A	#N/A	#N/A	#N/A	-0.302728	3.66049
SLC25A20	#N/A	#N/A	#N/A	#N/A	#N/A	#N/A	-0.302674	2.57515
HIF1AN	#N/A	#N/A	#N/A	#N/A	#N/A	#N/A	-0.30256	3.22171
TOP3B	#N/A	#N/A	#N/A	#N/A	#N/A	#N/A	-0.302047	3.31512
VPS13A	#N/A	#N/A	#N/A	#N/A	#N/A	#N/A	-0.301942	2.42948
ZNF451	#N/A	#N/A	#N/A	#N/A	#N/A	#N/A	-0.301863	2.28426
ELP6	#N/A	#N/A	#N/A	#N/A	#N/A	#N/A	-0.301649	2.96188
NMRAL1	#N/A	#N/A	#N/A	#N/A	#N/A	#N/A	-0.301606	2.26071
ZC3H14	#N/A	#N/A	#N/A	#N/A	#N/A	#N/A	-0.301224	3.11705
BLOC1S1	#N/A	#N/A	#N/A	#N/A	#N/A	#N/A	-0.300833	2.63892
COX18	#N/A	#N/A	#N/A	#N/A	#N/A	#N/A	-0.300781	2.05539
SMARCAL1	#N/A	#N/A	#N/A	#N/A	#N/A	#N/A	-0.300776	3.61805
SLC25A46	#N/A	#N/A	#N/A	#N/A	#N/A	#N/A	-0.300087	1.67597
UBQLN2	#N/A	#N/A	#N/A	#N/A	#N/A	#N/A	-0.299964	3.55751
FN1	#N/A	#N/A	#N/A	#N/A	#N/A	#N/A	-0.299924	4.8522
CUL4A	#N/A	#N/A	#N/A	#N/A	#N/A	#N/A	-0.299625	4.00048
TRO	#N/A	#N/A	#N/A	#N/A	#N/A	#N/A	-0.29917	3.14886
PLRG1	#N/A	#N/A	#N/A	#N/A	#N/A	#N/A	-0.299167	3.29204
POLA1	#N/A	#N/A	#N/A	#N/A	#N/A	#N/A	-0.298777	3.71557
ZBTB24	#N/A	#N/A	#N/A	#N/A	#N/A	#N/A	-0.298672	1.88176
SAP130	#N/A	#N/A	#N/A	#N/A	#N/A	#N/A	-0.298666	3.12469
CPSF3L	#N/A	#N/A	#N/A	#N/A	#N/A	#N/A	-0.298619	2.97232
FDX1	#N/A	#N/A	#N/A	#N/A	#N/A	#N/A	-0.298293	2.65456
ZCCHC11	#N/A	#N/A	#N/A	#N/A	#N/A	#N/A	-0.298213	3.14583
RAB11FIP2	#N/A	#N/A	#N/A	#N/A	#N/A	#N/A	-0.298178	2.53524
AAMDC	#N/A	#N/A	#N/A	#N/A	#N/A	#N/A	-0.298074	3.55867
TRAF3IP1	#N/A	#N/A	#N/A	#N/A	#N/A	#N/A	-0.297322	2.81153
SNX3	#N/A	#N/A	#N/A	#N/A	#N/A	#N/A	-0.297103	3.87487
PPP1R11	#N/A	#N/A	#N/A	#N/A	#N/A	#N/A	-0.297056	2.19293
RAE1	#N/A	#N/A	#N/A	#N/A	#N/A	#N/A	-0.296832	3.58642
SS18	#N/A	#N/A	#N/A	#N/A	#N/A	#N/A	-0.296599	3.25855
ANO3	#N/A	#N/A	#N/A	#N/A	#N/A	#N/A	-0.29656	1.95439
PRKACA	#N/A	#N/A	#N/A	#N/A	#N/A	#N/A	-0.296406	2.78493
CAMKK2	#N/A	#N/A	#N/A	#N/A	#N/A	#N/A	-0.296271	3.09658
FAM76A	#N/A	#N/A	#N/A	#N/A	#N/A	#N/A	-0.295983	1.8153
PDLIM5	#N/A	#N/A	#N/A	#N/A	#N/A	#N/A	-0.295855	3.51548
ING4	#N/A	#N/A	#N/A	#N/A	#N/A	#N/A	-0.295811	2.32026
NAP1L5	#N/A	#N/A	#N/A	#N/A	#N/A	#N/A	-0.295791	2.36897
TCEAL3	#N/A	#N/A	#N/A	#N/A	#N/A	#N/A	-0.295712	3.60581
PEG10	#N/A	#N/A	#N/A	#N/A	#N/A	#N/A	-0.295658	2.28662
PHRF1	#N/A	#N/A	#N/A	#N/A	#N/A	#N/A	-0.295289	2.07402
DBNL	#N/A	#N/A	#N/A	#N/A	#N/A	#N/A	-0.295205	2.05846
XRCC1	#N/A	#N/A	#N/A	#N/A	#N/A	#N/A	-0.295157	3.29003
AMPD2	#N/A	#N/A	#N/A	#N/A	#N/A	#N/A	-0.294507	3.9108
PEAK1	#N/A	#N/A	#N/A	#N/A	#N/A	#N/A	-0.294336	3.37094
C1QTNF3	#N/A	#N/A	#N/A	#N/A	#N/A	#N/A	-0.294308	2.55231
APBB2	#N/A	#N/A	#N/A	#N/A	#N/A	#N/A	-0.294196	2.35871
LARP4	#N/A	#N/A	#N/A	#N/A	#N/A	#N/A	-0.293839	2.96021
MAST4	#N/A	#N/A	#N/A	#N/A	#N/A	#N/A	-0.293502	2.51545
PUM2	#N/A	#N/A	#N/A	#N/A	#N/A	#N/A	-0.29341	3.3405
NBR1	#N/A	#N/A	#N/A	#N/A	#N/A	#N/A	-0.293379	3.08343
CRYBG3	#N/A	#N/A	#N/A	#N/A	#N/A	#N/A	-0.293138	3.48386
ITFG1	#N/A	#N/A	#N/A	#N/A	#N/A	#N/A	-0.293107	2.79111
SCAMP3	#N/A	#N/A	#N/A	#N/A	#N/A	#N/A	-0.292844	3.18733
KMT2C	#N/A	#N/A	#N/A	#N/A	#N/A	#N/A	-0.292302	2.0365
RAB29	#N/A	#N/A	#N/A	#N/A	#N/A	#N/A	-0.292289	3.38261
CASC3	#N/A	#N/A	#N/A	#N/A	#N/A	#N/A	-0.292054	2.31809
OTUB1	#N/A	#N/A	#N/A	#N/A	#N/A	#N/A	-0.291962	3.49353
SIPA1L3	#N/A	#N/A	#N/A	#N/A	#N/A	#N/A	-0.291732	3.08056
RSRC2	#N/A	#N/A	#N/A	#N/A	#N/A	#N/A	-0.291484	2.80826
YBX1	#N/A	#N/A	#N/A	#N/A	#N/A	#N/A	-0.291412	3.87965
DOPEY2	#N/A	#N/A	#N/A	#N/A	#N/A	#N/A	-0.291284	2.87904
MINK1	#N/A	#N/A	#N/A	#N/A	#N/A	#N/A	-0.29059	2.86644
CDC123	#N/A	#N/A	#N/A	#N/A	#N/A	#N/A	-0.29051	3.6376
NUF2	#N/A	#N/A	#N/A	#N/A	#N/A	#N/A	-0.290299	3.47473
DPH2	#N/A	#N/A	#N/A	#N/A	#N/A	#N/A	-0.290177	2.98375
UBE2E3	#N/A	#N/A	#N/A	#N/A	#N/A	#N/A	-0.290027	3.11696
PDXP	#N/A	#N/A	#N/A	#N/A	#N/A	#N/A	-0.289957	2.58756
MEN1	#N/A	#N/A	#N/A	#N/A	#N/A	#N/A	-0.289875	2.6941
SRPK1	#N/A	#N/A	#N/A	#N/A	#N/A	#N/A	-0.289808	3.20854
LENG8	#N/A	#N/A	#N/A	#N/A	#N/A	#N/A	-0.289803	2.78807
MRGPRF	#N/A	#N/A	#N/A	#N/A	#N/A	#N/A	-0.289517	2.68815
COX4I1	#N/A	#N/A	#N/A	#N/A	#N/A	#N/A	-0.289113	3.91552
PSMG2	#N/A	#N/A	#N/A	#N/A	#N/A	#N/A	-0.289005	3.75548
NFX1	#N/A	#N/A	#N/A	#N/A	#N/A	#N/A	-0.288889	2.84564
GK	#N/A	#N/A	#N/A	#N/A	#N/A	#N/A	-0.28878	3.37251
VEZT	#N/A	#N/A	#N/A	#N/A	#N/A	#N/A	-0.288548	2.71958
AP1S2	#N/A	#N/A	#N/A	#N/A	#N/A	#N/A	-0.288445	3.11884
MAPKAPK3	#N/A	#N/A	#N/A	#N/A	#N/A	#N/A	-0.288415	3.12994
VPS72	#N/A	#N/A	#N/A	#N/A	#N/A	#N/A	-0.288405	2.46157
FRY	#N/A	#N/A	#N/A	#N/A	#N/A	#N/A	-0.288346	1.58644
RNF7	#N/A	#N/A	#N/A	#N/A	#N/A	#N/A	-0.288242	1.92164
MAPK8IP3	#N/A	#N/A	#N/A	#N/A	#N/A	#N/A	-0.288212	2.28967
SRFBP1	#N/A	#N/A	#N/A	#N/A	#N/A	#N/A	-0.288056	3.16791
FAM105A	#N/A	#N/A	#N/A	#N/A	#N/A	#N/A	-0.287784	1.70021
RAD23A	#N/A	#N/A	#N/A	#N/A	#N/A	#N/A	-0.287751	3.40854
UBQLN1	#N/A	#N/A	#N/A	#N/A	#N/A	#N/A	-0.287705	2.90451
ERAP1	#N/A	#N/A	#N/A	#N/A	#N/A	#N/A	-0.287497	4.22329
BRD8	#N/A	#N/A	#N/A	#N/A	#N/A	#N/A	-0.287452	2.96206
TTK	#N/A	#N/A	#N/A	#N/A	#N/A	#N/A	-0.287425	3.29035
CEP97	#N/A	#N/A	#N/A	#N/A	#N/A	#N/A	-0.28723	2.14591
NUMBL	#N/A	#N/A	#N/A	#N/A	#N/A	#N/A	-0.287136	3.20858
TAB1	#N/A	#N/A	#N/A	#N/A	#N/A	#N/A	-0.286923	3.46798
TNFRSF12A	#N/A	#N/A	#N/A	#N/A	#N/A	#N/A	-0.286633	2.71807
ABCB7	#N/A	#N/A	#N/A	#N/A	#N/A	#N/A	-0.286475	3.01748
TRIM68	#N/A	#N/A	#N/A	#N/A	#N/A	#N/A	-0.286404	2.94117
MLKL	#N/A	#N/A	#N/A	#N/A	#N/A	#N/A	-0.28633	2.79278
CAPS	#N/A	#N/A	#N/A	#N/A	#N/A	#N/A	-0.286251	2.85086
NCDN	#N/A	#N/A	#N/A	#N/A	#N/A	#N/A	-0.286245	3.47957
STX8	#N/A	#N/A	#N/A	#N/A	#N/A	#N/A	-0.285972	2.77708
SP140L	#N/A	#N/A	#N/A	#N/A	#N/A	#N/A	-0.285904	2.75964
PTAR1	#N/A	#N/A	#N/A	#N/A	#N/A	#N/A	-0.285542	2.94945
PDE12	#N/A	#N/A	#N/A	#N/A	#N/A	#N/A	-0.285528	3.75744
ABT1	#N/A	#N/A	#N/A	#N/A	#N/A	#N/A	-0.285341	2.48653
PRCC	#N/A	#N/A	#N/A	#N/A	#N/A	#N/A	-0.285053	3.35573
ECSIT	#N/A	#N/A	#N/A	#N/A	#N/A	#N/A	-0.284877	3.25647
SSH2	#N/A	#N/A	#N/A	#N/A	#N/A	#N/A	-0.28485	2.5353
ZDHHC3	#N/A	#N/A	#N/A	#N/A	#N/A	#N/A	-0.284671	2.55507
RAB32	#N/A	#N/A	#N/A	#N/A	#N/A	#N/A	-0.284358	3.59379
ANAPC5	#N/A	#N/A	#N/A	#N/A	#N/A	#N/A	-0.284241	3.10808
[truncated: 5,690 more rows]

## Sheet: FIG2A
Category	Term	Fold Enrichment	Benjamini	-LOG10 p value
UP_KW_CELLULAR_COMPONENT	KW-0964~Secreted	4.94894	1.68355e-36	35.7738
GOTERM_MF_DIRECT	GO:0005201~extracellular matrix structural constituent	10.6693	3.95413e-20	19.4029
UP_SEQ_FEATURE	MOTIF:Cell attachment site	11.5358	1.60227e-13	12.7953
INTERPRO	IPR000742:Epidermal growth factor-like domain	6.70695	9.08979e-10	9.04145
INTERPRO	IPR001791:Laminin G domain	11.4384	5.0387e-09	8.29768
UP_KW_CELLULAR_COMPONENT	KW-0084~Basement membrane	10.6779	1.10259e-06	5.95759
UP_SEQ_FEATURE	DOMAIN:LRRNT	13.0739	3.40746e-06	5.46757
INTERPRO	IPR018097:EGF-like calcium-binding, conserved site	7.37595	7.5479e-06	5.12217
GOTERM_BP_DIRECT	GO:0030199~collagen fibril organization	6.9912	0.000128904	3.88973
KEGG_PATHWAY	hsa05146:Amoebiasis	5.49531	0.00122273	2.91267
UP_KW_PTM	KW-0865~Zymogen	3.9166	0.00439181	2.35736
UP_KW_DOMAIN	KW-0393~Immunoglobulin domain	2.87376	0.0111707	1.95192
UP_SEQ_FEATURE	KW-0424~Laminin EGF-like domain	7.28417	0.0130169	1.88549
GOTERM_CC_DIRECT	GO:0043202~lysosomal lumen	3.89409	0.0172582	1.76301
UP_KW_LIGAND	KW-0479~Metal-binding	1.24162	0.0184261	1.73457
UP_SEQ_FEATURE	DOMAIN:Collagen-like 3	14.0077	0.020972	1.67836
UP_KW_MOLECULAR_FUNCTION	KW-0646~Protease inhibitor	5.22635	0.0222854	1.65198
GOTERM_MF_DIRECT	GO:1990837~sequence-specific double-stranded DNA binding	2.98006	0.023328	1.63212
GOTERM_MF_DIRECT	GO:0004252~serine-type endopeptidase activity	4.81625	0.0461943	1.33541
UP_KW_CELLULAR_COMPONENT	KW-0906~Nuclear pore complex	3.4946	0.0727246	1.13832

## Sheet: FIG2E
Cell lines	Luc_1 mock								Luc_1								GLE1								ISG20								NSA2								NUP54								NUP62
3	65.093	41.6866	48.9406	32.6916	1.85704	0	33.4653	18.2802	48.2829	89.0346	5.63743	12.9606	13.4119	28.2977	84.7272	111.616	448.397	110.745	7.2955	21.5687	172.847	44.5468	31.6138	17.1334	34.6647	141.792	21.3753	15.9911	28.049	2.78555	59.0272	0	61.0307	55.7111	40.3325	113.357	0	7.94399	3.57866	2.70818	62.5202	153.869	2.26971	61.798	27.3719	0	0	59.0963	30.1252
6	721.149	36.6571	37.6243	34.4325	0	0.870486	28.726	16.9261	26.1017	48.9019	111.754	403.518	1614.38	1444.29	187.444	113.743	463.969	94.8829	77.7081	630.425	1063.27	2035.78	32.056	77.1554	46.4259	35.6899	26.4047	84.1856	169.454	1273.31	197.863	86.4682	57.0652	53.9572	189.766	296.449	1477.21	1397.83	101.17	41.6866	44.672	114.186	16.3006	222.328	1298.76	612.1	0	81.2453	26.7207
9	225.843	39.462	9.47862	26.2113	0	1.74097	11.7999	4.25571	657.7	614.472	930.508	1729.27	4780.01	3666.1	1454.77	2138.2	618.045	289.001	551.915	1859.45	2869.6	4540.01	649.41	1673.1	233.367	109.778	563.107	383.891	1839.63	3266.63	645.43	1271.59	216.944	414.532	963.821	1032.3	3569.86	4392.2	1486.6	963.531	530.803	263.964	335.092	907.987	4566.86	3442.43	1213.04	475.962	151.658
12	415.318	37.721	43.0407	21.9556	0.515843	1.93441	40.2358	35.8833	2857.98	2003.74	1462.75	2633.41	6806.65	5746.31	4896.29	5022.8	1512.9	714.668	1109.47	2789.13	4614.73	6950.95	2775.27	4988.79	814.929	966.819	1302.05	1129.18	3138.49	4305.64	2632.68	2981.03	880.061	1071.72	1820.86	2083.46	5367.51	6386.55	3468.21	3048.15	1495.95	924.538	1581.88	1690.73	6380.27	5396.85	3332.27	2427.88	664.716
15	258.244	25.8244	16.4425	22.7293	1.6507	0	21.7621	20.7949	4316.06	3251.98	2044.29	3525.95	9628.94	8679.98	7615.59	6072.02	2300.21	1307.57	2222.47	4076	7149.11	9912.92	4177.45	7472.25	1194.69	1823.67	2215	1579.62	4783.12	5784.67	3582.31	3688.25	1616.49	1962.58	2613.58	3061.88	8132.66	9151.99	5138.77	4187.04	2502.56	1522.33	2694.46	2860.66	8248.33	7633.24	5445.31	3713.39	1125.16
18	172.743	32.0145	27.3719	29.5965	0	0	18.7638	24.0834	5922.91	5087.97	3535.55	5130.83	9806.7	8937.54	10017	8166.89	3240.04	2101.45	3435.52	5658.16	7718.48	9642.1	5710.94	9176.85	2091.43	2574.8	3239.75	2359.78	4821.72	5138.52	4415.77	4559.12	2733.23	2956.19	4238.49	4924.43	8893.94	9482.95	6408.32	6055	3556.95	2332.24	4139.23	4431.92	8495.45	7382.85	7242.11	5390.24	2156.53
21	75.0552	32.208	25.631	22.6326	1.03169	0.773765	23.5031	27.0818	8027.04	6965.22	4507.73	5898.99	13795.1	13165.6	11904.7	10324.8	4388.12	2867.19	3801.29	6312.76	10758.2	12501.2	6740.49	10804	2800.2	3645.3	3461.44	2527.53	6763.96	7419.17	5474.05	5390.92	3925.6	3963.02	4440.25	5376.51	11872.2	13391.6	8047.83	7599.72	5142.03	3662.34	4877.4	4940.85	10944.6	9583.54	8892.44	7199.88	4064.95
24	90.9174	32.3047	8.8983	20.8917	1.03169	0.773765	22.4392	29.0162	10257.5	9190.47	6470.55	7524.38	15733.5	15000	13405.6	12172	5887.29	3969.51	5089.38	8048.32	12690.5	13957.2	7641.26	12254.3	3675.9	4592.2	4181.62	3531.88	7362.28	8643.26	6612.37	6163.62	5514.14	5486.61	5441.69	6181.61	13755	15730.2	9664.61	9149.48	6588.97	5094.36	5768.78	6318.36	12077.7	11366.3	10535.8	8705.53	5871.74
27	102.621	38.9784	26.7916	27.1785	0	0.483603	22.4392	33.8522	12486.2	11080.5	7829.17	8829.53	15556.4	14773.6	15420.7	14064.1	7235.86	5157.63	6139.6	9712.39	12851.6	13956.8	8945.49	13889	4396.53	5609.31	4851.41	4284.08	7060.89	8359.76	7586.65	6954.6	7689.58	7141.54	6838.15	7903.72	14030.4	16037.8	11357.2	10991.7	8039.52	6632.27	7426.6	7554.52	12373	11619.4	11681.5	10505.1	7657.49
30	219.072	52.8094	22.6326	24.6638	3.09506	1.25737	24.8572	39.3653	15229.9	13744.1	8649.7	9806.31	19261.6	19140.4	16990.7	15755.4	9298.24	6478.25	7572.39	10846.2	16141	17078.4	10116	15741.4	5609.38	6723.34	5423.7	4792.18	9518.86	10152.3	8653.45	7753.8	9694.79	8579.71	7559.1	8864.83	17528.4	20845.2	12944.3	13063.9	10160.6	8282.27	8531.94	8687.11	15152.4	14647	13169.4	12518.1	10106.2
33	96.1403	50.6816	7.0606	23.2129	2.06337	0.870486	24.1802	37.1407	16326	15037.1	8220.26	9234.4	18228	18289	17893.9	16976.6	9842.68	7578.16	6963.77	9957.19	14782.5	15915.3	11204.9	16774.9	6061.98	7182.47	4975.5	4393.23	8641.89	9765.43	9631.94	8437.52	10860.1	9531.23	6810.19	8175.79	16066.6	20435.7	14033.6	14369.9	10234.5	8898.85	7889.41	8311.27	14491.2	13966.6	14577.3	13558.6	11347.9
36	63.9323	48.7472	9.09174	25.2441	0	0.870486	42.2669	58.9996	16943.6	15442.9	8515.17	9194.45	18198.2	17788.1	19321.3	18910.2	9795.57	7777.21	7151.47	10101.4	14704.9	15430.6	13179.6	18353.1	6244.7	7002.67	4823.84	4317.5	8488.3	9595.92	11013.9	9674.87	10552	9259.8	7052.48	8088.16	16456.8	20244.5	16580	17131.8	9978.99	8543.91	8231.83	8511.41	14675.2	14276.8	16058.3	15585.3	11573.5
39	80.665	53.3898	20.6015	23.1162	0	0.870486	25.5342	38.3014	17046.2	14304	8849.44	9207.22	17757.2	17517	18119	17651.2	9737.73	8008.47	6912.59	10126.1	14958.2	15031.5	12127.1	17248	5892.27	6809.9	4609.41	4316.06	8643.73	9420.85	10148.4	9250.84	10125.4	8645.33	6917.94	8078.3	16359	19821.3	15868.6	15656.6	9301.89	8238.16	8248.44	8493.98	14432	13856.1	15303.7	14355.7	11329.2
42	83.9535	58.6127	22.5359	34.1424	0.722181	0.967206	15.1851	18.9572	16411.9	14178.2	9890.37	10074.7	17431.4	17412.8	15914.8	15131.8	9260.42	7805.16	7783.63	10981.8	15223.4	14701.1	10023.3	13874.9	5414.81	6196.6	4935.07	4768.35	8620.32	9558.68	8142.99	7792.59	9675.93	7953.58	7757.38	8440.03	16078.4	20283	13527.4	12656.6	9094.01	7930.54	9213.68	8999.3	14363.4	14100.1	13406	11863.7	10553.2
45	111.422	52.8095	7.25404	22.149	0.722181	1.06393	12.2835	14.0245	15750.2	13643.8	9036.03	8536.75	17083	16986.2	14415.5	13569.4	8661.14	7605.33	6520.18	9681.54	15143.2	14445.7	8734.81	12445.3	5098.7	5783.51	4179.68	4044.42	8363.33	9747.17	7421.18	7344.58	9123.27	7582.59	6517.33	7181.8	15456.8	20350.9	12400.8	11108.1	8579.51	7119.52	8053.24	7949.87	13764.7	14140.7	12286.7	10907.4	9688.57
48	502.754	81.342	22.4392	51.1652	0.825349	1.16065	15.9589	16.9261	16092.3	13532.5	10794.4	9367.49	16357.6	16068.2	14440.9	14127.1	9215.93	7772.86	7931.53	11688.8	15036.4	13779.8	8594.21	12518.4	5359.1	5553.31	5028.31	5080.33	8304.33	9216.16	7516.13	7376.69	8822.08	6855.25	8087	8269.81	14567.8	19833.3	12395.6	11187.4	9054.08	7354.41	10062.7	9462.11	12986.6	14203.6	12172.3	11297	10019
	average											SEM
Time	Luc mock	Luc	GLE1	ISG20	NSA2	NUP54	NUP62	NUP88	OASL	RBM28	ZNFX1	Luc_1 mock	Luc_1	GLE1	ISG20	NSA2	NUP54	NUP62	NUP88	OASL	RBM28	ZNFX1
3	30.2518	49.246	106.768	37.9607	35.5827	45.8656	27.0673	53.7235	38.9855	20.9109	66.4967	7.47388	13.5059	49.3394	15.1915	13.2636	17.1486	10.5105	10.4395	12.7146	4.82041	21.46
6	109.548	493.767	559.405	239.975	451.892	298.7	384.374	436.766	407.732	587.213	293.921	81.8828	215.356	230.698	139.596	203.273	148.903	178.738	211.348	210.133	280.752	131.613
9	39.8489	1996.38	1631.32	1039.18	1629.97	1467.02	1673.34	1406.18	1464.79	1881.96	1275.05	25.2475	496.223	484.21	353.121	502.069	537.29	509.146	474.206	510.031	613.733	322.857
12	74.5756	3928.74	3181.99	2158.85	3015.81	2903.8	2934.96	2630.64	3126.83	3323.75	2713.02	45.8709	641.412	718.19	423.716	658.315	659.425	620.243	629.23	654.431	766.319	501.122
15	45.931	5641.85	4827.25	3081.42	4483.12	4327.54	4309.29	3908.94	4752.04	5071.77	4153.34	28.5524	919.379	1006.21	544.436	933.079	828.641	907.244	859.813	922.707	1083.96	715.944
18	38.0716	7075.67	5835.44	3650.11	5711.57	5371.37	5261.14	4923.58	6008.61	6440.16	5250.04	18.4673	813.573	932.796	403.494	831.099	709.7	799.561	774.014	817.653	1080.56	687.902
21	25.9896	9323.65	7271.64	4685.32	7327.09	6905.39	6920.66	6444.11	7732.54	7995.95	6883.99	7.62767	1149.61	1205.07	608.583	1205.82	876.087	1056.62	1016.55	1086.97	1378.21	985.698
24	25.7841	11219.3	8692.21	5595.39	8865.42	8306.97	8382.52	8055.29	9290.1	9534.99	8285.13	9.56374	1129.18	1256.64	621.443	1330.68	904.622	1069.46	1128.03	1122.18	1516.8	989.661
27	31.543	12505	9736.05	6137.9	10248.8	9478.99	9685.11	9482.83	10689.2	10935.1	9301.64	10.6042	990.517	1156.11	514.75	1138.32	759.855	847.668	1047.6	1009.61	1537.18	841.575
30	48.4691	14822.3	11659	7328.38	12385	11393.6	11915	11648.6	12926.6	13177.3	11173.7	23.4809	1302.14	1359.45	662.508	1562.26	934.127	1078.84	1281.19	1213.29	1903.55	1071.21
33	30.1688	15025.7	11627.4	7386.24	12535.4	11491	11956.1	12036.1	13435.2	13335.8	11340.8	10.5239	1337.45	1244.59	684.088	1500.58	970.74	995.049	1418.84	1243.18	2067.14	1067.8
36	31.144	15539.2	12061.7	7645.21	13170.7	11982.7	12486.3	12591.4	14114.6	14043.8	11692.8	8.5624	1421.76	1314.66	804.203	1646.82	1146.06	1082.73	1521.86	1310.98	2308.2	1117.47
39	30.3098	15056.4	11768.7	7386.43	12684	11528.7	12053.9	12365.4	13839.3	13622.9	11376.2	8.91484	1291.35	1221.64	755.478	1584.8	1059.51	960.991	1486.1	1229.81	2258.35	1049.53
42	29.3845	14555.7	11206.7	6928.68	12046.5	11121.3	11364	11794.3	13304	12994.3	10738.9	9.55332	1000.34	999.929	605.556	1481.32	862.301	785.963	1177.55	980.476	2041.84	862.138
45	27.7161	13627.6	10404.7	6497.82	11215.2	10350.2	10620	11069.4	12624.7	12013	10044.5	12.4691	1085.05	1062.31	678.564	1575.1	924.473	887.298	1267.64	1056.18	2021.45	935.374
48	86.5714	13847.6	10817.2	6679.3	11252.3	10824.1	11291	11668	13158	12295	10165.8	56.3313	849.57	929.827	538.463	1425.73	747.343	674.827	1147.14	934.208	1859.88	745.334
Dunnett's multiple comparisons test
	3	6	9	12	15	18	21	24	27	30	33	36	39	42	45	48
Luc vs. Luc mock	0.8362	0.5889	0.0438	0.0048	0.0046	0.0005	0.0008	0.0002	<0.0001	<0.0001	0.0001	0.0001	<0.0001	<0.0001	<0.0001	<0.0001
Luc vs. GLE1	0.8818	>0.9999	0.9991	0.9852	0.9976	0.9357	0.8378	0.6847	0.489	0.5704	0.465	0.5017	0.4709	0.2342	0.3318	0.2218
Luc vs. ISG20	0.9986	0.9383	0.6389	0.2661	0.2374	0.0333	0.0435	0.0126	0.002	0.0045	0.0048	0.006	0.0037	0.0005	0.0017	0.0002
Luc vs. NSA2	0.9908	>0.9999	0.9992	0.9387	0.9673	0.8673	0.8549	0.7733	0.6851	0.8546	0.8342	0.9041	0.8727	0.7409	0.8214	0.6451
Luc vs. NUP54	>0.9999	0.9881	0.9906	0.8938	0.9148	0.6334	0.5763	0.386	0.2193	0.3293	0.3293	0.4192	0.3384	0.1658	0.2603	0.1479
Luc vs. NUP62	0.8031	>0.9999	0.9997	0.8939	0.9259	0.6256	0.6579	0.4854	0.3151	0.5476	0.4782	0.5551	0.4649	0.1927	0.3234	0.241
Luc vs. NUP88	>0.9999	>0.9999	0.9722	0.716	0.757	0.434	0.4563	0.3993	0.3439	0.5359	0.6614	0.7339	0.7628	0.5073	0.6617	0.6661
Luc vs. OASL	0.9987	>0.9999	0.9884	0.9672	0.9937	0.9579	0.9347	0.8482	0.8101	0.9136	0.97	0.9894	0.9937	0.9653	0.9949	0.9988
Luc vs. RBM28	0.4264	>0.9999	>0.9999	0.9973	>0.9999	0.9996	0.989	0.9653	0.9712	0.991	0.993	0.9985	0.9985	0.9923	0.9912	0.9851
Luc vs. ZNFX1	0.9933	0.982	0.8433	0.6864	0.8133	0.5509	0.6134	0.4146	0.2042	0.3154	0.3207	0.3325	0.2955	0.1046	0.193	0.0567
[truncated: 39 more columns]

## Sheet: FIG3A
Uniprot-l	Gene Symbol	WCL_Av 18h VACV	MVA_Av 18h	Ratio 18h	18 Significance A
Q9NXG0-2	CNTLN	-2.89592	-0.671562	4.67304	2.10793e-31
Q8ND90	PNMA1	-0.987021	-4.01118	0.122924	4.4636e-31
P19021-5	PAM	-0.835504	-3.33673	0.176626	9.28962e-21
P35544	FAU	-2.10909	-4.50913	0.189459	1.51166e-19
O43164	PJA2	-1.25487	-3.65898	0.188926	1.51166e-19
Q9BT67	NDFIP1	-2.27682	-0.603268	3.19	1.04492e-18
Q7Z4F1	LRP10	-0.54097	-2.5724	0.244612	9.33988e-15
Q86XR8	CEP57	-0.558993	-2.42831	0.273704	1.29787e-12
Q96NE9	FRMD6	-2.1746	-0.855758	2.49466	2.69765e-12
Q0D2I5-5	IFFO1	-1.44805	-3.26081	0.284646	5.471e-12
O15417	TNRC18	-1.31426	-3.13678	0.282725	5.471e-12
Q96F45	ZNF503	-1.02193	-2.80912	0.289735	2.11121e-11
Q9BXS4	TMEM59	-2.00559	-0.760264	2.37072	3.44264e-11
P00736	C1R	-0.950274	-2.70835	0.295642	7.51261e-11
Q15113	PCOLCE	-1.36282	-3.04821	0.310919	2.4812e-10
Q8TEL6	TRPC4AP	-1.57458	-3.18284	0.327996	2.2134e-09
Q9NWQ9	C14orf119	-0.693864	-2.30985	0.326242	2.2134e-09
Q14106	TOB2	-0.662256	-2.28362	0.325029	2.2134e-09
Q9Y597	KCTD3	-0.590499	-2.2033	0.326963	2.2134e-09
Q14201-2	BTG3	-0.579441	-2.1593	0.334515	2.2134e-09
Q9BT92	TCHP	-1.33782	-2.88352	0.34253	6.03774e-09
Q96EU6	RRP36	-0.623759	-2.19449	0.336638	6.03774e-09
Q13127	REST	-0.751181	-2.24119	0.35601	3.82768e-08
Q6FIF0	ZFAND6	-0.715542	-2.20034	0.357299	3.82768e-08
P51587	BRCA2	-0.658895	-2.04742	0.381954	2.00702e-07
P35226	BMI1	-0.569177	-1.94738	0.384699	2.00702e-07
P61024	CKS1B	-1.68115	-0.752731	1.90319	6.13955e-07
P55061-2	TMBIM6	-1.68849	-3.00285	0.402106	8.91742e-07
Q7Z2W4-3	ZC3HAV1	-1.07402	-2.39277	0.400884	8.91742e-07
P24043	LAMA2	-0.8726	-2.18293	0.403228	8.91742e-07
P12757	SKIL	-0.579811	-1.86303	0.410878	1.77792e-06
P08910	ABHD2	-0.722631	-1.98589	0.416603	3.42598e-06
Q96S38	RPS6KC1	-0.517807	-1.75293	0.424805	3.42598e-06
Q9UQL6-3	HDAC5	-1.61718	-0.805378	1.7554	9.91351e-06
Q9Y605	MRFAP1	-1.61987	-0.825167	1.73472	1.77446e-05
Q9UI42	CPA4	-1.17449	-2.33281	0.448035	2.03753e-05
Q9H0U9	TSPYL1	-0.787516	-1.95375	0.445583	2.03753e-05
Q9Y5V3-2	MAGED1	-1.52827	-2.65495	0.457968	3.49112e-05
Q92624	APPBP2	-0.53375	-1.65661	0.459182	3.49112e-05
Q12841	FSTL1	-1.58016	-2.64302	0.478681	9.51211e-05
O15119	TBX3	-0.703024	-1.77208	0.47663	9.51211e-05
Q99741	CDC6	-0.433632	-4.89602	0.0453616	8.41334e-61
P25963	NFKBIA	-0.293798	-4.05619	0.0736898	3.59091e-48
Q9UBC1	NFKBIL1	1.44298	-1.59337	0.12189	4.4636e-31
Q13490	BIRC2	-0.226708	-2.92688	0.153874	3.96056e-25
Q9BY12	SCAPER	0.313796	-1.97299	0.204931	1.9636e-18
P35658-4	NUP214	-0.286338	-2.55898	0.20695	2.08964e-17
Q15361	TTF1	0.0208563	-2.24512	0.207909	2.08964e-17
Q9H8M1	COQ10B	0.852698	-1.41523	0.207628	2.08964e-17
Q9BVL2	NUP58	0.281582	-1.92997	0.215902	1.86232e-16
Q12834	CDC20	-0.380519	-2.47974	0.233384	1.41628e-15
Q00839-2	HNRNPU	-0.0694665	-2.2187	0.225432	1.41628e-15
Q9NZJ5	EIF2AK3	0.392537	-1.66072	0.24094	9.33988e-15
Q7Z3B4	NUP54	0.116595	-1.86877	0.252549	5.41613e-14
Q9UKU9	ANGPTL2	0.464753	-1.50736	0.25488	5.41613e-14
Q5JTW2-2	CEP78	-0.0894634	-2.05595	0.255876	2.79545e-13
Q9BSJ6	FAM64A	-0.0787634	-2.01067	0.262082	2.79545e-13
P17707	AMD1	-0.44829	-2.33132	0.271114	1.29787e-12
Q9UGY1	NOL12	-0.476736	-2.33086	0.276601	5.471e-12
Q8TDD1-2	DDX54	-0.124846	-1.95049	0.282115	5.471e-12
O75326	SEMA7A	-0.0136258	-1.86621	0.276896	5.471e-12
Q6PK04	CCDC137	0.259176	-1.57748	0.279971	5.471e-12
Q9UKT4	FBXO5	-0.0954961	-1.88184	0.289906	2.11121e-11
P37198	NUP62	-0.0542594	-1.83118	0.291805	2.11121e-11
Q9UGL1-2	KDM5B	-0.0514235	-1.81623	0.294266	2.11121e-11
Q8TAA5	GRPEL2	-0.301695	-2.01968	0.303972	7.51261e-11
Q96BY9	SARAF	-0.291421	-2.02186	0.301359	7.51261e-11
P35555	FBN1	-0.00965952	-1.6804	0.314091	2.4812e-10
P16989-2	YBX3	0.394332	-1.28962	0.311229	2.4812e-10
Q9GZM8-3	NDEL1	-0.367529	-1.98961	0.324867	7.65008e-10
Q5JPI3	C3orf38	-0.406477	-1.95899	0.340915	6.03774e-09
Q9H3C7	GGNBP2	0.0782169	-1.45918	0.344506	6.03774e-09
Q969V5	MUL1	0.779901	-0.797533	0.335077	6.03774e-09
O75592	MYCBP2	-0.252512	-1.75601	0.352696	1.55936e-08
O95478	NSA2	-0.0471599	-1.57522	0.346744	1.55936e-08
Q15004	KIAA0101	-0.0192159	-1.54382	0.347574	1.55936e-08
Q9UNZ5	C19orf53	-0.20425	-1.67493	0.360811	3.82768e-08
Q8N3C7	CLIP4	-0.403886	-1.82294	0.373958	8.96079e-08
Q9H9L3	ISG20L2	-0.228831	-1.68122	0.365416	8.96079e-08
P13196	ALAS1	-0.212815	-1.65621	0.367702	8.96079e-08
Q9Y657	SPIN1	-0.261697	-1.62804	0.387873	4.31321e-07
Q96P11-2	NSUN5	-0.178248	-1.52264	0.393819	4.31321e-07
O60318	MCM3AP	-0.0742647	-1.43243	0.390078	4.31321e-07
Q8NFW8	CMAS	0.04948	-1.32605	0.385411	4.31321e-07
Q495W5	FUT11	0.095146	-1.27604	0.386574	4.31321e-07
Q9HC62	SENP2	0.0448318	-1.28152	0.398776	8.91742e-07
Q08117-2	AES	-0.463072	-1.74927	0.410031	1.77792e-06
P35556	FBN2	-0.107035	-1.38729	0.411723	1.77792e-06
Q9NQX5	NPDC1	0.0128799	-1.28599	0.406446	1.77792e-06
O75319	DUSP11	0.11012	-1.18264	0.40817	1.77792e-06
Q9NW13	RBM28	0.133563	-1.14568	0.412012	1.77792e-06
O75683	SURF6	0.201926	-1.0711	0.413791	1.77792e-06
Q2VYF4	LETM2	0.701534	-0.577932	0.411948	1.77792e-06
Q13822-2	ENPP2	-0.207316	-1.46631	0.417835	3.42598e-06
Q9GZX9	TWSG1	-0.190342	-1.44629	0.418719	3.42598e-06
O15460-2	P4HA2	-0.102524	-1.35354	0.420153	3.42598e-06
Q9BW61	DDA1	0.0115884	-1.22675	0.423861	3.42598e-06
Q5TEA3	C20orf194	-0.284291	-1.50916	0.427836	6.39352e-06
Q9H9Y2	RPF1	-0.273452	-1.48128	0.432919	6.39352e-06
Q9P0S2	COX16	-0.132452	-1.35358	0.428948	6.39352e-06
Q5T3J3	LRIF1	-0.416577	-1.60774	0.437949	1.1577e-05
Q6DKI1	RPL7L1	-0.144795	-1.33515	0.438196	1.1577e-05
Q96QE3	ATAD5	0.0104523	-1.18689	0.436077	1.1577e-05
Q96Q89-2	KIF20B	0.13981	-1.05963	0.435443	1.1577e-05
Q99567	NUP88	-0.0440971	-1.21011	0.445651	2.03753e-05
O15525	MAFG	0.0366072	-1.11129	0.451282	2.03753e-05
Q53GS7	GLE1	0.0420059	-1.10192	0.452526	2.03753e-05
Q86VK4-5	ZNF410	0.46128	-0.702824	0.446241	2.03753e-05
P54274	TERF1	-0.119111	-1.22909	0.463301	3.49112e-05
P53567	CEBPG	-0.103509	-1.21771	0.461947	3.49112e-05
Q86X95	CIR1	-0.0940851	-1.22696	0.456006	3.49112e-05
P07602	PSAP	0.144884	-0.979511	0.458694	3.49112e-05
Q9NYA1-2	SPHK1	0.45827	-0.651148	0.463481	3.49112e-05
Q9Y2V0	C15orf41	-0.175494	-1.2765	0.46619	5.83205e-05
Q9BYG3	NIFK	0.00784482	-1.09341	0.466111	5.83205e-05
Q6P0N0	MIS18BP1	0.013391	-1.08586	0.466758	5.83205e-05
P49746	THBS3	0.0509248	-1.04895	0.466558	5.83205e-05
Q9UBS9-2	SUCO	0.14589	-0.935593	0.472543	5.83205e-05
Q9UBS3	DNAJB9	0.30917	-0.788486	0.467275	5.83205e-05
Q86WP2-2	GPBP1	-0.396578	-1.45653	0.479647	9.51211e-05
Q9P2J3	KLHL9	-0.365671	-1.41479	0.483264	9.51211e-05
Q92685	ALG3	-0.293225	-1.34274	0.48313	9.51211e-05
Q9Y2J4-4	AMOTL2	-0.111496	-1.15709	0.484445	9.51211e-05
Q9BXS6	NUSAP1	-0.0311799	-1.08002	0.483357	9.51211e-05
Q53R41	FASTKD1	0.408039	-0.657839	0.477682	9.51211e-05
Q9Y625	GPC6	-0.950222	3.65254	24.2979	3.81943e-126
P09913	IFIT2	-1.72375	1.26046	7.91292	1.24045e-54
Q13325	IFIT5	-2.61189	-0.0243126	6.0109	1.06356e-41
P09914	IFIT1	-1.65236	0.776142	5.38334	5.40699e-37
O14879	IFIT3	-1.08175	0.904989	3.96341	1.73435e-25
P35712	SOX6	-1.25044	0.655943	3.74869	1.12699e-23
Q12851	MAP4K2	-1.74346	0.0660048	3.50513	1.43858e-21
P29728	OAS2	-0.828114	0.940376	3.40697	1.1112e-20
Q9HCM4	EPB41L5	-2.11093	-0.381551	3.31585	7.07669e-20
P54764	EPHA4	-1.53031	0.176583	3.26458	2.44546e-19
Q96N96-6	SPATA13	-0.992299	0.676656	3.17984	1.28644e-18
Q9Y6N7-2	ROBO1	-0.655532	0.979492	3.10593	5.53298e-18
Q14160-3	SCRIB	-1.39409	0.0856142	2.78892	4.6355e-15
P22692	IGFBP4	-1.65931	-0.22453	2.7034	3.12068e-14
P54760	EPHB4	-1.27539	0.138838	2.66518	5.89752e-14
O75084	FZD7	-0.584567	0.752794	2.52689	1.15335e-12
P24592	IGFBP6	-1.18481	0.101388	2.43884	7.7997e-12
P54753	EPHB3	-1.12614	0.158798	2.43672	7.7997e-12
Q9NU53	GINM1	-1.65395	-0.370827	2.43365	9.64396e-12
Q9BWT1-2	CDCA7	-1.19241	0.0868894	2.42721	9.64396e-12
P29323	EPHB2	-1.25867	0.014539	2.41699	1.19238e-11
Q15283	RASA2	-1.30038	-0.0299473	2.41235	1.4742e-11
P28827-2	PTPRM	-0.541224	0.605402	2.21396	1.01e-09
P16591	FER	-1.11346	0.0131905	2.18351	1.89636e-09
Q7Z7G0	ABI3BP	-1.54501	-0.428207	2.16866	2.33872e-09
Q9NYQ7-2	CELSR3	-0.921575	0.171035	2.1326	5.40037e-09
P86452	ZBED6	-1.07872	-0.00336256	2.10724	8.19659e-09
Q12805	EFEMP1	-1.23787	-0.188339	2.06986	1.8832e-08
Q7Z2D5	PLPPR4	-0.817928	0.230146	2.06777	1.8832e-08
O60427	FADS1	-0.711857	0.285079	1.99576	7.99528e-08
Q9Y5G9	PCDHGA4	-1.44867	-0.458937	1.98581	9.81828e-08
P18827	SDC1	-1.06176	-0.0746769	1.98217	1.20531e-07
Q9H0V1	TMEM168	-1.10405	-0.133787	1.9592	1.81467e-07
P49761	CLK3	-0.842912	0.128072	1.96018	1.81467e-07
Q08629	SPOCK1	-1.16817	-0.21156	1.94074	2.72831e-07
P04150-3	NR3C1	-1.32194	-0.371984	1.93181	3.34353e-07
Q13433	SLC39A6	-0.923259	0.0222603	1.92588	3.34353e-07
Q12766	HMGXB3	-0.920971	0.015357	1.91365	5.0157e-07
P29317	EPHA2	-0.920508	-0.00948576	1.88038	9.18767e-07
Q7Z2Z1	TICRR	-1.00324	-0.117011	1.84833	1.67642e-06
Q9GZU7	CTDSP1	-0.713144	0.147982	1.81646	3.04589e-06
O95025	SEMA3D	-0.702949	0.155932	1.81363	3.71299e-06
P60033	CD81	-0.961527	-0.129602	1.78006	6.70438e-06
Q86TG7	PEG10	-1.09451	-0.295658	1.73971	1.46237e-05
Q15025	TNIP1	-0.819865	-0.0296953	1.72928	1.77446e-05
Q68BL7	OLFML2A	-0.867895	-0.0918566	1.71242	2.60759e-05
Q7Z2W4	ZC3HAV1	-0.82969	-0.0679056	1.69559	3.15781e-05
Q9H169-2	STMN4	-0.797347	-0.0483365	1.68064	4.62132e-05
P00451	F8	-0.785276	-0.0398885	1.67642	4.62132e-05
Q9BQ70	TCF25	-0.50888	0.243802	1.68492	4.62132e-05
Q86U70	LDB1	-0.927125	-0.186647	1.67073	5.58448e-05
Q86X02	CDR2L	-0.573993	0.16777	1.67222	5.58448e-05
Q8IY21	DDX60	-0.551877	0.190594	1.67304	5.58448e-05
O60279	SUSD5	-1.22576	-0.496403	1.6579	6.74333e-05
Q9BWE0-4	REPIN1	-0.664779	0.0617558	1.65466	8.13638e-05
P30504	HLA-C	-1.12863	-0.42818	1.62501	0.000118171
P50895	BCAM	-0.64247	0.0605356	1.62789	0.000118171
Q15012	LAPTM4A	-1.45011	-0.761031	1.61226	0.00017106
Q8TAA9	VANGL1	-1.06364	-0.372484	1.61458	0.00017106
Q9ULF5	SLC39A10	-0.577797	0.108484	1.60913	0.00017106
P52564	MAP2K6	-0.623677	0.0511165	1.59637	0.000205544
Q6PL18	ATAD2	-0.935298	-1.93706	0.49939	0.000236686
Q4LDE5	SVEP1	-0.882306	-1.88084	0.500507	0.000236686
Q92896-2	GLG1	-0.6101	-1.60313	0.502422	0.000236686
Q99708-2	RBBP8	-0.558827	0.113887	1.59407	0.00024676
P54821-2	PRRX1	-1.26037	-0.604677	1.57538	0.000295969
P06241	FYN	-0.90998	-0.246823	1.58354	0.000295969
Q8WWI5	SLC44A1	-0.819808	-0.161301	1.57845	0.000295969
Q4V9L6	TMEM119	-0.789813	-0.125873	1.5844	0.000295969
P52799	EFNB2	-0.915308	-0.263663	1.57096	0.000354661
Q8ND24	RNF214	-0.857963	-0.211656	1.56516	0.000354661
Q9Y289	SLC5A6	-0.541061	0.10638	1.56639	0.000354661
O00391	QSOX1	-1.03144	-2.01575	0.505467	0.000361922
P08572	COL4A2	-0.759285	-1.71812	0.514473	0.000361922
Q9HBU6	ETNK1	-0.513877	-1.47477	0.513738	0.000361922
P48509	CD151	-0.641115	-0.00239041	1.55695	0.000424584
Q13813-3	SPTAN1	-0.818907	-0.183663	1.5532	0.000507792
Q9UHL0	DDX25	-0.816479	-0.182576	1.55176	0.000507792
P20929-2	NEB	-0.788544	-0.156696	1.54955	0.000507792
Q9H3L0	MMADHC	-1.6276	-2.58039	0.516632	0.000542838
Q8N2W9	PIAS4	-0.959254	-1.91189	0.516686	0.000542838
Q99081-3	TCF12	-0.714986	-1.65868	0.5199	0.000542838
Q9Y240	CLEC11A	-0.966969	-0.34154	1.54267	0.000606696
P55287	CDH11	-0.871324	-0.247734	1.5407	0.000606696
Q04721	NOTCH2	-0.690264	-0.0632239	1.54439	0.000606696
Q8TDM0	BCAS4	-0.534613	0.0867956	1.53838	0.000606696
Q9UN71	PCDHGB4	-1.04736	-0.436971	1.52667	0.000724115
Q8TF66-2	LRRC15	-0.746545	-0.130798	1.53235	0.000724115
O14786	NRP1	-0.708338	-0.0937636	1.53111	0.000724115
Q12899	TRIM26	-0.693545	-0.0788404	1.53124	0.000724115
Q9UPZ9	ICK	-0.578334	0.0348564	1.52964	0.000724115
P60660-2	MYL6	-0.538957	0.0756009	1.53109	0.000724115
Q9BZL1	UBL5	-0.652859	-1.57446	0.527922	0.000799389
Q9UI95	MAD2L2	-0.381023	5.64749	65.2773	5.58688e-214
Q8IYY4	DZIP1L	-0.302323	4.67717	31.5483	4.36398e-147
Q96S97	MYADM	0.186017	3.51361	10.0394	2.5788e-67
Q5U5R9	HECTD2	3.98949	-0.05977	0.0604019	9.0337e-54
Q14CW9-2	ATXN7L3	3.47263	-0.0595258	0.0864402	1.01428e-39
O00192	ARVCF	-0.388571	2.06696	5.48515	7.84396e-38
Q8IVF4	DNAH10	3.0453	-0.020279	0.119445	4.4636e-31
P22736-2	NR4A1	3.77988	0.744183	0.121945	4.4636e-31
P02671	FGA	-0.399488	1.77607	4.5176	3.51607e-30
Q8TF76	GSG2	2.60126	-0.348642	0.129417	7.23149e-29
Q96PX6	CCDC85A	-0.0597208	1.93421	3.98322	1.16945e-25
Q96AZ6	ISG20	-0.300163	1.67321	3.92686	3.13586e-25
Q9Y6W6	DUSP10	-0.38856	1.41403	3.48847	2.16287e-21
Q68DH5	LMBRD2	0.0545231	1.61726	2.95413	1.58336e-16
Q9NP73	ALG13	2.16039	0.00194704	0.223998	1.86232e-16
Q9H939	PSTPIP2	2.21668	0.0128934	0.217067	1.86232e-16
O43292	GPAA1	0.0853382	1.62791	2.91313	3.67608e-16
P46199	MTIF2	0.103634	1.62963	2.87985	6.92024e-16
P02771	AFP	0.242053	1.75468	2.8533	1.30367e-15
P02788	LTF	0.315094	1.82161	2.84122	1.61033e-15
Q9HD47	RANGRF	2.00334	-0.0469327	0.241439	9.33988e-15
Q674X7	KAZN	-0.302542	1.10728	2.65705	7.29192e-14
Q9HC78	ZBTB20	0.177298	1.57847	2.64115	1.11488e-13
Q96M86	DNHD1	-0.0456701	1.31181	2.56237	6.09766e-13
P00450	CP	0.450309	1.75904	2.47724	3.336e-12
P05543	SERPINA7	0.269956	1.55915	2.44392	7.7997e-12
P19823	ITIH2	0.319016	1.59761	2.42603	9.64396e-12
Q8N157	AHI1	-0.216577	1.02742	2.36853	3.44264e-11
Q9H0J9	PARP12	1.36473	-0.345828	0.305542	2.4812e-10
Q93097	WNT2B	1.55143	-0.153022	0.306837	2.4812e-10
P20592	MX2	-0.207266	0.920835	2.18571	1.53741e-09
Q9ULL8	SHROOM4	1.34713	-0.264874	0.327144	2.2134e-09
P36955	SERPINF1	0.203775	1.32255	2.17162	2.33872e-09
P02100	HBE1	0.172239	1.26679	2.13546	4.38213e-09
P49759-3	CLK1	1.48008	-0.0557081	0.344891	6.03774e-09
Q96DT5	DNAH11	0.00438914	1.07197	2.09592	1.00948e-08
Q7Z4W1	DCXR	-0.258313	0.787001	2.06382	2.31715e-08
Q9C0C4	SEMA4C	-0.461998	0.570066	2.04495	3.50534e-08
P18146	EGR1	2.10705	0.648475	0.363852	3.82768e-08
Q04756	HGFAC	-0.425353	0.57829	2.00506	6.50877e-08
Q9H8M2	BRD9	-0.193681	0.816162	2.01369	6.50877e-08
Q9BYX7	POTEKP	-0.0489722	0.956151	2.00712	6.50877e-08
Q9GZU3	TMEM39B	-0.462113	0.526698	1.98455	1.20531e-07
Q14353	GAMT	-0.187607	0.789368	1.96833	1.47918e-07
Q8TB61	SLC35B2	0.0757686	1.05586	1.97259	1.47918e-07
Q9BYX4	IFIH1	-0.436011	0.520866	1.9411	2.72831e-07
P69905	HBA1	0.0630527	1.01509	1.93461	3.34353e-07
Q12802-4	AKAP13	0.486929	1.43491	1.92917	3.34353e-07
P08697	SERPINF2	0.236742	1.17314	1.91375	5.0157e-07
Q13480-2	GAB1	-0.481595	0.444813	1.90054	6.13955e-07
P49796	RGS3	-0.466615	0.454508	1.89359	7.51212e-07
Q9NPH3-5	IL1RAP	-0.26489	0.643625	1.87711	9.18767e-07
Q96QC0	PPP1R10	-0.091474	0.822805	1.88463	9.18767e-07
A6NHL2	TUBAL3	-0.437166	0.464928	1.86878	1.12321e-06
Q8N5C1	FAM26E	-0.48858	0.409727	1.86388	1.37252e-06
P05423	POLR3D	-0.30081	0.594167	1.85958	1.37252e-06
Q6ZS30	NBEAL1	-0.0632933	0.834047	1.86263	1.37252e-06
P02787	TF	0.281226	1.17429	1.85711	1.37252e-06
P78312	FAM193A	0.934064	-0.312585	0.421426	3.42598e-06
P30711	GSTT1	1.09339	-0.171136	0.416236	3.42598e-06
Q9NZR1	TMOD2	0.114136	0.972841	1.81341	3.71299e-06
Q8IWT3	CUL9	1.00295	-0.230339	0.425348	6.39352e-06
Q13445	TMED1	0.0054505	0.839597	1.7828	6.70438e-06
Q5TA50	CPTP	0.833053	-0.326279	0.44772	2.03753e-05
O15061	SYNM	0.16075	0.943937	1.72093	2.15177e-05
Q8IUH3-3	RBM45	-0.407226	0.359231	1.70109	3.15781e-05
P46019	PHKA2	-0.288657	0.477277	1.70047	3.15781e-05
Q9NP80	PNPLA8	-0.186705	0.554345	1.67139	5.58448e-05
O75419-3	CDC45	0.706236	-0.396051	0.465777	5.83205e-05
P0DMM9-3	SULT1A3	-0.277442	0.452592	1.65868	6.74333e-05
Q8IXQ6-2	PARP9	-0.244606	0.483015	1.65591	6.74333e-05
Q99958	FOXC2	-0.300463	0.4247	1.65309	8.13638e-05
Q9ULH7-5	MKL2	-0.229593	0.489077	1.64566	8.13638e-05
Q13114	TRAF3	-0.0504258	0.671769	1.64969	8.13638e-05
Q14493	SLBP	0.966692	-0.078877	0.484454	9.51211e-05
Q8NBI5-2	SLC43A3	-0.26174	0.446882	1.63424	0.000118171
Q6P9B9	INTS5	-0.120252	0.582276	1.62735	0.000118171
P02774-3	GC	0.495746	1.19115	1.61934	0.000142237
Q9H173	SIL1	-0.326626	-1.35421	0.490532	0.000151666
Q15653	NFKBIB	-0.110549	-1.14363	0.488666	0.000151666
Q9UKA8	RCAN3	-0.0597109	-1.07688	0.494085	0.000151666
A8MTZ0	BBIP1	-0.0425746	-1.08468	0.485618	0.000151666
Q99650	OSMR	0.222465	-0.811264	0.488446	0.000151666
Q5FBB7	SGO1	0.27316	-0.742468	0.494613	0.000151666
Q5VYV7	SLX4IP	-0.415627	0.271886	1.6105	0.00017106
Q7Z7A4	PXK	-0.15345	0.53433	1.6108	0.00017106
P63096	GNAI1	-0.0711522	0.615808	1.60989	0.00017106
Q9Y3I1	FBXO7	-0.435544	0.240276	1.5975	0.000205544
Q9NS15	LTBP3	-0.396261	-1.40828	0.495854	0.000236686
Q8N137-2	CNTROB	-0.313445	-1.30131	0.504224	0.000236686
Q96GQ7	DDX27	-0.303663	-1.31607	0.495717	0.000236686
Q15014	MORF4L2	-0.134661	-1.13541	0.499741	0.000236686
O14773	TPP1	-0.0530784	-1.06695	0.495215	0.000236686
P07858	CTSB	0.0184632	-0.975655	0.502043	0.000236686
P49116-2	NR2C2	0.0210327	-0.981335	0.49918	0.000236686
Q9BRU9	UTP23	0.195257	-0.792211	0.504362	0.000236686
Q96E22	NUS1	0.235812	-0.755052	0.503176	0.000236686
Q8TF40	FNIP1	0.251827	-0.74748	0.50024	0.000236686
Q9BQA9	C17orf62	-0.213172	0.45851	1.59293	0.00024676
Q9UL54-2	TAOK2	-0.466209	0.197211	1.58383	0.000295969
Q9H0N5	PCBD2	-0.263099	0.397824	1.58109	0.000295969
Q9Y2I8-2	WDR37	-0.313851	0.332492	1.5652	0.000354661
P05161	ISG15	-0.206223	0.448667	1.5745	0.000354661
Q13472	TOP3A	-0.0941438	0.557561	1.57102	0.000354661
Q86U06-2	RBM23	-0.421022	-1.38147	0.513899	0.000361922
P13747	HLA-E	-0.368034	-1.3346	0.511722	0.000361922
O15079-2	SNPH	-0.28644	-1.26389	0.507875	0.000361922
Q13542	EIF4EBP2	-0.0692733	-1.03913	0.510557	0.000361922
Q02818	NUCB1	-0.0588491	-1.02087	0.513338	0.000361922
P35658-5	NUP214	-0.0196816	-1.00153	0.50633	0.000361922
O75503	CLN5	0.00343512	-0.954057	0.514951	0.000361922
Q8N3Z6	ZCCHC7	0.0519942	-0.911058	0.51297	0.000361922
Q9Y3M2	CBY1	0.0863392	-0.873785	0.514013	0.000361922
P0DMB2	C8orf88	0.191891	-0.768418	0.513947	0.000361922
Q96HE9	PRR11	0.205764	-0.759408	0.512217	0.000361922
P20248	CCNA2	0.595935	-0.367843	0.512712	0.000361922
Q96K49	TMEM87B	0.770252	-0.20124	0.509979	0.000361922
Q9Y600-3	CSAD	0.90815	-0.0755831	0.50567	0.000361922
Q9C0H2-4	TTYH3	-0.468582	0.172931	1.55996	0.000424584
Q16890	TPD52L1	-0.420024	0.218333	1.55656	0.000424584
P13611	VCAN	-0.285553	0.357415	1.56154	0.000424584
P25445	FAS	-0.340204	0.290614	1.54844	0.000507792
Q5JVS0	HABP4	-3.30915e-05	0.62919	1.54673	0.000507792
O60337	MARCHF6	-0.476685	-1.4181	0.520722	0.000542838
Q96MT8	CEP63	-0.24816	-1.18331	0.522986	0.000542838
Q99811	PRRX2	-0.111828	-1.05582	0.519794	0.000542838
O00559-2	EBAG9	0.10113	-0.830281	0.524345	0.000542838
O15392	BIRC5	0.235945	-0.705247	0.520802	0.000542838
Q8IUC4	RHPN2	0.360402	-0.577313	0.522059	0.000542838
Q9C004	SPRY4	0.371526	-0.57478	0.518959	0.000542838
Q9NRI5	DISC1	0.747792	-0.183134	0.524522	0.000542838
Q96S19	C16orf13	0.817113	-0.113746	0.524546	0.000542838
P43250-2	GRK6	-0.204624	0.417246	1.53887	0.000606696
Q15063	POSTN	0.37197	0.996586	1.5418	0.000606696
P02749	APOH	0.803491	1.4238	1.53721	0.000606696
P49795	RGS19	-0.483128	0.12939	1.52893	0.000724115
P14921	ETS1	-0.241489	-1.1681	0.526091	0.000799389
P12814	ACTN1	-0.128676	-1.05531	0.526084	0.000799389
Q9P031	CCDC59	-0.0944934	-1.00671	0.531367	0.000799389
Q9UPV9	TRAK1	-0.0468704	-0.963238	0.529841	0.000799389
P51692	STAT5B	-0.0441327	-0.956119	0.531453	0.000799389
Q9BVP2	GNL3	0.10922	-0.809538	0.528964	0.000799389
Q7Z5L2	R3HCC1L	0.206122	-0.707342	0.530909	0.000799389
Q9H3H1	TRIT1	0.260113	-0.655484	0.530125	0.000799389
Q8WVP5	TNFAIP8L1	0.312055	-0.606319	0.529105	0.000799389
P55040	GEM	0.719424	-0.183458	0.534817	0.000799389
Q13395	TARBP1	0.805965	-0.0997155	0.533781	0.000799389
P48651	PTDSS1	-0.246341	0.354838	1.51696	0.000863348
Q96NC0	ZMAT2	-0.221732	0.3787	1.51617	0.000863348
Q6ZW76	ANKS3	-0.0448046	0.560885	1.52171	0.000863348
Q53GA4	PHLDA2	-1.05604	-0.460511	1.51103	0.00102824
Q13105-2	ZBTB17	-0.925226	-0.328204	1.51259	0.00102824
Q8IWV7	UBR1	-0.745605	-0.154663	1.50623	0.00102824
P09619	PDGFRB	-0.732286	-0.133274	1.51468	0.00102824
Q9P2K6	KLHL42	-0.307658	0.287341	1.51047	0.00102824
Q9BWJ5	SF3B5	-0.26531	0.330366	1.51118	0.00102824
Q9P253	VPS18	-0.147343	0.448549	1.51141	0.00102824
Q9H490	PIGU	-0.084767	0.507236	1.50734	0.00102824
Q9BUN8	DERL1	-0.0357574	0.557828	1.50899	0.00102824
P01024	C3	0.387098	0.978776	1.507	0.00102824
P01033	TIMP1	-1.89634	-2.77756	0.54291	0.00115685
Q5T1J5	CHCHD2P9	-1.53707	-2.43396	0.537044	0.00115685
Q9Y5A9	YTHDF2	-0.418232	-1.32056	0.535024	0.00115685
Q53EP0	FNDC3B	-0.276429	-1.16817	0.538962	0.00115685
Q8N4C6-7	NIN	-0.181488	-1.08358	0.535109	0.00115685
Q1ED39	KNOP1	-0.111149	-0.997138	0.541116	0.00115685
O60238	BNIP3L	-0.000623435	-0.898103	0.536824	0.00115685
P62877	RBX1	0.0184685	-0.875614	0.538089	0.00115685
Q9Y3A4	RRP7A	0.0216716	-0.868231	0.539651	0.00115685
Q8IY81	FTSJ3	0.101606	-0.800052	0.535271	0.00115685
O75071	EFCAB14	0.161521	-0.738632	0.53583	0.00115685
O15504	NUPL2	0.20698	-0.672827	0.54344	0.00115685
O75676	RPS6KA4	0.584146	-0.30717	0.539122	0.00115685
Q14691	GINS1	0.655476	-0.241732	0.536925	0.00115685
P61927	RPL37	0.861192	-0.0312518	0.538701	0.00115685
Q12906	ILF3	0.864737	-0.0113297	0.544851	0.00115685
P23025	XPA	-1.40298	-0.821549	1.49633	0.00122327
Q12972	PPP1R8	-0.94199	-0.359387	1.49755	0.00122327
P12429	ANXA3	-0.0894588	0.494334	1.49878	0.00122327
Q9BRZ2	TRIM56	-0.706494	-0.133709	1.48739	0.00145363
P30501	HLA-C	-0.484902	0.0865645	1.48603	0.00145363
Q6ZRQ5	MMS22L	-0.474832	0.0998747	1.48937	0.00145363
Q9BSR8	YIPF4	-0.394895	0.181727	1.49135	0.00145363
Q96CW6	SLC7A6OS	-0.127682	0.44484	1.48712	0.00145363
Q6EMK4	VASN	-0.802015	-1.65632	0.553131	0.00164662
Q8TD31-2	CCHCR1	-0.662723	-1.51286	0.554731	0.00164662
O43439-4	CBFA2T2	-0.521342	-1.39051	0.547462	0.00164662
Q6ICL3-4	TANGO2	-0.250191	-1.11344	0.549713	0.00164662
Q8WVK7	SKA2	-0.136857	-0.988391	0.554195	0.00164662
O15015-2	ZNF646	0.00632858	-0.85765	0.549435	0.00164662
P98170	XIAP	0.0756107	-0.782391	0.551716	0.00164662
Q9Y5V0	ZNF706	0.252168	-0.611463	0.549568	0.00164662
P31350-2	RRM2	0.328454	-0.535429	0.549472	0.00164662
Q9BUE0	MED18	0.595436	-0.267972	0.549652	0.00164662
Q01650	SLC7A5	0.613298	-0.257705	0.546767	0.00164662
Q8NEZ5	FBXO22	-2.99695	-2.43546	1.47579	0.00172537
Q13137-4	CALCOCO2	-1.3946	-0.833122	1.47578	0.00172537
Q9Y508	RNF114	-1.16926	-0.60618	1.47742	0.00172537
P00533	EGFR	-0.701205	-0.136411	1.47918	0.00172537
Q15043-3	SLC39A14	-0.540221	0.0253844	1.48001	0.00172537
Q9H4E7	DEF6	-0.27361	0.29319	1.48123	0.00172537
Q8TF68	ZNF384	-0.144368	0.418711	1.47742	0.00172537
Q9ULG6-5	CCPG1	-0.79701	-0.241045	1.47015	0.00204548
Q13464	ROCK1	-0.562581	-0.00527208	1.47152	0.00204548
Q9Y4U1	MMACHC	-0.514212	0.0389992	1.46735	0.00204548
Q9Y692	GMEB1	-0.374606	0.17795	1.46668	0.00204548
Q03001-8	DST	-0.342188	0.215462	1.47187	0.00204548
Q9HCN3	TMEM8A	-0.318379	0.237319	1.46988	0.00204548
O14602	EIF1AY	-0.263613	0.295726	1.47359	0.00204548
Q9BRT3	MIEN1	-0.226355	0.327463	1.46797	0.00204548
Q9UHA3	RSL24D1	-0.225243	0.328189	1.46757	0.00204548
P21810	BGN	-0.930416	-1.76022	0.562605	0.00230705
Q7Z7M9	GALNT5	-0.440409	-1.28304	0.557626	0.00230705
Q14135-4	VGLL4	-0.256832	-1.08635	0.562717	0.00230705
P00749	PLAU	-0.187604	-1.02936	0.557963	0.00230705
Q9UJA3-4	MCM8	-0.0966023	-0.931502	0.560622	0.00230705
Q8N9Z2	CCDC71L	-0.0790882	-0.920116	0.558246	0.00230705
O75815	BCAR3	-0.0740869	-0.903575	0.562729	0.00230705
Q96SK2	TMEM209	0.00165909	-0.83531	0.559818	0.00230705
Q6P995	FAM171B	0.0812865	-0.756639	0.559448	0.00230705
Q96GS6-2	ABHD17A	0.0841358	-0.752414	0.559981	0.00230705
Q9H6F5	CCDC86	0.138028	-0.705285	0.557362	0.00230705
P09601	HMOX1	0.147287	-0.681231	0.563107	0.00230705
Q92993-3	KAT5	0.178772	-0.661899	0.558384	0.00230705
Q8TBE0	BAHD1	0.404688	-0.442586	0.555834	0.00230705
Q9HA72	CALHM2	0.58362	-0.254501	0.559372	0.00230705
Q562F6	SGO2	0.589898	-0.23862	0.563107	0.00230705
Q9UJ14	GGT7	0.749452	-0.0794234	0.562968	0.00230705
O00148	DDX39A	0.840522	-0.00447566	0.556712	0.00230705
Q96BW9	TAMM41	0.948103	0.116695	0.561981	0.00230705
P02649	APOE	1.85694	1.02615	0.56222	0.00230705
Q9H334	FOXP1	-1.10698	-0.562647	1.45835	0.00242201
Q9Y5G2	PCDHGB2	-0.999614	-0.450957	1.46272	0.00242201
Q92793	CREBBP	-0.956054	-0.407966	1.46215	0.00242201
P21926	CD9	-0.418197	0.126391	1.4586	0.00242201
Q16514	TAF12	-0.00663359	0.535432	1.45606	0.00242201
Q14674	ESPL1	-0.699709	-0.167339	1.4463	0.00286428
Q53T94	TAF1B	-0.582851	-0.0473072	1.44949	0.00286428
Q12948	FOXC1	-0.575527	-0.040413	1.44906	0.00286428
P18433	PTPRA	-0.562195	-0.0214049	1.45477	0.00286428
P07948	LYN	-0.547661	-0.0126985	1.4489	0.00286428
P02753	RBP4	0.184336	0.717538	1.44714	0.00286428
O95864	FADS2	-1.41249	-2.23336	0.5661	0.00318418
Q9NWK9	ZNHIT6	-0.589084	-1.39483	0.572065	0.00318418
Q05707	COL14A1	-0.468305	-1.27878	0.570195	0.00318418
Q8TEY7	USP33	-0.404407	-1.20345	0.57473	0.00318418
P24928	POLR2A	-0.260596	-1.07231	0.569706	0.00318418
Q9H5V9	CXorf56	-0.153148	-0.967214	0.568776	0.00318418
Q9UJK0	TSR3	-0.140186	-0.940203	0.574342	0.00318418
Q86W34	AMZ2	-0.131625	-0.936052	0.572589	0.00318418
P08581-2	MET	-0.1198	-0.928024	0.571085	0.00318418
O00462	MANBA	-0.106173	-0.924347	0.56716	0.00318418
P36954	POLR2I	0.061011	-0.740089	0.573912	0.00318418
P49716	CEBPD	0.121563	-0.690741	0.569472	0.00318418
Q04724	TLE1	0.439248	-0.377609	0.567677	0.00318418
P14635	CCNB1	0.469814	-0.340161	0.570392	0.00318418
Q9UPZ3	HPS5	0.480069	-0.341264	0.565919	0.00318418
Q96EY5	MVB12A	0.613752	-0.186604	0.574207	0.00318418
Q9BYT9	ANO3	-0.818817	-0.29656	1.4362	0.00338299
P19022	CDH2	-0.802202	-0.280918	1.43523	0.00338299
Q9BTV7	CABLES2	-0.700575	-0.172058	1.44245	0.00338299
P63218	GNG5	-0.671195	-0.148232	1.4369	0.00338299
Q8IUX7	AEBP1	-0.618612	-0.087543	1.445	0.00338299
Q96DU7	ITPKC	-0.472049	0.0514859	1.43747	0.00338299
Q7Z5H3-2	ARHGAP22	-0.305848	0.222127	1.4419	0.00338299
O43734	TRAF3IP2	-0.760155	-0.244585	1.42956	0.00399041
Q8TBN0	RAB3IL1	-0.674376	-0.159297	1.42907	0.00399041
P14209	CD99	-0.529373	-0.0179425	1.42546	0.00399041
O60861	GAS7	-0.51079	0.00688817	1.43165	0.00399041
P53985	SLC16A1	-0.145742	0.373408	1.43311	0.00399041
P0C0L4	C4A	-0.0744988	0.438246	1.42676	0.00399041
P01008	SERPINC1	0.265311	0.781242	1.42992	0.00399041
Q99538	LGMN	-0.665	-1.44545	0.582184	0.0043323
Q9BTY2	FUCA2	-0.383205	-1.17916	0.575963	0.0043323
O94898	LRIG2	-0.329599	-1.12023	0.57809	0.0043323
Q99640	PKMYT1	-0.314124	-1.11244	0.57502	0.0043323
Q15034	HERC3	-0.0907279	-0.885513	0.576429	0.0043323
Q96IR2	ZNF845	-0.0801875	-0.855151	0.584403	0.0043323
Q9NWT1	PAK1IP1	-0.0257519	-0.80762	0.581613	0.0043323
Q5SQN1	SNAP47	0.109545	-0.664399	0.584816	0.0043323
P43308	SSR2	0.128456	-0.646364	0.584462	0.0043323
Q9P1U0	ZNRD1	0.151389	-0.645857	0.575447	0.0043323
Q7Z624	CAMKMT	0.15698	-0.619349	0.583851	0.0043323
O75563	SKAP2	0.426972	-0.354772	0.581663	0.0043323
P04156	PRNP	-1.00619	-0.498735	1.42154	0.00470058
O15211	RGL2	-0.694394	-0.183888	1.42455	0.00470058
Q9H1J7	WNT5B	-0.594545	-0.085978	1.42264	0.00470058
Q8IYM9	TRIM22	-0.574736	-0.0677466	1.42108	0.00470058
Q9NVM4	PRMT7	-0.306649	0.199249	1.42001	0.00470058
Q9H944	MED20	0.00217896	0.506047	1.41801	0.00470058
Q96EH3	MALSU1	-0.51288	-0.0199752	1.40728	0.00552955
Q6UVK1	CSPG4	-0.447839	0.0492062	1.41132	0.00552955
Q86Y38	XYLT1	-0.396708	0.100365	1.41135	0.00552955
Q9NX04	C1orf109	-0.372132	0.12847	1.4148	0.00552955
Q16363	LAMA4	-1.02281	-1.78698	0.588792	0.00581449
Q14393	GAS6	-0.680866	-1.45265	0.585694	0.00581449
Q96QD5	DEPDC7	-0.148249	-0.901514	0.59326	0.00581449
Q6Q0C0	TRAF7	-0.108293	-0.871492	0.589188	0.00581449
Q9HBA0	TRPV4	-0.0408526	-0.802363	0.589878	0.00581449
P15336	ATF2	0.0211467	-0.727899	0.594997	0.00581449
P42696	RBM34	0.0802023	-0.688984	0.586748	0.00581449
P52756	RBM5	0.131654	-0.637948	0.586579	0.00581449
Q9Y4X4	KLF12	0.157843	-0.594437	0.593665	0.00581449
Q9UMY1	NOL7	0.194781	-0.567013	0.589762	0.00581449
P05204	HMGN2	0.23059	-0.542803	0.58504	0.00581449
P46527	CDKN1B	0.232688	-0.52617	0.590964	0.00581449
P31629	HIVEP2	0.27766	-0.493647	0.585887	0.00581449
Q9NZM5	GLTSCR2	0.305461	-0.454312	0.590589	0.00581449
O75496	GMNN	0.316001	-0.442938	0.590931	0.00581449
Q96BX8	MOB3A	0.349065	-0.408361	0.591551	0.00581449
Q8WY22	BRI3BP	0.665201	-0.100514	0.588162	0.00581449
P27701	CD82	-0.559498	-0.0763972	1.39774	0.00649559
Q96FZ7	CHMP6	-0.50613	-0.0160478	1.40452	0.00649559
Q8NC42	RNF149	-0.445282	0.0402915	1.40014	0.00649559
Q14527	HLTF	-0.795371	-0.317094	1.39308	0.00761944
Q9P2Q2	FRMD4A	-0.755303	-0.279339	1.39085	0.00761944
Q2M2Z5	KIZ	-0.709748	-0.236951	1.3878	0.00761944
B7ZBB8	PPP1R3G	-0.527285	-0.0504809	1.39166	0.00761944
Q13641	TPBG	-0.508827	-0.0363817	1.38746	0.00761944
P26006	ITGA3	-0.49472	-0.0223069	1.38743	0.00761944
Q9BSQ5-2	CCM2	-0.453564	0.0191268	1.38769	0.00761944
P23258	TUBG1	-0.341748	0.132286	1.38899	0.00761944
P54289	CACNA2D1	-0.284221	0.188339	1.38757	0.00761944
Q86WA8	LONP2	-1.14985	-1.88939	0.598929	0.00770283
Q6P5R6	RPL22L1	-0.328339	-1.06147	0.601597	0.00770283
Q7Z7A1	CNTRL	-0.2645	-0.992907	0.60357	0.00770283
P61244	MAX	-0.136132	-0.867093	0.602502	0.00770283
Q63HK5	TSHZ3	-0.0736984	-0.801115	0.603985	0.00770283
Q96E52	OMA1	-0.0520558	-0.797387	0.596531	0.00770283
Q14686	NCOA6	-0.0493814	-0.792505	0.597445	0.00770283
Q9BUP0	EFHD1	-0.040944	-0.779355	0.599399	0.00770283
Q9UK22	FBXO2	-0.0405747	-0.776659	0.600367	0.00770283
Q14671-4	PUM1	-0.0270671	-0.77302	0.596274	0.00770283
Q05682-4	CALD1	-0.00975994	-0.752822	0.59747	0.00770283
O95563	MPC2	0.0145407	-0.717522	0.602043	0.00770283
Q9H8K7	C10orf88	0.0743511	-0.654776	0.603269	0.00770283
Q99728	BARD1	0.0861996	-0.651618	0.599646	0.00770283
P15735	PHKG2	0.102135	-0.638091	0.598645	0.00770283
Q8WTT2	NOC3L	0.109233	-0.618605	0.603808	0.00770283
Q7L4E1	MIGA2	0.208245	-0.521791	0.602889	0.00770283
Q8N4L2	TMEM55A	0.609758	-0.122159	0.602103	0.00770283
P13498	CYBA	-1.74206	-1.2763	1.38105	0.00892459
P84101	SERF2	-1.62838	-1.16523	1.37855	0.00892459
P35227	PCGF2	-0.932738	-0.472893	1.37539	0.00892459
Q6AZZ1	TRIM68	-0.748842	-0.28842	1.37594	0.00892459
O95235	KIF20A	-0.691644	-0.222317	1.38446	0.00892459
Q01973	ROR1	-0.658835	-0.191629	1.38243	0.00892459
O60637	TSPAN3	-0.502235	-0.038656	1.37896	0.00892459
Q96RR1	PEO1	-0.359484	0.103588	1.37847	0.00892459
P29590-11	PML	-0.310563	0.151286	1.3773	0.00892459
Q6ZVK8	NUDT18	-0.254014	0.210172	1.37954	0.00892459
Q5TEJ8	THEMIS2	-0.214577	0.248843	1.37881	0.00892459
Q96K21	ZFYVE19	-0.19927	0.269504	1.38393	0.00892459
Q5SW79-3	CEP170	-0.160815	0.300193	1.3765	0.00892459
Q53GI3	ZNF394	-0.158563	0.307012	1.38087	0.00892459
Q3YEC7-2	RABL6	-0.141186	0.326164	1.38257	0.00892459
P09486	SPARC	-2.00302	-2.72661	0.605589	0.0100783
Q15773	MLF2	-1.14719	-1.85804	0.610962	0.0100783
Q9NZV1	CRIM1	-1.12704	-1.84137	0.609486	0.0100783
Q9UPP1	PHF8	-0.546207	-1.25747	0.610787	0.0100783
Q5T7W7	TSTD2	-0.348984	-1.0612	0.610383	0.0100783
Q9UGN5	PARP2	-0.327989	-1.04929	0.60655	0.0100783
Q8N9I9-2	DTX3	-0.131993	-0.849749	0.608042	0.0100783
O15162	PLSCR1	-0.109654	-0.811355	0.614847	0.0100783
Q13873	BMPR2	-0.107046	-0.813821	0.612688	0.0100783
O75762	TRPA1	-0.0311597	-0.740632	0.611544	0.0100783
Q8IY37	DHX37	-0.0157707	-0.718823	0.614271	0.0100783
Q96TA2	YME1L1	-0.00832047	-0.729725	0.606507	0.0100783
Q4G0X4	KCTD21	0.0772296	-0.641774	0.607517	0.0100783
Q6P087	RPUSD3	0.099621	-0.609236	0.611805	0.0100783
Q9NUQ2	AGPAT5	0.172661	-0.530028	0.614426	0.0100783
Q8TDN6	BRIX1	0.305471	-0.41109	0.608546	0.0100783
Q8WWK9	CKAP2	0.479803	-0.237922	0.608056	0.0100783
O43670-2	ZNF207	0.487072	-0.224132	0.61081	0.0100783
Q92539	LPIN2	0.502025	-0.21681	0.607588	0.0100783
Q9UKT5	FBXO4	0.674071	-0.0380707	0.610414	0.0100783
O43347	MSI1	0.715301	0.00859953	0.61272	0.0100783
Q9UKB1	FBXW11	0.742142	0.0338805	0.612057	0.0100783
O75197	LRP5	-0.896403	-0.444726	1.36763	0.0104376
P78324	SIRPA	-0.68609	-0.230992	1.37088	0.0104376
Q5TCZ1	SH3PXD2A	-0.589279	-0.139804	1.36554	0.0104376
P30291	WEE1	-0.516754	-0.0669408	1.36586	0.0104376
Q8N8J7	C4orf32	-0.431141	0.0190277	1.3662	0.0104376
P57071	PRDM15	-0.35083	0.0987331	1.36563	0.0104376
O95359-3	TACC2	-0.346776	0.108875	1.3714	0.0104376
P46926	GNPDA1	-0.323769	0.132463	1.37195	0.0104376
Q587I9	SFT2D3	-0.204447	0.247057	1.36746	0.0104376
P12110	COL6A2	-1.40395	-0.955503	1.36457	0.0121883
P55285	CDH6	-0.947902	-0.503102	1.36112	0.0121883
Q8N8U9	BMPER	-0.882829	-0.440811	1.3585	0.0121883
O00560	SDCBP	-0.764208	-0.320306	1.36028	0.0121883
Q15303	ERBB4	-0.71687	-0.274049	1.35926	0.0121883
Q9BX63	BRIP1	-0.705468	-0.262879	1.35904	0.0121883
Q9C0F1	CEP44	-0.535913	-0.0875222	1.36452	0.0121883
P43007	SLC1A4	-0.53494	-0.0958772	1.35572	0.0121883
Q9H115	NAPB	-0.464912	-0.0260392	1.35554	0.0121883
O43657	TSPAN6	-0.420291	0.0283495	1.36475	0.0121883
O15031	PLXNB2	-0.416012	0.0236758	1.35631	0.0121883
O14746	TERT	-1.56607	-2.26729	0.61505	0.0130309
P35869	AHR	-1.51457	-2.20235	0.620809	0.0130309
P07996	THBS1	-0.739448	-1.42109	0.623457	0.0130309
P17405	SMPD1	-0.61064	-1.29155	0.62377	0.0130309
O43493	TGOLN2	-0.592581	-1.27538	0.622955	0.0130309
Q8IV08	PLD3	-0.509041	-1.20816	0.615948	0.0130309
Q9NZR2	LRP1B	-0.285693	-0.972435	0.621255	0.0130309
P01137	TGFB1	-0.279334	-0.958916	0.624346	0.0130309
Q9UPN6-2	SCAF8	-0.184843	-0.872191	0.620994	0.0130309
Q99985	SEMA3C	-0.181346	-0.870013	0.620427	0.0130309
Q02318	CYP27A1	-0.138152	-0.830269	0.618945	0.0130309
Q86Y91-4	KIF18B	-0.13767	-0.818363	0.623866	0.0130309
Q15070	OXA1L	-0.129643	-0.811534	0.623348	0.0130309
Q96C19	EFHD2	-0.0923623	-0.776707	0.622288	0.0130309
Q8TBF4	ZCRB1	-0.0291107	-0.71791	0.62037	0.0130309
Q9H6X2	ANTXR1	0.0558674	-0.630062	0.621605	0.0130309
Q6UB98	ANKRD12	0.170987	-0.510564	0.623495	0.0130309
Q92547	TOPBP1	0.323016	-0.357123	0.624105	0.0130309
Q86T82	USP37	0.377792	-0.304625	0.62312	0.0130309
Q96AG3	SLC25A46	0.396246	-0.300087	0.617139	0.0130309
Q9C0D7-2	ZC3H12C	0.451554	-0.248319	0.615626	0.0130309
Q969Y2-2	GTPBP3	0.532505	-0.163027	0.617482	0.0130309
Q6P4F1-2	FUT10	0.595988	-0.0844996	0.623954	0.0130309
O94887	FARP2	0.596893	-0.0979659	0.61777	0.0130309
Q8WW38	ZFPM2	-0.661138	-0.23177	1.34664	0.0142102
Q9Y592	CEP83	-0.59743	-0.162135	1.35219	0.0142102
Q9H116	GZF1	-0.572015	-0.135322	1.3535	0.0142102
Q8IWA5-2	SLC44A2	-0.477145	-0.0390737	1.35479	0.0142102
O15394	NCAM2	-0.474349	-0.0456128	1.34605	0.0142102
Q15758	SLC1A5	-0.448711	-0.0189397	1.34702	0.0142102
P04216	THY1	-0.380419	0.0548925	1.3522	0.0142102
P22413	ENPP1	-0.315731	0.113747	1.34675	0.0142102
P78563-5	ADARB1	-0.301399	0.128064	1.34673	0.0142102
Q9BVC4	MLST8	-0.292071	0.140542	1.34968	0.0142102
Q9NZW5	MPP6	-0.25421	0.175685	1.34714	0.0142102
P36406	TRIM23	-0.0283344	0.402114	1.34765	0.0142102
P23297	S100A1	-0.0116836	0.422947	1.35156	0.0142102
P20742	PZP	-0.0116493	0.417586	1.34652	0.0142102
P62079	TSPAN5	-1.07295	-0.654731	1.33628	0.0165409
Q96FZ2	HMCES	-0.857886	-0.435863	1.33981	0.0165409
O95183	VAMP5	-0.655919	-0.229892	1.34353	0.0165409
Q9BVN2	RUSC1	-0.60288	-0.181113	1.33957	0.0165409
O43677	NDUFC1	-0.526309	-0.102294	1.34166	0.0165409
P05413	FABP3	-0.522789	-0.0956885	1.34453	0.0165409
O14827	RASGRF2	-0.494314	-0.0754242	1.3369	0.0165409
Q9HCK4-3	ROBO2	-0.432476	-0.0149846	1.3356	0.0165409
Q9NU23	LYRM2	-0.421554	0.00545676	1.34445	0.0165409
O75874	IDH1	-0.407723	0.00975253	1.33559	0.0165409
Q96J84	KIRREL	-0.336719	0.0813657	1.33615	0.0165409
P05362	ICAM1	-0.251835	0.17238	1.34184	0.0165409
P16930	FAH	-0.231633	0.190036	1.33948	0.0165409
Q12893	TMEM115	-0.0912782	0.327143	1.33646	0.0165409
Q8TCG5	CPT1C	0.055067	0.476218	1.339	0.0165409
Q9Y6X2	PIAS3	-1.12573	-1.78512	0.633144	0.0166583
Q9BSY4-2	CHCHD5	-0.87778	-1.54401	0.630152	0.0166583
P25391	LAMA1	-0.554217	-1.22876	0.626532	0.0166583
P17676	CEBPB	-0.470448	-1.134	0.631323	0.0166583
O75635	SERPINB7	-0.42189	-1.09283	0.628098	0.0166583
Q9H425	C1orf198	-0.387244	-1.04742	0.6328	0.0166583
P14373	TRIM27	-0.382832	-1.05317	0.628359	0.0166583
Q14938	NFIX	-0.353973	-1.02807	0.626726	0.0166583
Q9UKV5	AMFR	-0.319177	-0.981078	0.632045	0.0166583
Q13214	SEMA3B	-0.314934	-0.986323	0.627902	0.0166583
Q13049	TRIM32	-0.267313	-0.923104	0.634727	0.0166583
Q6NXT4-2	SLC30A6	-0.205106	-0.865315	0.632787	0.0166583
Q96SN8	CDK5RAP2	-0.19889	-0.873576	0.626469	0.0166583
Q9Y2R4	DDX52	-0.173459	-0.844527	0.628042	0.0166583
Q9BRQ0	PYGO2	-0.0647324	-0.721217	0.634422	0.0166583
Q8IY63	AMOTL1	0.0338994	-0.632247	0.630188	0.0166583
Q9NYM9	BET1L	0.0551069	-0.601081	0.634553	0.0166583
Q5C9Z4	NOM1	0.0829434	-0.580339	0.63144	0.0166583
Q9UHY8-2	FEZ2	0.0872807	-0.590306	0.62521	0.0166583
Q13402	MYO7A	0.100416	-0.556618	0.634181	0.0166583
Q6IQ49	SDE2	0.16521	-0.512813	0.625021	0.0166583
Q9UNL4	ING4	0.386825	-0.285651	0.627429	0.0166583
P35789	ZNF93	0.425934	-0.24916	0.626291	0.0166583
O95302	FKBP9	0.437982	-0.239396	0.625301	0.0166583
Q9P2E3	ZNFX1	-1.17323	-0.76301	1.32889	0.0192221
Q14865	ARID5B	-1.12482	-0.708884	1.33416	0.0192221
Q9H2Y7	ZNF106	-0.627323	-0.216618	1.32934	0.0192221
Q9H7M9	C10orf54	-0.592721	-0.185341	1.32627	0.0192221
Q6UVY6	MOXD1	-0.556026	-0.141071	1.33326	0.0192221
Q13394	MAB21L1	-0.510377	-0.0935904	1.33495	0.0192221
Q6EKJ0	GTF2IRD2B	-0.413403	-0.0018114	1.33015	0.0192221
Q9UIW2	PLXNA1	-0.407744	0.000585097	1.32715	0.0192221
Q8TAF3	WDR48	-0.211032	0.196502	1.32642	0.0192221
Q6MZQ0	PRR5L	-0.150425	0.258354	1.32756	0.0192221
Q14642	INPP5A	-0.0967262	0.318545	1.33355	0.0192221
P04114	APOB	-0.0957519	0.314082	1.32853	0.0192221
Q9BRU2	TCEAL7	-1.2361	-1.88095	0.639562	0.021066
Q99715	COL12A1	-1.12549	-1.77804	0.636156	0.021066
Q8NBJ4	GOLM1	-0.861016	-1.5076	0.638789	0.021066
Q5T6S3	PHF19	-0.745025	-1.39495	0.637315	0.021066
P21246	PTN	-0.710386	-1.35311	0.640503	0.021066
Q9NYJ1-2	COA4	-0.681079	-1.32315	0.64079	0.021066
Q96AY2-2	EME1	-0.572523	-1.21825	0.639173	0.021066
O95613	PCNT	-0.420121	-1.07068	0.637033	0.021066
O00213	APBB1	-0.179927	-0.816214	0.643367	0.021066
P16989	YBX3	-0.166807	-0.821903	0.635033	0.021066
P54098	POLG	-0.108561	-0.75216	0.640114	0.021066
Q14671-3	PUM1	-0.0701596	-0.715441	0.639368	0.021066
Q96S21	RAB40C	-0.0278252	-0.681792	0.635531	0.021066
Q9NSC2	SALL1	0.0481251	-0.591702	0.64179	0.021066
O75817	POP7	0.0723922	-0.565247	0.642764	0.021066
Q9UK53	ING1	0.172009	-0.463906	0.643533	0.021066
Q3T906	GNPTAB	0.428557	-0.207569	0.643439	0.021066
O14880	MGST3	0.559306	-0.0827665	0.640792	0.021066
Q8N6Y2	LRRC17	-1.00575	-0.610534	1.31514	0.0223002
O95297	MPZL1	-0.501762	-0.104736	1.31679	0.0223002
P35916	FLT4	-0.50064	-0.0958857	1.32386	0.0223002
Q14644	RASA3	-0.487948	-0.0928342	1.31505	0.0223002
Q13740	ALCAM	-0.401015	-4.34333e-05	1.3204	0.0223002
Q8N1I0-3	DOCK4	-0.39979	-0.0020589	1.31743	0.0223002
P04899-4	GNAI2	-0.381631	0.0240497	1.32471	0.0223002
P35613	BSG	-0.374772	0.0213293	1.31595	0.0223002
Q9UHB6	LIMA1	-0.355291	0.0444937	1.31931	0.0223002
Q6PJI9	WDR59	-0.314367	0.0852148	1.31913	0.0223002
Q9UFB7	ZBTB47	-0.285865	0.111385	1.31699	0.0223002
Q8IU81	IRF2BP1	-0.205405	0.198494	1.32308	0.0223002
O94880	PHF14	-0.175736	0.228222	1.32313	0.0223002
Q9UBS0	RPS6KB2	-0.147239	0.256363	1.32281	0.0223002
Q9NY57	STK32B	-0.942916	-0.557469	1.30626	0.0258266
O75925-2	PIAS1	-0.711647	-0.326054	1.3064	0.0258266
P05534	HLA-A	-0.656967	-0.270436	1.30725	0.0258266
Q8NC96	NECAP1	-0.539626	-0.151951	1.30828	0.0258266
Q96K83	ZNF521	-0.531223	-0.136887	1.31434	0.0258266
P17813	ENG	-0.441688	-0.0483052	1.31347	0.0258266
Q5TC12	ATPAF1	-0.440793	-0.056424	1.30529	0.0258266
Q9NQC8-2	IFT46	-0.407948	-0.0172218	1.31105	0.0258266
Q6P9B6	TLDC1	-0.406215	-0.0193192	1.30758	0.0258266
Q9NVA1	UQCC1	-0.292537	0.0960515	1.30911	0.0258266
P84243	H3F3A	-0.272738	0.11452	1.3079	0.0258266
Q6P4F2	FDX2	-0.229575	0.158991	1.30909	0.0258266
Q92581-2	SLC9A6	-0.200567	0.185288	1.30663	0.0258266
Q8N6L1-2	KRTCAP2	-0.0894685	0.295379	1.30572	0.0258266
O75369	FLNB	-0.0586922	0.327336	1.30679	0.0258266
P07919	UQCRH	-0.0328837	0.35192	1.30568	0.0258266
P48740-2	MASP1	-1.63408	-2.25229	0.651479	0.0263652
P19438	TNFRSF1A	-1.36864	-1.99541	0.647627	0.0263652
O95965	ITGBL1	-0.86103	-1.48659	0.648169	0.0263652
Q9BX70	BTBD2	-0.719903	-1.34268	0.649418	0.0263652
O95900	TRUB2	-0.47165	-1.10222	0.645921	0.0263652
Q8N2K1-3	UBE2J2	-0.391352	-1.00212	0.654847	0.0263652
Q15013-3	MAD2L1BP	-0.380669	-1.00928	0.6468	0.0263652
Q8N567	ZCCHC9	-0.368289	-0.988904	0.650394	0.0263652
Q2TAZ0-3	ATG2A	-0.221082	-0.835329	0.653271	0.0263652
Q3L8U1	CHD9	-0.209735	-0.838782	0.646603	0.0263652
Q9Y5R8	TRAPPC1	-0.173569	-0.795615	0.649749	0.0263652
Q9H7F4	TMEM185B	-0.164689	-0.782997	0.651435	0.0263652
Q9HCN4-5	GPN1	-0.137728	-0.756737	0.651118	0.0263652
Q86V88	MDP1	-0.119535	-0.746687	0.647453	0.0263652
Q9P0K8	FOXJ2	-0.110631	-0.74232	0.64542	0.0263652
O00541	PES1	-0.076634	-0.693192	0.652225	0.0263652
Q9NYP9	MIS18A	-0.0596744	-0.679348	0.650818	0.0263652
Q96B23-2	C18orf25	0.0995	-0.527348	0.64759	0.0263652
Q96AJ1	CLUAP1	0.182803	-0.439158	0.649787	0.0263652
Q9UBY8	CLN8	0.213437	-0.40982	0.649204	0.0263652
Q8WUD4	CCDC12	0.241692	-0.371705	0.653656	0.0263652
P48995	TRPC1	0.244376	-0.374095	0.651361	0.0263652
Q8TE57	ADAMTS16	0.420463	-0.209815	0.646052	0.0263652
P12277	CKB	0.487212	-0.131557	0.651227	0.0263652
Q9NX20	MRPL16	0.587272	-0.0447008	0.645293	0.0263652
Q9P2F8	SIPA1L2	-1.40939	-1.03174	1.29922	0.0298578
O00534	VWA5A	-0.621023	-0.24566	1.29717	0.0298578
P08172	CHRM2	-0.606002	-0.228031	1.29951	0.0298578
Q15746-2	MYLK	-0.584319	-0.20565	1.30014	0.0298578
Q96G75	RMND5B	-0.541917	-0.158226	1.30468	0.0298578
Q8WV99	ZFAND2B	-0.451414	-0.0772844	1.29606	0.0298578
Q96J84-2	KIRREL	-0.434388	-0.0575832	1.29846	0.0298578
P10071	GLI3	-0.427866	-0.0528223	1.29688	0.0298578
O14613	CDC42EP2	-0.39778	-0.0213115	1.29816	0.0298578
P59768	GNG2	-0.332299	0.0444223	1.29839	0.0298578
Q86Y56	DNAAF5	-0.305074	0.0781328	1.30424	0.0298578
O60825	PFKFB2	-0.230717	0.153313	1.30498	0.0298578
Q16270	IGFBP7	-1.41178	-2.00205	0.66422	0.0326718
P05121	SERPINE1	-0.929133	-1.53703	0.656155	0.0326718
Q8WTP8-2	AEN	-0.761695	-1.35293	0.663777	0.0326718
P39060	COL18A1	-0.643182	-1.25315	0.655209	0.0326718
Q9BVC6	TMEM109	-0.616128	-1.20753	0.6637	0.0326718
Q14061	COX17	-0.503905	-1.1013	0.660948	0.0326718
P42575	CASP2	-0.476074	-1.06468	0.664984	0.0326718
Q86XK2-5	FBXO11	-0.281827	-0.889702	0.656163	0.0326718
Q96L73	NSD1	-0.267385	-0.868334	0.65932	0.0326718
Q03001-11	DST	-0.234935	-0.833704	0.660317	0.0326718
Q96QB1	DLC1	-0.223769	-0.816626	0.663029	0.0326718
Q15904	ATP6AP1	-0.175413	-0.764174	0.664913	0.0326718
A2VDF0	FUOM	-0.16925	-0.775751	0.656788	0.0326718
O75354	ENTPD6	-0.145462	-0.734971	0.664569	0.0326718
Q8IZT6	ASPM	-0.138143	-0.736303	0.660596	0.0326718
Q9HAW4	CLSPN	-0.133223	-0.722466	0.664692	0.0326718
A6ND36	FAM83G	-0.124243	-0.718399	0.662432	0.0326718
P53708	ITGA8	-0.120133	-0.72898	0.655721	0.0326718
Q9NPD8	UBE2T	-0.0803532	-0.681651	0.659161	0.0326718
Q7LGC8	CHST3	-0.0743407	-0.668089	0.662619	0.0326718
Q9NVU7	SDAD1	-0.0574575	-0.647805	0.664183	0.0326718
P19387	POLR2C	-0.033448	-0.639605	0.656944	0.0326718
Q7Z422	SZRD1	-0.0194311	-0.621719	0.658708	0.0326718
Q96HQ2	CDKN2AIPNL	0.0640313	-0.531431	0.661832	0.0326718
Q8NFH5	NUP35	0.132048	-0.457867	0.664382	0.0326718
Q5VTE6	ANGEL2	0.147641	-0.448061	0.661722	0.0326718
Q9UBT2	UBA2	0.214273	-0.379424	0.662643	0.0326718
O75151	PHF2	0.220683	-0.383245	0.65796	0.0326718
Q99848	EBNA1BP2	0.23746	-0.36585	0.658242	0.0326718
Q8WXX0	DNAH7	0.268905	-0.322315	0.663781	0.0326718
Q9BXJ4-3	C1QTNF3	0.298064	-0.294308	0.663251	0.0326718
Q96EK7	FAM120B	0.327241	-0.261689	0.664835	0.0326718
Q96B96-2	TMEM159	0.358592	-0.245229	0.658009	0.0326718
Q659C4	LARP1B	0.370667	-0.237138	0.656195	0.0326718
Q86U90	YRDC	0.416068	-0.181817	0.660722	0.0326718
P0DMV9	HSPA1B	0.48319	-0.123562	0.656673	0.0326718
O60674	JAK2	0.544242	-0.0646026	0.655721	0.0326718
Q9H000	MKRN2	-0.953959	-0.588025	1.28872	0.034456
Q96EI5-2	TCEAL4	-0.582402	-0.216496	1.28869	0.034456
O75052	NOS1AP	-0.320117	0.0501306	1.29257	0.034456
Q9NXE8	CWC25	-0.298747	0.0674959	1.28899	0.034456
Q92629-2	SGCD	-0.292675	0.0769847	1.29205	0.034456
Q5T5C0	STXBP5	-0.142329	0.229321	1.29383	0.034456
Q14123	PDE1C	-0.137968	0.23425	1.29434	0.034456
Q9BRG1	VPS25	-0.126551	0.236838	1.28644	0.034456
P51790	CLCN3	-0.0147943	0.357617	1.29451	0.034456
P01023	A2M	0.101699	0.468629	1.28961	0.034456
Q6UW68	TMEM205	0.125103	0.491285	1.28894	0.034456
Q13572	ITPK1	-0.684611	-0.332582	1.27635	0.039689
Q03426	MVK	-0.621909	-0.262274	1.2831	0.039689
Q9UNF1	MAGED2	-0.615298	-0.260961	1.2784	0.039689
O60503	ADCY9	-0.465246	-0.107283	1.28161	0.039689
Q92562	FIG4	-0.345335	0.012915	1.28187	0.039689
Q14681	KCTD2	-0.278175	0.0819526	1.28354	0.039689
P30685	HLA-B	-0.273363	0.0820106	1.27932	0.039689
O15344	MID1	-0.257076	0.0950605	1.27645	0.039689
P0DI81-3	TRAPPC2	-0.246358	0.106871	1.27742	0.039689
Q9UP95	SLC12A4	-0.223633	0.128053	1.27605	0.039689
Q5ZPR3	CD276	-0.150126	0.210157	1.28368	0.039689
Q9UBG7	RBPJL	-0.106868	0.244225	1.27553	0.039689
Q9P2X3	IMPACT	-0.102213	0.254792	1.28076	0.039689
O75648	TRMU	-0.0903918	0.26932	1.28317	0.039689
P10412	HIST1H1E	0.301888	0.656487	1.27863	0.039689
Q9H3M7	TXNIP	-1.25776	-1.84087	0.667523	0.0401044
Q6NTE8	MRNIP	-0.76866	-1.34157	0.672258	0.0401044
Q96NM4-2	TOX2	-0.745356	-1.33152	0.666113	0.0401044
P14316	IRF2	-0.505524	-1.07583	0.673474	0.0401044
Q9Y6R9	CCDC61	-0.461054	-1.03707	0.670814	0.0401044
Q9UI14	RABAC1	-0.433426	-1.001	0.674749	0.0401044
Q9Y2S0-2	POLR1D	-0.429687	-1.01088	0.668409	0.0401044
Q9H6S1	AZI2	-0.37325	-0.95401	0.668612	0.0401044
O43257	ZNHIT1	-0.350983	-0.936921	0.666216	0.0401044
P49848-3	TAF6	-0.309351	-0.886896	0.670103	0.0401044
O00488	ZNF593	-0.258225	-0.834053	0.670901	0.0401044
Q86U38	NOP9	-0.247454	-0.821284	0.671831	0.0401044
Q8N436	CPXM2	-0.206469	-0.794315	0.665335	0.0401044
Q9NVR0	KLHL11	-0.142122	-0.711278	0.674011	0.0401044
Q99767	APBA2	-0.0969053	-0.678514	0.668218	0.0401044
Q6UB28	METAP1D	-0.0184365	-0.589779	0.67299	0.0401044
Q15149-2	PLEC	0.00167954	-0.57604	0.670022	0.0401044
Q11201	ST3GAL1	0.0241959	-0.56375	0.665289	0.0401044
Q86VU5	COMTD1	0.0489684	-0.537974	0.665752	0.0401044
P18846	ATF1	0.0739965	-0.509113	0.667524	0.0401044
Q96LJ7	DHRS1	0.0805522	-0.505351	0.666232	0.0401044
Q9NY27	PPP4R2	0.169013	-0.416491	0.666417	0.0401044
Q12872-2	SFSWAP	0.1803	-0.403752	0.667087	0.0401044
Q9P2S5	WRAP73	0.201189	-0.368448	0.673786	0.0401044
Q2TB10	ZNF800	0.263842	-0.313984	0.669973	0.0401044
Q9NQG1	MANBAL	0.311544	-0.268392	0.668993	0.0401044
Q9NS23	RASSF1	0.322807	-0.251285	0.671709	0.0401044
P0C7T5	ATXN1L	0.326423	-0.255714	0.667973	0.0401044
Q9NUP7	TRMT13	0.382917	-0.19843	0.668339	0.0401044
Q96P16	RPRD1A	0.449194	-0.134114	0.667432	0.0401044
Q9ULX9	MAFF	0.4501	-0.120628	0.673277	0.0401044
Q99500	S1PR3	0.455256	-0.124831	0.668923	0.0401044
Q00005-7	PPP2R2B	0.469365	-0.0993961	0.674196	0.0401044
Q13439	GOLGA4	0.503299	-0.0638843	0.674933	0.0401044
P54687	BCAT1	-1.19798	-0.852777	1.27033	0.0456304
P16234	PDGFRA	-1.09046	-0.749169	1.26689	0.0456304
Q96JG8-4	MAGED4	-0.840672	-0.492265	1.27315	0.0456304
O95229	ZWINT	-0.618164	-0.278838	1.26517	0.0456304
Q969P0	IGSF8	-0.475812	-0.131127	1.26987	0.0456304
Q96RT1-8	ERBIN	-0.44388	-0.0993892	1.2697	0.0456304
Q63HN8-4	RNF213	-0.436098	-0.0884646	1.27247	0.0456304
Q15257	PPP2R4	-0.402323	-0.0584607	1.26915	0.0456304
Q8TDY8	IGDCC4	-0.368049	-0.0181942	1.27443	0.0456304
Q8IWU2	LMTK2	-0.366642	-0.0264353	1.26594	0.0456304
Q16762	TST	-0.298215	0.0417986	1.26577	0.0456304
P43121	MCAM	-0.287774	0.0518	1.26538	0.0456304
P27986	PIK3R1	-0.258656	0.0847769	1.26877	0.0456304
Q562E7	WDR81	-0.237948	0.106791	1.26992	0.0456304
P08754	GNAI3	-0.209122	0.138654	1.2726	0.0456304
P05026	ATP1B1	-0.193464	0.146839	1.26602	0.0456304
Q92796	DLG3	-0.160694	0.179125	1.2656	0.0456304
Q9BTW9	TBCD	-0.117688	0.222953	1.26632	0.0456304
Q8N7R7	CCNYL1	-0.0374282	0.308628	1.27108	0.0456304
Q9UGM6	WARS2	0.0587837	0.408329	1.27416	0.0456304
O94941	UBOX5	-0.563161	-1.12087	0.67938	0.0487828
Q14318-2	FKBP8	-0.50448	-1.05641	0.682107	0.0487828
Q9NNX1	TUFT1	-0.499357	-1.06489	0.675704	0.0487828
O43299	AP5Z1	-0.481999	-1.03865	0.679877	0.0487828
O75127	PTCD1	-0.4033	-0.961296	0.679245	0.0487828
O60930	RNASEH1	-0.330505	-0.886986	0.679959	0.0487828
Q96J42	TXNDC15	-0.327376	-0.878106	0.682675	0.0487828
Q96IK1	BOD1	-0.274988	-0.841859	0.67508	0.0487828
Q9NRZ9	HELLS	-0.251266	-0.80031	0.683473	0.0487828
Q68CQ4	DIEXF	-0.206353	-0.752526	0.684834	0.0487828
Q9Y4C2-2	TCAF1	-0.175785	-0.733017	0.679604	0.0487828
O95684	FGFR1OP	-0.138009	-0.696481	0.679021	0.0487828
Q969Z0	TBRG4	-0.103269	-0.652744	0.683268	0.0487828
Q12983	BNIP3	-0.0408842	-0.606736	0.675556	0.0487828
P61599	NAA20	-0.0390328	-0.596809	0.679348	0.0487828
P50897	PPT1	-0.038053	-0.590511	0.681857	0.0487828
Q8N4A0	GALNT4	-0.0286286	-0.584212	0.680382	0.0487828
Q9Y6B7	AP4B1	0.0273621	-0.539325	0.675165	0.0487828
O95365	ZBTB7A	0.0650591	-0.501614	0.675172	0.0487828
Q8WYB5	KAT6B	0.115621	-0.444682	0.67816	0.0487828
O15516	CLOCK	0.136374	-0.426572	0.676918	0.0487828
Q8WU10	PYROXD1	0.196111	-0.360435	0.679928	0.0487828
Q96BM9	ARL8A	0.209222	-0.341767	0.682552	0.0487828
Q13795	ARFRP1	0.438545	-0.109839	0.683786	0.0487828
P15408	FOSL2	0.623741	0.0772278	0.684673	0.0487828
P48729-3	CSNK1A1	-1.05609	-0.720117	1.26223	0.0523602
Q13015	MLLT11	-0.927225	-0.588205	1.2649	0.0523602
Q2NL68	PROSER3	-0.902013	-0.5733	1.25589	0.0523602
Q8TDB6	DTX3L	-0.594155	-0.266026	1.25538	0.0523602
P14324	FDPS	-0.582606	-0.250008	1.25928	0.0523602
Q96CC6	RHBDF1	-0.550994	-0.212345	1.26457	0.0523602
O75410-2	TACC1	-0.458392	-0.126041	1.25906	0.0523602
P98160	HSPG2	-0.345961	-0.0142732	1.25848	0.0523602
Q9GZQ3	COMMD5	-0.30885	0.0290749	1.26394	0.0523602
Q53TN4	CYBRD1	-0.306501	0.0292354	1.26202	0.0523602
Q14699	RFTN1	-0.293072	0.0404373	1.26008	0.0523602
P13716-2	ALAD	-0.286449	0.0467848	1.25983	0.0523602
P48960	CD97	-0.283225	0.0444939	1.25503	0.0523602
Q8IWE4	DCUN1D3	-0.275109	0.0529202	1.2553	0.0523602
Q9GZM5	YIPF3	-0.274441	0.0608309	1.26162	0.0523602
Q9UBI6	GNG12	-0.268161	0.0610718	1.25635	0.0523602
P62070	RRAS2	-0.221927	0.114377	1.26252	0.0523602
Q6UWJ1	TMCO3	-0.177655	0.161412	1.26494	0.0523602
Q9BTV5	FSD1	-0.161596	0.166738	1.25556	0.0523602
Q9Y6C2	EMILIN1	-0.0755255	0.259412	1.26132	0.0523602
Q96BA8	CREB3L1	-1.55304	-2.09075	0.688867	0.0588251
P08253	MMP2	-0.723515	-1.25139	0.693576	0.0588251
Q5THK1	PRR14L	-0.71122	-1.23707	0.694548	0.0588251
Q96HI0	SENP5	-0.543176	-1.0726	0.69283	0.0588251
P62875	POLR2L	-0.448557	-0.981042	0.691363	0.0588251
Q6NZY7	CDC42EP5	-0.425695	-0.953057	0.693822	0.0588251
Q96GV9	C5orf30	-0.383326	-0.921503	0.68864	0.0588251
Q9UFF9	CNOT8	-0.277796	-0.822478	0.685543	0.0588251
P32519	ELF1	-0.275951	-0.811922	0.689694	0.0588251
Q8IWZ3-6	ANKHD1	-0.201655	-0.737109	0.689941	0.0588251
Q9NYV6	RRN3	-0.179589	-0.710198	0.692263	0.0588251
O60513	B4GALT4	-0.128595	-0.67391	0.685242	0.0588251
O60353	FZD6	-0.0925148	-0.637203	0.685539	0.0588251
Q9UPS8-3	ANKRD26	-0.0883221	-0.619366	0.692054	0.0588251
Q9UHC7	MKRN1	-0.0849241	-0.619772	0.690231	0.0588251
Q96GD4-5	AURKB	-0.0254689	-0.558208	0.691241	0.0588251
O75330-3	HMMR	-0.0223766	-0.559491	0.689148	0.0588251
Q9NWX5	ASB6	-0.0117811	-0.543346	0.691804	0.0588251
Q9UBR2	CTSZ	0.0209265	-0.521334	0.686694	0.0588251
Q8NF91	SYNE1	0.0339781	-0.493961	0.693545	0.0588251
O60437	PPL	0.090031	-0.437739	0.693626	0.0588251
Q9BVC5	C2orf49	0.14276	-0.400731	0.686109	0.0588251
Q9H5Q4	TFB2M	0.1738	-0.351916	0.694614	0.0588251
P35475	IDUA	0.174669	-0.369752	0.685667	0.0588251
Q99666	RGPD5	0.193165	-0.345743	0.688292	0.0588251
P49321-2	NASP	0.213767	-0.311803	0.694685	0.0588251
Q96FF9	CDCA5	0.225047	-0.309382	0.690432	0.0588251
P48723	HSPA13	0.252496	-0.287657	0.687698	0.0588251
O75427	LRCH4	0.252977	-0.274296	0.693865	0.0588251
Q9NP84	TNFRSF12A	0.289388	-0.252552	0.686847	0.0588251
Q96MX0	CMTM3	0.372526	-0.166567	0.688203	0.0588251
P48307	TFPI2	0.525369	-0.00133108	0.694141	0.0588251
P41212	ETV6	0.64718	0.120219	0.694015	0.0588251
P53805	RCAN1	-0.690234	-0.363288	1.25435	0.059964
O14495	PLPP3	-0.521097	-0.194787	1.2538	0.059964
P53814-5	SMTN	-0.508469	-0.191983	1.24529	0.059964
P98164	LRP2	-0.496809	-0.180034	1.24554	0.059964
Q96AE4	FUBP1	-0.488593	-0.166054	1.25053	0.059964
Q13308-6	PTK7	-0.44105	-0.117293	1.25159	0.059964
Q8N6T7	SIRT6	-0.426409	-0.106529	1.24823	0.059964
Q9Y4D8	HECTD4	-0.389753	-0.0630098	1.25418	0.059964
Q76L83	ASXL2	-0.343867	-0.0185905	1.2529	0.059964
Q14693-7	LPIN1	-0.340564	-0.0165937	1.25177	0.059964
Q92692	NECTIN2	-0.335795	-0.0146283	1.24934	0.059964
P62873	GNB1	-0.329401	-0.00576707	1.25148	0.059964
Q5H9U9	DDX60L	-0.322624	-0.00329204	1.24775	0.059964
Q8IYU2	HACE1	-0.321487	-0.00179706	1.24806	0.059964
Q9H875	PRKRIP1	-0.321005	-0.00298185	1.24662	0.059964
Q9H6R6	ZDHHC6	-0.29734	0.0233785	1.24895	0.059964
P09543	CNP	-0.291671	0.0343263	1.25353	0.059964
Q8IUH3	RBM45	-0.285597	0.0399377	1.25313	0.059964
O95810	SDPR	-0.254091	0.0622544	1.24517	0.059964
Q6ZNW5	GDPGP1	-0.237446	0.0851769	1.2506	0.059964
Q9Y4F5	CEP170B	-0.180549	0.142732	1.25117	0.059964
Q9H6D7	HAUS4	0.0419907	0.361696	1.24808	0.059964
Q9H0H0	INTS2	0.0855282	0.412062	1.254	0.059964
Q92570-3	NR4A3	0.363548	0.681474	1.24654	0.059964
Q9HCU0	CD248	-1.13146	-0.826063	1.23576	0.0685338
P61968	LMO4	-0.908557	-0.595486	1.24235	0.0685338
Q8NI60	COQ8A	-0.854077	-0.547745	1.23656	0.0685338
Q01581	HMGCS1	-0.82771	-0.517138	1.2402	0.0685338
Q9H492-2	MAP1LC3A	-0.821373	-0.510854	1.24015	0.0685338
Q6QHF9	PAOX	-0.573023	-0.257309	1.24463	0.0685338
P15531-2	NME1	-0.572421	-0.258532	1.24305	0.0685338
O14933	UBE2L6	-0.513873	-0.206684	1.23729	0.0685338
Q92622	RUBCN	-0.48569	-0.17992	1.23608	0.0685338
Q5PSV4	BRMS1L	-0.455805	-0.141117	1.24374	0.0685338
Q8IWR0	ZC3H7A	-0.415284	-0.106637	1.23855	0.0685338
Q969R2	OSBP2	-0.410656	-0.0948908	1.24467	0.0685338
Q96AD5	PNPLA2	-0.40793	-0.0937018	1.24335	0.0685338
Q9H9T3	ELP3	-0.350425	-0.0432729	1.23726	0.0685338
O95081	AGFG2	-0.323507	-0.0074653	1.24491	0.0685338
Q9Y3L5	RAP2C	-0.317095	-0.0111078	1.23626	0.0685338
Q14344	GNA13	-0.306882	-0.00152415	1.23573	0.0685338
Q8IWT0	ZBTB8OS	-0.287157	0.0178979	1.23547	0.0685338
Q8N196	SIX5	-0.266376	0.0421803	1.23847	0.0685338
P53677	AP3M2	-0.241148	0.0741411	1.24426	0.0685338
Q9Y3T6	R3HCC1	-0.22398	0.0885443	1.24188	0.0685338
P49354	FNTA	-0.193226	0.111469	1.23516	0.0685338
P48553	TRAPPC10	-0.192483	0.120791	1.24252	0.0685338
Q9Y315	DERA	-0.191986	0.120684	1.242	0.0685338
Q8TAD8	SNIP1	-0.0870979	0.22502	1.24153	0.0685338
Q9H2W6	MRPL46	-0.0406115	0.266022	1.23682	0.0685338
P16035	TIMP2	-0.76209	-1.27608	0.700285	0.0703458
Q9Y2U9	KLHDC2	-0.730412	-1.24837	0.69836	0.0703458
Q9BR77	CCDC77	-0.645771	-1.15939	0.700465	0.0703458
O75976	CPD	-0.595644	-1.11674	0.696841	0.0703458
Q08380	LGALS3BP	-0.554782	-1.06759	0.700858	0.0703458
O00411	POLRMT	-0.464598	-0.983391	0.697956	0.0703458
P61587	RND3	-0.364574	-0.875337	0.701851	0.0703458
P41567	EIF1	-0.313608	-0.832753	0.697785	0.0703458
Q9NY93	DDX56	-0.281421	-0.805705	0.695304	0.0703458
O95905-3	ECD	-0.252786	-0.763207	0.702017	0.0703458
Q92543	SNX19	-0.243284	-0.751668	0.703009	0.0703458
O00300	TNFRSF11B	-0.22987	-0.752094	0.696297	0.0703458
Q9P273	TENM3	-0.187892	-0.710537	0.696094	0.0703458
Q9H8H2	DDX31	-0.166201	-0.686331	0.697309	0.0703458
Q01201	RELB	-0.156729	-0.663434	0.703828	0.0703458
Q9BV29-2	C15orf57	-0.152579	-0.657582	0.704659	0.0703458
Q9Y4C2	TCAF1	-0.148522	-0.664058	0.699533	0.0703458
Q9NX47	MARCHF5	-0.112154	-0.619379	0.703575	0.0703458
P42694	HELZ	-0.105227	-0.61153	0.704024	0.0703458
O43683	BUB1	-0.102522	-0.618923	0.699113	0.0703458
Q8WV07	ORAOV1	-0.0573758	-0.580292	0.695963	0.0703458
P06454	PTMA	-0.0290922	-0.544171	0.699755	0.0703458
Q96T88-2	UHRF1	-0.0193821	-0.523711	0.704988	0.0703458
Q8NHP8	PLBD2	0.0438045	-0.463592	0.703491	0.0703458
Q9Y3E1	HDGFRP3	0.159389	-0.349257	0.702882	0.0703458
Q04726	TLE3	0.171318	-0.348804	0.697313	0.0703458
Q75N03	CBLL1	0.20213	-0.318016	0.697301	0.0703458
Q5TC82	RC3H1	0.220508	-0.303974	0.695209	0.0703458
B0YJ81	HACD1	0.231307	-0.281354	0.700929	0.0703458
Q92870-4	APBB2	0.236745	-0.269852	0.703881	0.0703458
Q15050	RRS1	0.268727	-0.237233	0.704191	0.0703458
A2RTX5	TARSL2	0.287629	-0.225155	0.700869	0.0703458
O75152	ZC3H11A	0.302998	-0.217504	0.697129	0.0703458
Q9UFH2	DNAH17	0.318044	-0.195514	0.700493	0.0703458
P09234	SNRPC	0.344545	-0.165907	0.702003	0.0703458
P14314-2	PRKCSH	0.420701	-0.0974641	0.698259	0.0703458
Q9BRK3	MXRA8	-1.69786	-1.39407	1.23438	0.0781672
P35052	GPC1	-1.67485	-1.37596	1.2302	0.0781672
Q13501	SQSTM1	-0.981005	-0.686299	1.22664	0.0781672
P61769	B2M	-0.893431	-0.595569	1.22932	0.0781672
P81274	GPSM2	-0.689434	-0.396456	1.22517	0.0781672
Q9UQ88	CDK11A	-0.640222	-0.339296	1.23193	0.0781672
Q63HR2-4	TNS2	-0.6174	-0.320155	1.2288	0.0781672
Q4VCS5	AMOT	-0.550016	-0.24943	1.23164	0.0781672
Q9H7X7	IFT22	-0.537925	-0.233725	1.23473	0.0781672
Q9H7Z6	KAT8	-0.404676	-0.10606	1.22996	0.0781672
P13612	ITGA4	-0.351761	-0.0528207	1.23024	0.0781672
P15529-2	CD46	-0.349107	-0.047524	1.2325	0.0781672
Q8ND30	PPFIBP2	-0.334035	-0.0317597	1.23309	0.0781672
Q8WTS1	ABHD5	-0.290966	0.00958599	1.23162	0.0781672
Q9Y5U9	IER3IP1	-0.237883	0.0664041	1.23481	0.0781672
Q10588	BST1	-0.200651	0.0956554	1.228	0.0781672
Q86TB9	PATL1	-0.177099	0.118298	1.22722	0.0781672
Q9BXT5	TEX15	-0.126056	0.173602	1.23085	0.0781672
Q9UNA1	ARHGAP26	-0.114735	0.183144	1.22934	0.0781672
P62256	UBE2H	-0.109537	0.193529	1.23376	0.0781672
Q8N6M0	OTUD6B	-0.104305	0.197351	1.23256	0.0781672
P54707-2	ATP12A	-0.0796226	0.222891	1.23329	0.0781672
Q8TBB5	KLHDC4	-0.0741306	0.224177	1.2297	0.0781672
Q96GX5	MASTL	-0.0313277	0.261934	1.22541	0.0781672
P00734	F2	0.576701	0.880817	1.23466	0.0781672
P01034	CST3	-1.83397	-2.32615	0.710949	0.0834539
Q16610-4	ECM1	-1.37807	-1.86293	0.714568	0.0834539
P02458	COL2A1	-1.32607	-1.82662	0.706835	0.0834539
Q06481	APLP2	-1.04865	-1.55279	0.705083	0.0834539
Q96LL9	DNAJC30	-0.757578	-1.24563	0.712986	0.0834539
Q92626	PXDN	-0.663012	-1.16637	0.705464	0.0834539
Q8IZL2	MAML2	-0.658154	-1.15542	0.708448	0.0834539
Q9NS18-2	GLRX2	-0.507422	-0.997148	0.71216	0.0834539
Q8NFZ5	TNIP2	-0.491672	-0.989035	0.7084	0.0834539
O43524	FOXO3	-0.311489	-0.811562	0.707071	0.0834539
Q9NZL6-2	RGL1	-0.27919	-0.76439	0.714398	0.0834539
Q99707	MTR	-0.253495	-0.754638	0.706547	0.0834539
Q8N543	OGFOD1	-0.22171	-0.724733	0.705627	0.0834539
Q9HB40	SCPEP1	-0.193157	-0.68605	0.710598	0.0834539
P13056	NR2C1	-0.191779	-0.680213	0.712798	0.0834539
Q6ZU80	CEP128	-0.183467	-0.682572	0.707545	0.0834539
Q8TB05	UBALD1	-0.171285	-0.656944	0.714171	0.0834539
Q9GZP4	PITHD1	-0.168486	-0.666369	0.708145	0.0834539
P20290	BTF3	-0.159943	-0.64643	0.713761	0.0834539
Q8IWA4	MFN1	-0.153882	-0.640279	0.713805	0.0834539
Q9H7F0	ATP13A3	-0.12948	-0.623171	0.710206	0.0834539
Q9UBV2	SEL1L	-0.128851	-0.624325	0.709329	0.0834539
Q9HCH5-6	SYTL2	-0.114974	-0.609993	0.709552	0.0834539
Q92611	EDEM1	-0.0973451	-0.595351	0.708085	0.0834539
Q9Y2G5	POFUT2	-0.0887084	-0.58212	0.710343	0.0834539
O00339	MATN2	-0.074536	-0.57737	0.705719	0.0834539
Q15464	SHB	0.00268401	-0.499002	0.706281	0.0834539
Q9BWN1	PRR14	0.00304524	-0.493494	0.708805	0.0834539
P06280	GLA	0.0315191	-0.455404	0.713545	0.0834539
Q9UIL1	SCOC	0.0574744	-0.429933	0.713306	0.0834539
Q86VZ5	SGMS1	0.0631849	-0.44055	0.705279	0.0834539
Q76I76	SSH2	0.0922289	-0.392527	0.714618	0.0834539
Q9BUA3	C11orf84	0.0999158	-0.389904	0.712114	0.0834539
E9PAV3	NACA	0.136166	-0.366052	0.70602	0.0834539
Q8N488	RYBP	0.158159	-0.327136	0.714351	0.0834539
Q9Y3T9	NOC2L	0.162155	-0.332714	0.709626	0.0834539
Q8NG68	TTL	0.272282	-0.215696	0.713023	0.0834539
Q9NYG2-2	ZDHHC3	0.299672	-0.192165	0.711119	0.0834539
Q15651	HMGN3	0.382512	-0.101643	0.714916	0.0834539
P32004	L1CAM	-0.750101	-0.459407	1.22323	0.0889673
Q86UU0	BCL9L	-0.656819	-0.371975	1.21828	0.0889673
P23470	PTPRG	-0.560573	-0.275127	1.21879	0.0889673
Q16254	E2F4	-0.550837	-0.258919	1.22427	0.0889673
Q13671	RIN1	-0.508496	-0.220591	1.22087	0.0889673
O75110	ATP9A	-0.484434	-0.192872	1.22396	0.0889673
Q9NRP7	STK36	-0.430742	-0.141366	1.22211	0.0889673
Q9NUX5	POT1	-0.425383	-0.143724	1.21559	0.0889673
Q9Y5A7	NUB1	-0.400062	-0.110831	1.22199	0.0889673
P41221	WNT5A	-0.399682	-0.113022	1.21981	0.0889673
P36959	GMPR	-0.379785	-0.0968984	1.21663	0.0889673
O43708	GSTZ1	-0.379706	-0.0903638	1.22208	0.0889673
Q96BW5	PTER	-0.35667	-0.0700908	1.21974	0.0889673
Q53GL7	PARP10	-0.349847	-0.0627504	1.22018	0.0889673
Q9NS93	TM7SF3	-0.342428	-0.0607842	1.21558	0.0889673
Q9NV35	NUDT15	-0.314756	-0.0320538	1.21647	0.0889673
Q68DK7	MSL1	-0.310971	-0.0247617	1.21943	0.0889673
Q9H6U6-7	BCAS3	-0.253059	0.0362499	1.22205	0.0889673
Q15257-2	PPP2R4	-0.242089	0.0425412	1.2181	0.0889673
P17568	NDUFB7	-0.239487	0.0498809	1.22211	0.0889673
Q86VX9	MON1A	-0.239312	0.0442444	1.21719	0.0889673
P21589	NT5E	-0.150754	0.134972	1.21902	0.0889673
O95376	ARIH2	-0.107958	0.173131	1.21511	0.0889673
P62304	SNRPE	-0.0749026	0.211841	1.21988	0.0889673
Q15311	RALBP1	-0.0586492	0.230329	1.22177	0.0889673
Q96DV4	MRPL38	-0.0463228	0.243277	1.2223	0.0889673
P56937	HSD17B7	-0.0284181	0.263199	1.22401	0.0889673
Q8TC12	RDH11	-0.0271691	0.254388	1.21551	0.0889673
P32418	SLC8A1	0.0790787	0.36384	1.21821	0.0889673
P05067	APP	-1.65045	-2.11715	0.723623	0.0982496
P07585	DCN	-1.27799	-1.75188	0.720019	0.0982496
P30307	CDC25C	-0.661833	-1.14237	0.716713	0.0982496
O43715	TRIAP1	-0.528808	-1.00044	0.721146	0.0982496
Q96DF8	DGCR14	-0.441342	-0.921767	0.716766	0.0982496
Q96NL6	SCLT1	-0.387823	-0.865582	0.718092	0.0982496
Q5FYB0	ARSJ	-0.38423	-0.86276	0.717709	0.0982496
Q9Y576	ASB1	-0.373995	-0.855471	0.716245	0.0982496
Q9Y294	ASF1A	-0.357405	-0.840171	0.715605	0.0982496
Q99519	NEU1	-0.324809	-0.803593	0.717582	0.0982496
P61812-2	TGFB2	-0.32072	-0.791441	0.721604	0.0982496
Q9Y4B6	VPRBP	-0.230854	-0.701393	0.721695	0.0982496
P23921	RRM1	-0.201198	-0.670596	0.722266	0.0982496
P27658	COL8A1	-0.176796	-0.647699	0.721513	0.0982496
Q5SRE5	NUP188	-0.17421	-0.644396	0.721871	0.0982496
O14508	SOCS2	-0.153822	-0.636665	0.715566	0.0982496
Q8IWC1	MAP7D3	-0.131802	-0.612357	0.716702	0.0982496
Q96IF1	AJUBA	-0.0941829	-0.571573	0.718276	0.0982496
Q16854	DGUOK	-0.0464439	-0.52353	0.718427	0.0982496
Q9Y4F4	FAM179B	-0.0454358	-0.527934	0.715737	0.0982496
P55081	MFAP1	-0.0213941	-0.504872	0.715251	0.0982496
P60002	ELOF1	0.0291916	-0.452463	0.716156	0.0982496
P52948	NUP98	0.0558551	-0.426894	0.715613	0.0982496
Q93073	SECISBP2L	0.0625687	-0.417818	0.716786	0.0982496
Q9NZJ0	DTL	0.0705967	-0.410556	0.716405	0.0982496
P50416	CPT1A	0.0790748	-0.391776	0.721539	0.0982496
P04049-2	RAF1	0.0834798	-0.385812	0.722319	0.0982496
Q86SK9	SCD5	0.111851	-0.354856	0.723614	0.0982496
Q9Y547	HSPB11	0.151046	-0.319487	0.721698	0.0982496
Q8ND56-2	LSM14A	0.151523	-0.322816	0.719797	0.0982496
O43772	SLC25A20	0.16457	-0.302674	0.723345	0.0982496
Q9NX62	IMPAD1	0.214338	-0.25016	0.724723	0.0982496
P52657	GTF2A2	0.250872	-0.216335	0.723364	0.0982496
Q9UKN7	MYO15A	0.285158	-0.180269	0.724257	0.0982496
Q5T8P6	RBM26	0.345084	-0.136894	0.715995	0.0982496
Q96ER9	CCDC51	0.450418	-0.0326164	0.715471	0.0982496
P41219-2	PRPH	0.465403	-0.000910878	0.723812	0.0982496
Q96KC2	ARL5B	0.484892	0.0187983	0.723922	0.0982496
P12107	COL11A1	-1.43448	-1.15935	1.21011	0.101042
Q09472	EP300	-0.694346	-0.418699	1.21054	0.101042
P51965	UBE2E1	-0.651405	-0.381385	1.20583	0.101042
Q9NP77	SSU72	-0.583644	-0.310958	1.20805	0.101042
Q14249	ENDOG	-0.447746	-0.168146	1.21386	0.101042
P63172	DYNLT1	-0.367525	-0.0886353	1.21326	0.101042
P0C5J1	FAM86B2	-0.356791	-0.0836601	1.20843	0.101042
A4UGR9-8	XIRP2	-0.345858	-0.06582	1.21423	0.101042
P63000-2	RAC1	-0.340018	-0.0672153	1.20815	0.101042
Q9BTE1	DCTN5	-0.329804	-0.0497569	1.21423	0.101042
O15014	ZNF609	-0.31321	-0.0426801	1.20625	0.101042
Q6PI98-4	INO80C	-0.299669	-0.020214	1.21374	0.101042
Q12791-3	KCNMA1	-0.298925	-0.0185755	1.21449	0.101042
O00625	PIR	-0.27419	0.000319023	1.20958	0.101042
Q6YP21	KYAT3	-0.269239	0.00627849	1.21043	0.101042
Q9NVN3-1	RIC8B	-0.250869	0.0270845	1.21247	0.101042
P04406	GAPDH	-0.223861	0.0545909	1.21289	0.101042
P10301	RRAS	-0.220722	0.0518843	1.20799	0.101042
Q9H9B1	EHMT1	-0.21062	0.0597622	1.20613	0.101042
Q8TCF1	ZFAND1	-0.208518	0.0706044	1.21346	0.101042
P56199	ITGA1	-0.194877	0.0750137	1.20572	0.101042
Q3KRA9-2	ALKBH6	-0.193333	0.0767964	1.20592	0.101042
O14662	STX16	-0.187614	0.0824301	1.20584	0.101042
Q8IUI8	CRLF3	-0.181935	0.0948561	1.2115	0.101042
Q14667	KIAA0100	-0.180939	0.0888394	1.20562	0.101042
Q9NSK0-3	KLC4	-0.175114	0.101637	1.21146	0.101042
Q96NT0-2	CCDC115	-0.173913	0.096704	1.20632	0.101042
Q5VUB5	FAM171A1	-0.169557	0.10271	1.2077	0.101042
Q9NXR8	ING3	-0.164553	0.10524	1.20563	0.101042
Q9NY35	CLDND1	-0.159455	0.115461	1.20992	0.101042
Q5UCC4	EMC10	-0.0780873	0.193493	1.20713	0.101042
Q96Q45-3	TMEM237	-0.063856	0.215526	1.21367	0.101042
P41214	EIF2D	-0.0291171	0.244668	1.20898	0.101042
Q8TDB4	MGARP	0.00719445	0.282641	1.21037	0.101042
O95382	MAP3K6	-0.928686	-0.660686	1.20414	0.114504
Q00978	IRF9	-0.794944	-0.529535	1.20198	0.114504
Q13907-2	IDI1	-0.618233	-0.358951	1.19688	0.114504
Q8WUU5	GATAD1	-0.612127	-0.353713	1.19616	0.114504
P04626	ERBB2	-0.569192	-0.303912	1.20187	0.114504
P30488	HLA-B	-0.551543	-0.290672	1.1982	0.114504
Q9Y4G8	RAPGEF2	-0.536945	-0.273208	1.20058	0.114504
P41440	SLC19A1	-0.528695	-0.269153	1.1971	0.114504
Q86VE9-4	SERINC5	-0.45137	-0.188037	1.20025	0.114504
Q9P121-4	NTM	-0.387637	-0.126759	1.19821	0.114504
P53602	MVD	-0.371392	-0.106838	1.20126	0.114504
Q9Y5K5-3	UCHL5	-0.366193	-0.100401	1.2023	0.114504
Q13107	USP4	-0.356611	-0.0924377	1.20095	0.114504
P29373	CRABP2	-0.347631	-0.0898502	1.19564	0.114504
Q9HCM3	KIAA1549	-0.325666	-0.0670119	1.19636	0.114504
O60716	CTNND1	-0.315183	-0.0573674	1.19567	0.114504
O94788	ALDH1A2	-0.286274	-0.0211789	1.20172	0.114504
P68402	PAFAH1B2	-0.278144	-0.017133	1.19832	0.114504
Q8N9V3	WDSUB1	-0.257146	0.00686558	1.20081	0.114504
Q15139	PRKD1	-0.233957	0.0247159	1.19638	0.114504
Q04323	UBXN1	-0.229081	0.028083	1.19513	0.114504
P25942	CD40	-0.219143	0.044463	1.20048	0.114504
Q9UJW0-3	DCTN4	-0.212782	0.0558199	1.20464	0.114504
Q7L5D6	GET4	-0.211895	0.0543148	1.20264	0.114504
Q9Y3Q8	TSC22D4	-0.198269	0.060425	1.19639	0.114504
Q8IU85	CAMK1D	-0.177317	0.084842	1.19927	0.114504
Q9NXU5	ARL15	-0.161735	0.103203	1.20158	0.114504
Q8N1S5	SLC39A11	-0.135692	0.124698	1.1978	0.114504
P15144	ANPEP	-0.115205	0.152058	1.20352	0.114504
Q13242	SRSF9	-0.11505	0.147742	1.1998	0.114504
Q6P2P2	PRMT9	-0.0651138	0.200441	1.2021	0.114504
Q5SWX8	ODR4	0.0060625	0.273041	1.20329	0.114504
Q8WUY1	THEM6	0.0438878	0.312673	1.20479	0.114504
Q8IUE6	HIST2H2AB	0.0537717	0.317321	1.20043	0.114504
O14684	PTGES	0.1219	0.390507	1.20464	0.114504
P51884	LUM	-1.70292	-2.14742	0.734841	0.114823
P14543	NID1	-0.736157	-1.18665	0.731792	0.114823
Q7Z5L9	IRF2BP2	-0.586734	-1.04037	0.730199	0.114823
P48443	RXRG	-0.568675	-1.032	0.725313	0.114823
P0DI83	RAB34	-0.539988	-1.00222	0.725863	0.114823
Q9NT68	TENM2	-0.434115	-0.885818	0.731179	0.114823
Q13438	OS9	-0.414465	-0.876049	0.726188	0.114823
Q66K89	E4F1	-0.32265	-0.769793	0.733494	0.114823
P30876	POLR2B	-0.284919	-0.731364	0.733849	0.114823
O00461	GOLIM4	-0.247723	-0.71154	0.725065	0.114823
Q8TF72	SHROOM3	-0.242054	-0.702372	0.726826	0.114823
Q9H1X3-3	DNAJC25	-0.222988	-0.673792	0.731635	0.114823
Q9ULV3	CIZ1	-0.213995	-0.669625	0.729191	0.114823
Q6ZUT9-2	DENND5B	-0.202535	-0.657726	0.729413	0.114823
Q96IZ7	RSRC1	-0.164049	-0.61594	0.731084	0.114823
O60870	KIN	-0.138423	-0.596481	0.727966	0.114823
Q00341	HDLBP	-0.137289	-0.584657	0.733379	0.114823
Q9Y3A2	UTP11	-0.131533	-0.579892	0.732876	0.114823
Q93063-3	EXT2	-0.122483	-0.582257	0.7271	0.114823
Q8IX01	SUGP2	-0.0825009	-0.531432	0.732585	0.114823
Q969S2	NEIL2	-0.0281864	-0.48575	0.728215	0.114823
Q9H501	ESF1	0.0146455	-0.43242	0.733534	0.114823
Q8IX30	SCUBE3	0.017151	-0.434669	0.73112	0.114823
P17010-3	ZFX	0.0207817	-0.430079	0.731606	0.114823
Q9NS91	RAD18	0.0253904	-0.423608	0.732551	0.114823
Q9UIM3	FKBPL	0.0260724	-0.426355	0.730812	0.114823
Q14643	ITPR1	0.0433322	-0.415958	0.727344	0.114823
O75600-2	GCAT	0.0479903	-0.412748	0.726614	0.114823
Q2M3G4	SHROOM1	0.0498579	-0.402955	0.730617	0.114823
O15217	GSTA4	0.0503754	-0.400781	0.731456	0.114823
O00584	RNASET2	0.0581352	-0.402924	0.726453	0.114823
Q8IUR5	TMTC1	0.0694347	-0.375432	0.734652	0.114823
Q8NEM2	SHCBP1	0.138215	-0.318537	0.728625	0.114823
P63027	VAMP2	0.186922	-0.266566	0.730275	0.114823
P39687	ANP32A	0.206016	-0.256046	0.725948	0.114823
O94901-9	SUN1	0.240437	-0.210761	0.731435	0.114823
O95260-2	ATE1	0.272481	-0.174742	0.733454	0.114823
Q96CU9	FOXRED1	0.311231	-0.139541	0.731651	0.114823
Q99729-3	HNRNPAB	0.406683	-0.0434109	0.731995	0.114823
Q8IUW5	RELL1	0.482753	0.0377823	0.734599	0.114823
P20908	COL5A1	-1.59168	-1.34429	1.18706	0.129469
Q14258	TRIM25	-0.660598	-0.406853	1.1923	0.129469
O95199	RCBTB2	-0.605103	-0.350261	1.19321	0.129469
Q99496	RNF2	-0.596232	-0.340346	1.19407	0.129469
Q00013	MPP1	-0.469163	-0.218761	1.18954	0.129469
Q14191	WRN	-0.450132	-0.195801	1.19278	0.129469
Q8WUM9	SLC20A1	-0.438824	-0.189842	1.18837	0.129469
Q9H7C4	SYNC	-0.421753	-0.175478	1.18614	0.129469
Q8WV41	SNX33	-0.388913	-0.138462	1.18958	0.129469
Q14934-2	NFATC4	-0.346312	-0.0918512	1.19289	0.129469
Q6IEG0	SNRNP48	-0.344279	-0.0901714	1.1926	0.129469
Q9NVX7-2	KBTBD4	-0.335059	-0.0891876	1.18581	0.129469
P07947	YES1	-0.321137	-0.0695974	1.19048	0.129469
Q7Z3B1	NEGR1	-0.306682	-0.0593287	1.18703	0.129469
Q96P47-4	AGAP3	-0.300263	-0.0505899	1.18894	0.129469
Q8WYP3-2	RIN2	-0.291149	-0.0371665	1.19249	0.129469
Q8IWU6	SULF1	-0.277382	-0.0212097	1.19431	0.129469
Q9NQC1	JADE2	-0.265133	-0.0112123	1.19244	0.129469
Q9GZT4	SRR	-0.260979	-0.0160605	1.18503	0.129469
Q2KHR3	QSER1	-0.260861	-0.0142895	1.18638	0.129469
Q8NFA0	USP32	-0.230538	0.0174629	1.18756	0.129469
P08195-4	SLC3A2	-0.215232	0.0404582	1.19391	0.129469
Q9BTC8	MTA3	-0.212064	0.0437819	1.19404	0.129469
Q96ND0	FAM210A	-0.187245	0.060268	1.18716	0.129469
Q0VDF9	HSPA14	-0.182117	0.0684343	1.18966	0.129469
O43598	DNPH1	-0.17821	0.0709044	1.18848	0.129469
Q8WXS8-4	ADAMTS14	-0.143756	0.104184	1.18751	0.129469
P24821-4	TNC	-0.140276	0.11625	1.1946	0.129469
P62834	RAP1A	-0.126577	0.125227	1.1907	0.129469
Q6NXT1	ANKRD54	-0.121591	0.130529	1.19096	0.129469
Q15582	TGFBI	-0.0241659	0.220893	1.18514	0.129469
Q8N257	HIST3H2BB	-0.0189735	0.228988	1.18753	0.129469
Q9H330	TMEM245	0.0550607	0.31196	1.19491	0.129469
Q6XUX3	DSTYK	0.140391	0.386408	1.18593	0.129469
P57682	KLF3	-0.55368	-0.979178	0.744582	0.133251
Q8WVX9	FAR1	-0.405193	-0.845111	0.737176	0.133251
Q6UWY0	ARSK	-0.376379	-0.819347	0.73562	0.133251
Q9C0D3	ZYG11B	-0.356869	-0.786873	0.74226	0.133251
Q03111	MLLT1	-0.298841	-0.740329	0.736374	0.133251
Q9H668	OBFC1	-0.295207	-0.735985	0.736737	0.133251
P55899	FCGRT	-0.293921	-0.735151	0.736506	0.133251
Q9GZQ8	MAP1LC3B	-0.232082	-0.669328	0.738543	0.133251
Q8IZA0	KIAA0319L	-0.182558	-0.617612	0.739666	0.133251
Q5T3I0-3	GPATCH4	-0.181171	-0.622261	0.736578	0.133251
O75153	CLUH	-0.178562	-0.607632	0.74274	0.133251
Q6MZP7	LIN54	-0.160668	-0.586937	0.744184	0.133251
Q53HL2	CDCA8	-0.139991	-0.567519	0.743534	0.133251
P16260	SLC25A16	-0.139202	-0.582782	0.735308	0.133251
Q96A73	KIAA1191	-0.128771	-0.572934	0.735011	0.133251
Q9BZG8	DPH1	-0.110845	-0.549366	0.737891	0.133251
Q9HAT2	SIAE	-0.108739	-0.540078	0.741573	0.133251
Q13123	IK	-0.0763312	-0.520279	0.73512	0.133251
Q99805	TM9SF2	-0.0672005	-0.499005	0.741334	0.133251
Q9H1A3	METTL9	-0.0345138	-0.471757	0.738545	0.133251
Q99643	SDHC	-0.0113333	-0.436729	0.744635	0.133251
Q9H079	KATNBL1	-0.0103956	-0.453066	0.735771	0.133251
Q13283	G3BP1	0.00389619	-0.423512	0.743597	0.133251
Q9NZJ7	MTCH1	0.0164175	-0.420237	0.738846	0.133251
Q9NUL7	DDX28	0.0243103	-0.417181	0.736373	0.133251
P56589	PEX3	0.0272862	-0.414415	0.736266	0.133251
O95696-2	BRD1	0.0685155	-0.357843	0.744137	0.133251
O75792	RNASEH2A	0.0870017	-0.34119	0.743193	0.133251
Q9H1E5	TMX4	0.0902925	-0.337473	0.743413	0.133251
Q9H1X3	DNAJC25	0.109251	-0.325311	0.739919	0.133251
Q15532	SS18	0.142105	-0.291775	0.740268	0.133251
Q9NUU6	FAM105A	0.151687	-0.287784	0.737405	0.133251
Q86YP4-3	GATAD2A	0.153264	-0.285111	0.737966	0.133251
Q86TP1	PRUNE	0.160847	-0.266911	0.743416	0.133251
Q9BRD0	BUD13	0.168303	-0.26988	0.738064	0.133251
Q02446	SP4	0.23718	-0.198738	0.739223	0.133251
P15289	ARSA	0.241266	-0.184654	0.744364	0.133251
O14686-3	KMT2D	0.254811	-0.172995	0.743392	0.133251
Q9Y6A5	TACC3	0.257185	-0.177998	0.7396	0.133251
O43159	RRP8	0.26067	-0.170295	0.741765	0.133251
Q9BT22	ALG1	0.272094	-0.153343	0.744613	0.133251
Q8N5B7	CERS5	0.319988	-0.111238	0.741631	0.133251
Q99442	SEC62	0.393548	-0.0434459	0.738672	0.133251
P50548	ERF	0.529332	0.101482	0.743369	0.133251
P28300	LOX	-1.10612	-0.873405	1.17505	0.146056
Q8NFZ0-2	FBXO18	-0.946377	-0.713689	1.17502	0.146056
Q14938-3	NFIX	-0.628018	-0.385777	1.18283	0.146056
Q9UIK4-2	DAPK2	-0.623242	-0.388271	1.17688	0.146056
Q6PH81	C16orf87	-0.557937	-0.316808	1.18192	0.146056
Q9H6Y7	RNF167	-0.511835	-0.276047	1.17755	0.146056
Q9NR19-2	ACSS2	-0.432911	-0.194324	1.17984	0.146056
Q8TDY4	ASAP3	-0.41429	-0.169552	1.18488	0.146056
P80217-2	IFI35	-0.35091	-0.117429	1.17567	0.146056
Q7Z5G4	GOLGA7	-0.33049	-0.095173	1.17717	0.146056
Q9NS87	KIF15	-0.325791	-0.0820037	1.1841	0.146056
P13746-2	HLA-A	-0.320268	-0.0850266	1.1771	0.146056
P47224	RABIF	-0.316039	-0.0743385	1.18239	0.146056
Q9HAC8	UBTD1	-0.309479	-0.0654683	1.18428	0.146056
Q9Y6M4-2	CSNK1G3	-0.308637	-0.070277	1.17965	0.146056
Q9Y6K9-2	IKBKG	-0.307676	-0.0746082	1.17533	0.146056
Q9BYB4	GNB1L	-0.26225	-0.0262418	1.17773	0.146056
P08962	CD63	-0.248499	-0.00914566	1.18046	0.146056
Q14012	CAMK1	-0.24717	-0.0133732	1.17593	0.146056
Q9UKI8-2	TLK1	-0.247105	-0.00235691	1.18489	0.146056
Q9NUQ9	FAM49B	-0.242073	-0.00392461	1.17948	0.146056
O43617	TRAPPC3	-0.240177	-0.00356014	1.17823	0.146056
Q9NP72	RAB18	-0.23724	0.00432137	1.18227	0.146056
Q02156	PRKCE	-0.218946	0.018095	1.17857	0.146056
Q9H8H3	METTL7A	-0.213186	0.0248988	1.17943	0.146056
Q3KQV9	UAP1L1	-0.202662	0.0326182	1.17714	0.146056
O75348	ATP6V1G1	-0.188961	0.0515287	1.18139	0.146056
P12268	IMPDH2	-0.180174	0.0583608	1.17979	0.146056
P20020	ATP2B1	-0.153698	0.0873411	1.18184	0.146056
P17858-2	PFKL	-0.130135	0.102687	1.17513	0.146056
Q9Y265	RUVBL1	-0.116277	0.119682	1.17769	0.146056
Q8TAQ2	SMARCC2	-0.111139	0.124481	1.17741	0.146056
O95772	STARD3NL	-0.101478	0.134445	1.17766	0.146056
Q9BV38	WDR18	-0.0860048	0.148213	1.17627	0.146056
P17301	ITGA2	-0.0744666	0.163117	1.17902	0.146056
Q9ULC8-3	ZDHHC8	-0.0598146	0.18033	1.18111	0.146056
Q9BUR5	APOO	-0.0397954	0.204977	1.18491	0.146056
Q9BS92	NIPSNAP3B	-0.0388713	0.203	1.18253	0.146056
Q16540	MRPL23	-0.032821	0.210637	1.18383	0.146056
P35749-2	MYH11	0.00617426	0.243066	1.17845	0.146056
Q9NQ89	C12orf4	0.0773607	0.314625	1.17876	0.146056
Q01196-8	RUNX1	0.0835287	0.321845	1.17961	0.146056
Q15287	RNPS1	0.171123	0.412348	1.182	0.146056
P12110-2	COL6A2	-1.24991	-1.66828	0.748268	0.153597
Q86TB3	ALPK2	-1.02357	-1.44683	0.745737	0.153597
P43235	CTSK	-0.7601	-1.1705	0.752415	0.153597
Q5KU26	COLEC12	-0.755811	-1.16287	0.754161	0.153597
P11802	CDK4	-0.751015	-1.1673	0.749354	0.153597
P43251-2	BTD	-0.672756	-1.08681	0.750513	0.153597
Q969V6	MKL1	-0.633651	-1.05148	0.748548	0.153597
P15260	IFNGR1	-0.516909	-0.935255	0.748282	0.153597
Q9P2E5	CHPF2	-0.359743	-0.769723	0.752634	0.153597
Q8N5W9	FAM101B	-0.250443	-0.656542	0.754661	0.153597
Q9H160	ING2	-0.235001	-0.644596	0.752834	0.153597
Q3MIP1	ITPRIPL2	-0.173291	-0.593133	0.747507	0.153597
P13995	MTHFD2	-0.163671	-0.579085	0.749804	0.153597
Q9UQR0	SCML2	-0.125916	-0.550489	0.745059	0.153597
Q9UIL8	PHF11	-0.0692452	-0.477011	0.75379	0.153597
P17900	GM2A	-0.0629242	-0.474069	0.752026	0.153597
Q9H0X9	OSBPL5	-0.053383	-0.470743	0.748793	0.153597
Q8N6S5	ARL6IP6	-0.024859	-0.433638	0.75326	0.153597
P41223	BUD31	-0.0217017	-0.431667	0.752641	0.153597
Q9BVC3	DSCC1	-0.0141215	-0.419647	0.754961	0.153597
Q9NQS1	AVEN	-0.011906	-0.420883	0.753157	0.153597
Q9NYH9	UTP6	-0.00368682	-0.424117	0.747202	0.153597
P16615	ATP2A2	0.00969271	-0.405604	0.749865	0.153597
Q96HA1	POM121	0.025233	-0.38523	0.752382	0.153597
Q8IYU8	MICU2	0.0292237	-0.382163	0.7519	0.153597
Q9H7U1-3	CCSER2	0.0338	-0.385626	0.747722	0.153597
P42785-2	PRCP	0.0504144	-0.371004	0.74669	0.153597
Q8NHQ9	DDX55	0.0506853	-0.361128	0.751678	0.153597
C9JLW8	MCRIP1	0.06114	-0.349734	0.752168	0.153597
Q8NHH9	ATL2	0.0727236	-0.350678	0.745664	0.153597
Q15643	TRIP11	0.0815953	-0.325668	0.754052	0.153597
Q8N5S9-2	CAMKK1	0.0882688	-0.332125	0.747221	0.153597
Q96EA4	SPDL1	0.101916	-0.320703	0.746069	0.153597
Q9UJU6	DBNL	0.110207	-0.303067	0.750917	0.153597
Q96SB4-3	SRPK1	0.124152	-0.289935	0.750494	0.153597
O75607	NPM3	0.142241	-0.268832	0.752064	0.153597
P23508-2	MCC	0.147457	-0.262357	0.75272	0.153597
P49247	RPIA	0.200453	-0.215646	0.749448	0.153597
Q9NX38	FAM206A	0.205959	-0.213607	0.747649	0.153597
P61086	UBE2K	0.217397	-0.198427	0.749592	0.153597
Q8IYA6	CKAP2L	0.22033	-0.198534	0.748014	0.153597
Q8WUR7	C15orf40	0.225926	-0.195075	0.746906	0.153597
Q9NZJ4	SACS	0.240917	-0.167482	0.753459	0.153597
P17066	HSPA6	0.266182	-0.144452	0.752293	0.153597
Q9BTL3	FAM103A1	0.273217	-0.137824	0.752081	0.153597
Q71F56	MED13L	0.277819	-0.139536	0.748796	0.153597
Q96JP5	ZFP91	0.278702	-0.134647	0.750878	0.153597
P11388-4	TOP2A	0.300514	-0.105746	0.754577	0.153597
Q99501	GAS2L1	0.351985	-0.0539868	0.754728	0.153597
O00746	NME4	0.367792	-0.0439985	0.75169	0.153597
O43813	LANCL1	0.368206	-0.0478019	0.749496	0.153597
Q92558	WASF1	0.397812	-0.00839381	0.754605	0.153597
O00622	CYR61	0.410142	-0.00841933	0.748171	0.153597
P02461	COL3A1	-1.90903	-1.68513	1.16789	0.164384
P48061-4	CXCL12	-0.984842	-0.753216	1.17416	0.164384
O75164	KDM4A	-0.742802	-0.51804	1.16858	0.164384
Q13829	TNFAIP1	-0.552444	-0.329032	1.16749	0.164384
Q86UP3-5	ZFHX4	-0.489202	-0.256586	1.17496	0.164384
Q14956	GPNMB	-0.437704	-0.216536	1.16568	0.164384
Q5H9F3-3	BCORL1	-0.428875	-0.200357	1.17163	0.164384
O95405	ZFYVE9	-0.419529	-0.186913	1.17496	0.164384
Q14517	FAT1	-0.405834	-0.178609	1.17058	0.164384
P53396-2	ACLY	-0.371738	-0.149078	1.16688	0.164384
O14641	DVL2	-0.366838	-0.134821	1.17448	0.164384
Q9Y4R8	TELO2	-0.351116	-0.128128	1.16715	0.164384
Q9NW08	POLR3B	-0.325511	-0.0934294	1.17453	0.164384
Q8TC44	POC1B	-0.313513	-0.0837553	1.17264	0.164384
Q9BV68-2	RNF126	-0.309778	-0.0783138	1.17403	0.164384
O60936-3	NOL3	-0.302194	-0.0801912	1.16635	0.164384
Q8TCT8	SPPL2A	-0.295078	-0.0650224	1.17288	0.164384
Q99447	PCYT2	-0.282269	-0.0585341	1.16775	0.164384
O75884	RBBP9	-0.280312	-0.0512262	1.17209	0.164384
Q9P0R6	GSKIP	-0.273156	-0.0487202	1.16832	0.164384
P78536	ADAM17	-0.273148	-0.0479536	1.16893	0.164384
Q8NAF0	ZNF579	-0.272406	-0.0512391	1.16568	0.164384
Q9Y6U3	SCIN	-0.269973	-0.0430698	1.17032	0.164384
P49840	GSK3A	-0.263481	-0.0338491	1.17254	0.164384
P42025	ACTR1B	-0.250537	-0.0299253	1.16523	0.164384
O60343	TBC1D4	-0.243528	-0.0199343	1.16764	0.164384
O14910	LIN7A	-0.238853	-0.010271	1.17168	0.164384
Q9UBQ7	GRHPR	-0.22889	0.00280348	1.17421	0.164384
Q9UPW5-3	AGTPBP1	-0.212532	0.0082176	1.16534	0.164384
Q8TAP6	CEP76	-0.187823	0.0381606	1.16957	0.164384
Q8IW45	NAXD	-0.164516	0.0593255	1.16784	0.164384
Q05639	EEF1A2	-0.13849	0.0922228	1.17341	0.164384
A4D1P6	WDR91	-0.137031	0.0879286	1.16874	0.164384
Q9H8W4	PLEKHF2	-0.136424	0.0879153	1.16824	0.164384
Q13363	CTBP1	-0.132501	0.0956429	1.17133	0.164384
Q969J3	BORCS5	-0.108231	0.119349	1.17087	0.164384
P52926	HMGA2	-0.103831	0.125418	1.17222	0.164384
Q9P2Y5	UVRAG	-0.0826643	0.144554	1.17058	0.164384
P46736-3	BRCC3	-0.0577563	0.165572	1.16742	0.164384
O15427	SLC16A3	-0.037974	0.187028	1.16878	0.164384
Q07817	BCL2L1	-0.021704	0.203108	1.16863	0.164384
Q8NDZ4	C3orf58	-0.0158945	0.206563	1.16672	0.164384
Q8NFH3	NUP43	0.0558665	0.285181	1.17228	0.164384
Q9NPD3	EXOSC4	0.12418	0.344891	1.16531	0.164384
P52747	ZNF143	0.241001	0.471102	1.17292	0.164384
Q9NWD8	TMEM248	-1.23815	-1.64122	0.756247	0.175908
P40189	IL6ST	-0.98378	-1.37284	0.763628	0.175908
Q9P0P0	RNF181	-0.723011	-1.11216	0.763578	0.175908
Q99622	C12orf57	-0.633086	-1.02508	0.762074	0.175908
Q8NDX5-7	PHC3	-0.527614	-0.923195	0.760183	0.175908
Q5BJF6	ODF2	-0.509924	-0.903563	0.761207	0.175908
Q16850	CYP51A1	-0.464205	-0.857052	0.761625	0.175908
O75616	ERAL1	-0.388815	-0.793195	0.755561	0.175908
Q56NI9	ESCO2	-0.352169	-0.753364	0.757231	0.175908
Q9Y2H5	PLEKHA6	-0.333372	-0.726573	0.761438	0.175908
O95071	UBR5	-0.274689	-0.666734	0.762049	0.175908
O60565	GREM1	-0.274075	-0.668849	0.760608	0.175908
P06493	CDK1	-0.259936	-0.658985	0.758358	0.175908
Q9NSI2	FAM207A	-0.256206	-0.661049	0.755318	0.175908
Q92503-2	SEC14L1	-0.241282	-0.629342	0.764157	0.175908
P13994	CCDC130	-0.215221	-0.618915	0.75592	0.175908
O95147	DUSP14	-0.192154	-0.588944	0.759547	0.175908
P13051	UNG	-0.172101	-0.568548	0.759727	0.175908
Q7L5Y9	MAEA	-0.149276	-0.544292	0.760481	0.175908
O94868	FCHSD2	-0.0739016	-0.46534	0.762369	0.175908
Q6NUM9	RETSAT	-0.0672662	-0.459768	0.761807	0.175908
Q8IYL3	C1orf174	-0.0644735	-0.456097	0.762271	0.175908
Q96MF7	NSMCE2	-0.0614459	-0.45647	0.760476	0.175908
Q14687	GSE1	-0.050902	-0.437759	0.764794	0.175908
P17050	NAGA	-0.0437	-0.431449	0.764321	0.175908
Q8N9T8	KRI1	-0.0311251	-0.428118	0.759439	0.175908
Q08AE8	SPIRE1	-0.0215689	-0.424921	0.756099	0.175908
Q9Y6Q9	NCOA3	-0.0158624	-0.416744	0.757395	0.175908
Q99590	SCAF11	0.00133711	-0.390028	0.762408	0.175908
Q13535	ATR	0.0103075	-0.388715	0.758372	0.175908
Q96D09	GPRASP2	0.0115478	-0.388054	0.758067	0.175908
Q96A26	FAM162A	0.0224871	-0.37371	0.759859	0.175908
Q8IX90	SKA3	0.0277558	-0.363426	0.762505	0.175908
Q9H246	C1orf21	0.0283067	-0.369738	0.758886	0.175908
O95685	PPP1R3D	0.0350775	-0.366482	0.75704	0.175908
P56182	RRP1	0.0370797	-0.354655	0.762213	0.175908
P56277	CMC4	0.0851264	-0.30533	0.762888	0.175908
Q9Y4K3	TRAF6	0.0946607	-0.303744	0.758697	0.175908
Q5JTV8	TOR1AIP1	0.0957699	-0.294392	0.763044	0.175908
Q8N511	TMEM199	0.103692	-0.288686	0.761873	0.175908
Q9UBV7	B4GALT7	0.109952	-0.279458	0.763442	0.175908
Q96RU2	USP28	0.125766	-0.267602	0.76135	0.175908
Q9NUD5	ZCCHC3	0.127284	-0.273584	0.757403	0.175908
P32189	GK	0.129329	-0.264163	0.761285	0.175908
Q9NRM2	ZNF277	0.131073	-0.272758	0.755848	0.175908
Q9H307	PNN	0.142504	-0.249551	0.762043	0.175908
Q96LZ7-2	RMDN2	0.14713	-0.245216	0.76189	0.175908
Q9H061	TMEM126A	0.150834	-0.252062	0.756339	0.175908
Q9H0A0	NAT10	0.166599	-0.220309	0.764767	0.175908
O43670-4	ZNF207	0.170647	-0.231205	0.756886	0.175908
Q9P0M9	MRPL27	0.173564	-0.217154	0.76275	0.175908
Q8NBU5	ATAD1	0.185103	-0.210196	0.760332	0.175908
Q9BZZ5	API5	0.185477	-0.219075	0.755471	0.175908
Q86UK5	EVC2	0.19503	-0.191691	0.764866	0.175908
Q9Y3C1	NOP16	0.199551	-0.200331	0.75792	0.175908
P35580	MYH10	0.20794	-0.178774	0.76487	0.175908
Q9UKK9	NUDT5	0.212775	-0.181069	0.761099	0.175908
Q9UMX5	NENF	0.244519	-0.150163	0.760657	0.175908
Q8N1Q1	CA13	0.305924	-0.0901653	0.759915	0.175908
O00479	HMGN4	0.339968	-0.0581528	0.758846	0.175908
O95757	HSPA4L	0.371646	-0.0155774	0.7646	0.175908
P11169	SLC2A3	0.395263	0.008693	0.764946	0.175908
P46976	GYG1	0.730347	0.338318	0.762057	0.175908
Q14534	SQLE	-1.03327	-0.82226	1.1575	0.184572
P81133	SIM1	-0.866381	-0.655353	1.15751	0.184572
Q5TGY3	AHDC1	-0.797471	-0.586461	1.1575	0.184572
Q86VX2	COMMD7	-0.544581	-0.333289	1.15772	0.184572
P40426	PBX3	-0.49548	-0.281467	1.15991	0.184572
O94885	SASH1	-0.443757	-0.235148	1.15557	0.184572
Q14141	SEPTIN6	-0.408758	-0.200374	1.15539	0.184572
Q9Y6V0-5	PCLO	-0.394414	-0.181325	1.15917	0.184572
Q14019	COTL1	-0.38542	-0.167457	1.16309	0.184572
O60573	EIF4E2	-0.34711	-0.134715	1.15861	0.184572
P17174	GOT1	-0.330127	-0.121018	1.15597	0.184572
P54284	CACNB3	-0.329815	-0.118559	1.1577	0.184572
Q13287	NMI	-0.322377	-0.113231	1.156	0.184572
Q7Z4R8	C6orf120	-0.319174	-0.104514	1.16043	0.184572
P62942	FKBP1A	-0.31411	-0.103678	1.15703	0.184572
Q96EN8	MOCOS	-0.310122	-0.101655	1.15546	0.184572
Q08AG7	MZT1	-0.289624	-0.0782565	1.15778	0.184572
Q9Y3C0	CCDC53	-0.263862	-0.0446967	1.16406	0.184572
P78356	PIP4K2B	-0.261526	-0.0481629	1.15939	0.184572
P12074	COX6A1	-0.238044	-0.0247876	1.1593	0.184572
A1A4S6	ARHGAP10	-0.228984	-0.0117364	1.16251	0.184572
Q9UBL6	CPNE7	-0.228938	-0.018367	1.15715	0.184572
Q16204	CCDC6	-0.220841	-0.00866589	1.15843	0.184572
Q9GZS3	WDR61	-0.207432	0.00669669	1.16	0.184572
Q15526	SURF1	-0.202344	0.0103132	1.15882	0.184572
Q8IVV7	GID4	-0.200312	0.0194006	1.1645	0.184572
Q9NS86	LANCL2	-0.195261	0.012863	1.15518	0.184572
O00442-2	RTCA	-0.193979	0.0207092	1.16045	0.184572
P54852	EMP3	-0.18305	0.0350638	1.16321	0.184572
Q9UEW8	STK39	-0.179768	0.0320131	1.15812	0.184572
P08174-7	CD55	-0.169826	0.0501861	1.16474	0.184572
Q86YB8	ERO1B	-0.160807	0.0551621	1.16148	0.184572
Q13131-2	PRKAA1	-0.145297	0.0724816	1.16294	0.184572
Q9NV70	EXOC1	-0.136707	0.07982	1.16193	0.184572
O75382	TRIM3	-0.132888	0.0833538	1.1617	0.184572
O96000	NDUFB10	-0.11116	0.101333	1.15869	0.184572
P67870	CSNK2B	-0.107304	0.108771	1.16157	0.184572
P30042	C21orf33	-0.0878495	0.120447	1.15532	0.184572
Q96KP1	EXOC2	-0.0718831	0.138203	1.15676	0.184572
P51948	MNAT1	-0.0679389	0.149387	1.16258	0.184572
O75923-13	DYSF	-0.0631961	0.153738	1.16226	0.184572
P60903	S100A10	-0.0444554	0.166767	1.15767	0.184572
P05166-2	PCCB	-0.042733	0.165413	1.1552	0.184572
P29590	PML	-0.036132	0.175209	1.15776	0.184572
O94923	GLCE	-0.0150484	0.19535	1.15701	0.184572
O43464	HTRA2	-0.00178566	0.207448	1.15607	0.184572
Q9UFG5	C19orf25	0.00171232	0.221036	1.16419	0.184572
P0C0S8	HIST1H2AG	0.066154	0.280041	1.15981	0.184572
Q99986	VRK1	0.218783	0.438151	1.16422	0.184572
Q9NRN5	OLFML3	-1.44434	-1.82355	0.768859	0.200213
O94964-2	SOGA1	-1.11399	-1.49165	0.769681	0.200213
P07711	CTSL	-1.11272	-1.48426	0.772959	0.200213
P21741	MDK	-0.580708	-0.955626	0.771149	0.200213
Q9Y6V7	DDX49	-0.498693	-0.876405	0.769657	0.200213
Q9H694	BICC1	-0.49032	-0.859915	0.774	0.200213
Q96ST8	CEP89	-0.486228	-0.871944	0.765399	0.200213
P22033	MUT	-0.454472	-0.832555	0.76946	0.200213
Q8NG11	TSPAN14	-0.417481	-0.79729	0.768539	0.200213
Q8N5Z5	KCTD17	-0.404403	-0.790435	0.765231	0.200213
Q9Y314	NOSIP	-0.368238	-0.738409	0.773691	0.200213
A6NHX0	GATSL2	-0.346775	-0.730987	0.766197	0.200213
Q9NZD8	SPG21	-0.333914	-0.716798	0.766903	0.200213
P25686	DNAJB2	-0.312593	-0.687053	0.771394	0.200213
O60739	EIF1B	-0.287028	-0.657082	0.773753	0.200213
Q9P291	ARMCX1	-0.261487	-0.630391	0.77437	0.200213
Q9UL63	MKLN1	-0.230678	-0.600094	0.774095	0.200213
Q9H999	PANK3	-0.207231	-0.580218	0.772182	0.200213
P62633-4	CNBP	-0.204563	-0.584033	0.76872	0.200213
Q14444	CAPRIN1	-0.160123	-0.546188	0.765214	0.200213
Q969M7-2	UBE2F	-0.135839	-0.520834	0.765782	0.200213
Q9H0H5	RACGAP1	-0.124139	-0.495313	0.773153	0.200213
Q96LD4	TRIM47	-0.116604	-0.493342	0.770177	0.200213
Q9NV96	TMEM30A	-0.11283	-0.496286	0.766599	0.200213
Q13573	SNW1	-0.087559	-0.470226	0.767019	0.200213
Q96JA1	LRIG1	-0.0865008	-0.467873	0.767707	0.200213
P19388	POLR2E	-0.0842974	-0.456721	0.772484	0.200213
Q15398	DLGAP5	-0.0840698	-0.45286	0.774432	0.200213
O14965	AURKA	-0.0618902	-0.434561	0.772351	0.200213
Q02978	SLC25A11	-0.038875	-0.420861	0.767381	0.200213
Q6ZTN6-3	ANKRD13D	-0.0174317	-0.394277	0.77012	0.200213
Q08379	GOLGA2	-0.0135499	-0.384293	0.773384	0.200213
Q6P1R3	MSANTD2	-0.00872312	-0.38964	0.767949	0.200213
Q49AR2	C5orf22	-0.00590266	-0.374482	0.774545	0.200213
Q7Z3E2	CCDC186	-0.00513589	-0.38429	0.768888	0.200213
Q13685	AAMP	0.00727433	-0.36099	0.774714	0.200213
Q66GS9	CEP135	0.0168492	-0.357859	0.771261	0.200213
Q5T9L3-2	WLS	0.0358509	-0.348729	0.766002	0.200213
Q9GZR2	REXO4	0.0438251	-0.330298	0.771574	0.200213
Q7L8L6	FASTKD5	0.0515168	-0.321167	0.772345	0.200213
Q99611	SEPHS2	0.100492	-0.281807	0.767214	0.200213
P78406	RAE1	0.10218	-0.271085	0.772033	0.200213
Q9Y679	AUP1	0.154056	-0.231024	0.765737	0.200213
P39748	FEN1	0.157874	-0.22023	0.769448	0.200213
Q8N2K0-2	ABHD12	0.165579	-0.203738	0.774149	0.200213
O60518	RANBP6	0.168648	-0.210344	0.768975	0.200213
Q8NBQ5	HSD17B11	0.173039	-0.194893	0.774893	0.200213
Q8TBE7	SLC35G2	0.194732	-0.175134	0.773855	0.200213
Q86WV6	TMEM173	0.198938	-0.173438	0.772509	0.200213
Q12769	NUP160	0.201033	-0.183244	0.766163	0.200213
O60566-3	BUB1B	0.208311	-0.177734	0.765224	0.200213
P57088	TMEM33	0.209406	-0.174069	0.766589	0.200213
Q16394	EXT1	0.220263	-0.148893	0.774235	0.200213
Q14789-4	GOLGB1	0.241836	-0.125919	0.774987	0.200213
Q96HP4	OXNAD1	0.269966	-0.107677	0.769694	0.200213
Q9BU23	LMF2	0.277527	-0.0949274	0.772467	0.200213
Q7Z5Q1-9	CPEB2	0.324055	-0.0495081	0.771874	0.200213
O95249	GOSR1	0.328214	-0.0502103	0.769277	0.200213
O96019	ACTL6A	0.333121	-0.0447505	0.769572	0.200213
Q9UKA9-3	PTBP2	0.337971	-0.0439406	0.76742	0.200213
O95210	STBD1	0.373082	0.0017714	0.77308	0.200213
P42126	ECI1	0.387564	0.0140688	0.77191	0.200213
Q6NYC1-3	JMJD6	0.42271	0.0385373	0.766218	0.200213
P17275	JUNB	0.470866	0.0870221	0.766393	0.200213
P21817	RYR1	0.524429	0.14313	0.767746	0.200213
Q8WYQ9-2	ZCCHC14	-0.689543	-0.490965	1.14757	0.206737
Q13530	SERINC3	-0.56315	-0.361883	1.14971	0.206737
Q5T9S5	CCDC18	-0.543574	-0.348012	1.14517	0.206737
Q8NEY1	NAV1	-0.518731	-0.320149	1.14757	0.206737
Q9HBL8	NMRAL1	-0.479235	-0.280143	1.14798	0.206737
Q8N6R0	METTL13	-0.400654	-0.194495	1.15361	0.206737
Q6IQ32	ADNP2	-0.393635	-0.19578	1.14699	0.206737
P36639	NUDT1	-0.392586	-0.19269	1.14862	0.206737
Q52LW3	ARHGAP29	-0.384167	-0.184577	1.14837	0.206737
Q7L5Y1-5	ENOSF1	-0.381268	-0.18552	1.14532	0.206737
Q8TEQ0	SNX29	-0.372624	-0.173843	1.14773	0.206737
Q9NZT2	OGFR	-0.361205	-0.157068	1.152	0.206737
Q96PZ2	FAM111A	-0.359405	-0.151834	1.15474	0.206737
Q9BW92	TARS2	-0.353935	-0.147594	1.15376	0.206737
Q9H6B4	CLMP	-0.319407	-0.116432	1.15107	0.206737
Q9Y2X0	MED16	-0.317159	-0.112881	1.15211	0.206737
P78368	CSNK1G2	-0.312577	-0.113949	1.14761	0.206737
O60925	PFDN1	-0.306206	-0.101902	1.15213	0.206737
Q96AE7	TTC17	-0.303221	-0.0956299	1.15476	0.206737
P15311	EZR	-0.30267	-0.0966295	1.15352	0.206737
Q13547	HDAC1	-0.294689	-0.0890038	1.15323	0.206737
Q9Y2X7-3	GIT1	-0.289184	-0.0854687	1.15166	0.206737
P08134	RHOC	-0.283042	-0.0834	1.14841	0.206737
Q96IZ6	METTL2A	-0.280249	-0.0725384	1.15485	0.206737
Q9UPT5	EXOC7	-0.269887	-0.0631165	1.1541	0.206737
Q9UKS6	PACSIN3	-0.267702	-0.0633259	1.15219	0.206737
O75914-3	PAK3	-0.267374	-0.065574	1.15013	0.206737
Q9NRS6	SNX15	-0.266896	-0.0620806	1.15254	0.206737
Q6UW63	KDELC1	-0.264605	-0.0666108	1.1471	0.206737
Q96JJ3	ELMO2	-0.254913	-0.0537982	1.14959	0.206737
Q3KRA6	C2orf76	-0.246136	-0.0490323	1.14639	0.206737
Q92466	DDB2	-0.240003	-0.0376837	1.15055	0.206737
P26447	S100A4	-0.233809	-0.0378416	1.14549	0.206737
Q9UMF0	ICAM5	-0.225772	-0.0295022	1.14573	0.206737
Q99633	PRPF18	-0.220923	-0.0249519	1.14549	0.206737
Q8IXL7-2	MSRB3	-0.217479	-0.0192526	1.14729	0.206737
Q8TBX8	PIP4K2C	-0.211875	-0.0123692	1.1483	0.206737
O15069	NACAD	-0.194548	0.00380766	1.14739	0.206737
Q12800	TFCP2	-0.192934	0.0120608	1.15268	0.206737
P29279	CTGF	-0.188782	0.0070708	1.1454	0.206737
Q07866-10	KLC1	-0.18019	0.0189448	1.14801	0.206737
Q32NC0	C18orf21	-0.173105	0.03284	1.15344	0.206737
Q9NRF8	CTPS2	-0.171488	0.027144	1.14761	0.206737
Q96A29	SLC35C1	-0.166405	0.0336324	1.14873	0.206737
Q9H8M5	CNNM2	-0.165238	0.0389287	1.15202	0.206737
Q9NVE7	PANK4	-0.163247	0.0370217	1.14891	0.206737
Q9Y6K5	OAS3	-0.157525	0.0484174	1.15344	0.206737
P20073	ANXA7	-0.153659	0.0437697	1.14665	0.206737
Q14151	SAFB2	-0.150034	0.050828	1.14939	0.206737
P28065	PSMB9	-0.149826	0.0557836	1.15317	0.206737
Q5RI15-2	COX20	-0.145417	0.0600851	1.15309	0.206737
Q9BRR6	ADPGK	-0.144486	0.0524866	1.14629	0.206737
O75208	COQ9	-0.144245	0.0531382	1.14662	0.206737
Q9BZI7	UPF3B	-0.143315	0.0574329	1.14929	0.206737
Q6PIW4	FIGNL1	-0.14265	0.0540306	1.14606	0.206737
P11171	EPB41	-0.123867	0.0803462	1.15206	0.206737
Q9BT43	POLR3GL	-0.122657	0.0790656	1.15007	0.206737
P08473	MME	-0.119038	0.0766957	1.14531	0.206737
Q6STE5	SMARCD3	-0.112313	0.0865554	1.1478	0.206737
Q15528	MED22	-0.100151	0.101817	1.15027	0.206737
P11532	DMD	-0.0979344	0.109579	1.1547	0.206737
Q9BYD3	MRPL4	-0.0938316	0.105001	1.14777	0.206737
Q9ULG1	INO80	-0.0929944	0.106056	1.14794	0.206737
Q9Y2V2	CARHSP1	-0.0912145	0.107628	1.14778	0.206737
O43513	MED7	-0.0732321	0.122998	1.1457	0.206737
P30084	ECHS1	-0.0700923	0.132403	1.15069	0.206737
Q9NNW7	TXNRD2	-0.0633071	0.143951	1.15449	0.206737
P33527	ABCC1	-0.0579841	0.146316	1.15213	0.206737
O75915	ARL6IP5	-0.0444843	0.15871	1.15124	0.206737
Q9Y6M7-13	SLC4A7	-0.032811	0.167599	1.14903	0.206737
Q9GZN1	ACTR6	-0.0173125	0.179972	1.14654	0.206737
P30049	ATP5D	-0.00718832	0.195491	1.15083	0.206737
Q9UHR4	BAIAP2L1	0.00158536	0.206536	1.15265	0.206737
Q6N021	TET2	0.0172035	0.214284	1.14638	0.206737
P23610	F8A1	0.0449067	0.245946	1.14953	0.206737
O43402	EMC8	0.0856159	0.286132	1.14911	0.206737
A8MXV4	NUDT19	0.255761	0.451461	1.14528	0.206737
Q5JVL4	EFHC1	-1.28161	-1.63568	0.782371	0.226523
Q9P021	CRIPT	-0.857214	-1.22275	0.776183	0.226523
Q6IE81	JADE1	-0.557533	-0.922984	0.776226	0.226523
Q9H3K2	GHITM	-0.507531	-0.864677	0.780708	0.226523
Q9BX10	GTPBP2	-0.501166	-0.85325	0.783452	0.226523
P0CG48	UBC	-0.431718	-0.786491	0.781992	0.226523
Q9BSF8-2	BTBD10	-0.421613	-0.783589	0.778098	0.226523
Q92542	NCSTN	-0.393036	-0.749533	0.781059	0.226523
Q8NCN4	RNF169	-0.383241	-0.737228	0.782418	0.226523
Q86WX3	RPS19BP1	-0.376296	-0.732355	0.781296	0.226523
P11047	LAMC1	-0.356104	-0.710075	0.782428	0.226523
P04181	OAT	-0.312063	-0.676696	0.776667	0.226523
Q9NX70	MED29	-0.296371	-0.64574	0.784927	0.226523
Q9Y618	NCOR2	-0.291263	-0.658054	0.775505	0.226523
O15460	P4HA2	-0.289893	-0.654796	0.776521	0.226523
O43374	RASA4	-0.251229	-0.615187	0.77703	0.226523
Q12923-4	PTPN13	-0.222196	-0.574091	0.783554	0.226523
Q92830	KAT2A	-0.22025	-0.585299	0.776442	0.226523
P30559	OXTR	-0.21986	-0.570888	0.784026	0.226523
Q02224	CENPE	-0.208651	-0.559321	0.78422	0.226523
Q9ULZ3	PYCARD	-0.19853	-0.554754	0.781207	0.226523
Q9NV06	DCAF13	-0.176846	-0.540344	0.777278	0.226523
Q7L9B9	EEPD1	-0.124635	-0.483227	0.779925	0.226523
Q5VY43	PEAR1	-0.113559	-0.476414	0.777624	0.226523
O14757	CHEK1	-0.110595	-0.463099	0.783224	0.226523
O75940	SMNDC1	-0.107701	-0.463322	0.781533	0.226523
Q13615	MTMR3	-0.100441	-0.457011	0.781019	0.226523
Q8IY22	CMIP	-0.0944287	-0.46144	0.775387	0.226523
P50750-2	CDK9	-0.0685582	-0.435313	0.775525	0.226523
Q2TBE0	CWF19L2	-0.0671069	-0.429382	0.777937	0.226523
Q9NX07	TRNAU1AP	-0.0634172	-0.417108	0.782579	0.226523
O95140	MFN2	-0.0624326	-0.427275	0.776554	0.226523
Q9NSY0	NRBP2	-0.0617827	-0.429484	0.775016	0.226523
P24941	CDK2	-0.0569734	-0.414893	0.780289	0.226523
Q7Z739	YTHDF3	-0.0523037	-0.416247	0.777038	0.226523
Q5VU43-4	PDE4DIP	-0.0467667	-0.403672	0.780838	0.226523
Q9BYW2	SETD2	-0.0287189	-0.38281	0.782363	0.226523
Q96ST2	IWS1	-0.0276448	-0.378176	0.784295	0.226523
Q9UBE0	SAE1	-0.0227008	-0.376408	0.782571	0.226523
Q3KR37-4	GRAMD1B	-0.0200127	-0.36986	0.784667	0.226523
P78537	BLOC1S1	-0.00805322	-0.375369	0.775223	0.226523
Q99856	ARID3A	0.00426439	-0.345101	0.784929	0.226523
Q5JUR7	TEX30	0.0105447	-0.340659	0.78393	0.226523
Q5JS37	NHLRC3	0.0171066	-0.345269	0.777883	0.226523
Q8TEW0	PARD3	0.0200065	-0.343856	0.777081	0.226523
Q13510-2	ASAH1	0.0311492	-0.333802	0.776495	0.226523
Q6QNY1	BLOC1S2	0.0535779	-0.303391	0.780803	0.226523
Q2TAY7	SMU1	0.0626861	-0.289942	0.783156	0.226523
Q9UN86	G3BP2	0.068604	-0.298858	0.775145	0.226523
O75794	CDC123	0.0717438	-0.293449	0.776365	0.226523
P49356	FNTB	0.0838244	-0.26872	0.783202	0.226523
O14548	COX7A2L	0.0850028	-0.268327	0.782775	0.226523
Q86XL3	ANKLE2	0.0964298	-0.254507	0.784075	0.226523
Q7L4I2	RSRC2	0.105644	-0.246762	0.783277	0.226523
Q12982-2	BNIP2	0.108308	-0.254354	0.777728	0.226523
O95260	ATE1	0.10865	-0.244282	0.782991	0.226523
Q9NQ55-3	PPAN	0.116633	-0.244161	0.778736	0.226523
P12004	PCNA	0.135787	-0.217607	0.78274	0.226523
P49792	RANBP2	0.156952	-0.209172	0.775864	0.226523
Q13901	C1D	0.160878	-0.206701	0.775082	0.226523
Q6P0Q8	MAST2	0.173699	-0.177154	0.784121	0.226523
Q9NXV2	KCTD5	0.181007	-0.184191	0.776362	0.226523
P12236	SLC25A6	0.201507	-0.151968	0.782696	0.226523
Q6PKC3	TXNDC11	0.242051	-0.122745	0.776578	0.226523
P15407	FOSL1	0.311239	-0.0550577	0.775771	0.226523
Q13309	SKP2	-0.893116	-0.698709	1.14425	0.230992
O00468	AGRN	-0.8189	-0.625475	1.14347	0.230992
Q02241	KIF23	-0.651566	-0.465592	1.13758	0.230992
Q9UHR6	ZNHIT2	-0.63963	-0.449748	1.14067	0.230992
P54756	EPHA5	-0.633097	-0.443062	1.14079	0.230992
O95084	PRSS23	-0.603171	-0.415754	1.13872	0.230992
Q9NR99	MXRA5	-0.573808	-0.383878	1.14071	0.230992
P02795	MT2A	-0.570533	-0.383801	1.13818	0.230992
P13497	BMP1	-0.562257	-0.376011	1.1378	0.230992
Q6PHR2-4	ULK3	-0.561309	-0.372357	1.13994	0.230992
Q9NWM3	CUEDC1	-0.524494	-0.336352	1.1393	0.230992
Q9P1Z2	CALCOCO1	-0.515653	-0.321025	1.14443	0.230992
Q8TAV0	FAM76A	-0.488031	-0.295983	1.14238	0.230992
A7KAX9	ARHGAP32	-0.480475	-0.296481	1.13603	0.230992
O95361	TRIM16	-0.462476	-0.268714	1.14374	0.230992
Q5MNZ9	WIPI1	-0.452459	-0.264275	1.13933	0.230992
P61586	RHOA	-0.452095	-0.26027	1.14221	0.230992
O43822-4	C21orf2	-0.425658	-0.23178	1.14383	0.230992
Q8NBT2	SPC24	-0.425266	-0.238971	1.13784	0.230992
P62987	UBA52	-0.39062	-0.203023	1.13887	0.230992
Q9BTU6	PI4K2A	-0.385981	-0.193488	1.14274	0.230992
P40424	PBX1	-0.383753	-0.19512	1.13968	0.230992
Q15911	ZFHX3	-0.353244	-0.168622	1.13652	0.230992
P06213	INSR	-0.333068	-0.147348	1.13738	0.230992
Q63HM9	PLCXD3	-0.328731	-0.145942	1.13508	0.230992
Q8TCD5	NT5C	-0.318476	-0.124578	1.14385	0.230992
Q6V0I7	FAT4	-0.312443	-0.117879	1.14438	0.230992
O95801	TTC4	-0.30003	-0.110639	1.14028	0.230992
Q9NQ50	MRPL40	-0.299063	-0.116357	1.13501	0.230992
Q9Y2C4	EXOG	-0.285582	-0.0983711	1.13856	0.230992
Q96MH2	HEXIM2	-0.279612	-0.0905972	1.13998	0.230992
Q9H1C3	GLT8D2	-0.276485	-0.0840551	1.14269	0.230992
Q9NPH2	ISYNA1	-0.263458	-0.0694989	1.1439	0.230992
P54687-5	BCAT1	-0.259055	-0.0739576	1.13689	0.230992
Q6QNY0	BLOC1S3	-0.253582	-0.0584098	1.14486	0.230992
Q9H1H9	KIF13A	-0.24563	-0.0524587	1.14327	0.230992
P11234-2	RALB	-0.243825	-0.0550144	1.13982	0.230992
Q15334	LLGL1	-0.232864	-0.0445679	1.13942	0.230992
Q7Z5R6	APBB1IP	-0.230458	-0.0412496	1.14014	0.230992
Q9NRX4	PHPT1	-0.222985	-0.0307262	1.14255	0.230992
O43896	KIF1C	-0.222043	-0.0363893	1.13733	0.230992
Q9BZG1	RAB34	-0.221565	-0.027953	1.14362	0.230992
O60669	SLC16A7	-0.214135	-0.0231037	1.14158	0.230992
Q9UN37	VPS4A	-0.21336	-0.027771	1.13728	0.230992
P00390	GSR	-0.210262	-0.0207706	1.14036	0.230992
Q15147-4	PLCB4	-0.20331	-0.0186879	1.13652	0.230992
O95671	ASMTL	-0.2004	-0.0176456	1.13505	0.230992
Q8N283	ANKRD35	-0.19831	-0.0083444	1.14074	0.230992
P53384	NUBP1	-0.186151	0.00175684	1.13911	0.230992
O60907	TBL1X	-0.185478	-0.00265372	1.1351	0.230992
P09525	ANXA4	-0.185244	0.00914349	1.14424	0.230992
P63261	ACTG1	-0.184259	-0.00071348	1.13567	0.230992
Q13057-2	COASY	-0.175899	0.0159265	1.14221	0.230992
O95167	NDUFA3	-0.170907	0.0242024	1.14481	0.230992
Q9BUK6	MSTO1	-0.160495	0.0313153	1.1422	0.230992
Q6SZW1	SARM1	-0.156794	0.0358327	1.14284	0.230992
Q01167	FOXK2	-0.144264	0.0418365	1.13768	0.230992
Q9H553	ALG2	-0.141049	0.0418413	1.13516	0.230992
Q9Y2Z9	COQ6	-0.135153	0.0543279	1.14035	0.230992
Q9UGI8	TES	-0.131969	0.0572968	1.14018	0.230992
P48426	PIP4K2A	-0.129352	0.0569445	1.13784	0.230992
P52815	MRPL12	-0.102965	0.0838119	1.13822	0.230992
Q9UHA4	LAMTOR3	-0.0992906	0.0886121	1.13911	0.230992
O75351	VPS4B	-0.0944742	0.0969943	1.14193	0.230992
Q8NDT2	RBM15B	-0.0916011	0.101623	1.14332	0.230992
P27487	DPP4	-0.0905393	0.101689	1.14253	0.230992
P52566	ARHGDIB	-0.0768153	0.111767	1.13964	0.230992
Q9Y5Z7	HCFC2	-0.0680236	0.115624	1.13575	0.230992
Q99829	CPNE1	-0.0674271	0.119915	1.13866	0.230992
Q8IYI6	EXOC8	-0.0398134	0.146165	1.13759	0.230992
P12814-3	ACTN1	-0.0388464	0.153543	1.14265	0.230992
Q96EE3-1	SEH1L	-0.0364781	0.14985	1.13786	0.230992
Q8N0U4	FAM185A	-0.0250562	0.161765	1.13825	0.230992
Q8TF01	PNISR	-0.019623	0.171939	1.142	0.230992
Q07021	C1QBP	-0.0161064	0.170663	1.13821	0.230992
Q9BQC6	MRPL57	-0.00470354	0.188137	1.14301	0.230992
P32121-4	ARRB2	0.0077257	0.193925	1.13776	0.230992
Q9BX68	HINT2	0.00965335	0.203404	1.14373	0.230992
Q5SXM8	DNLZ	0.0288175	0.220915	1.14242	0.230992
Q8N7X1	RBMXL3	0.0368991	0.222739	1.13748	0.230992
Q9UIS9-12	MBD1	0.0426155	0.227975	1.1371	0.230992
P27144	AK4	0.0484725	0.231366	1.13516	0.230992
Q7Z7L7	ZER1	-1.63678	-1.97192	0.792704	0.254831
Q86WW8	COA5	-1.55673	-1.90205	0.787135	0.254831
Q9UBU8	MORF4L1	-1.00261	-1.34836	0.786896	0.254831
Q9UNA4	POLI	-0.690875	-1.0369	0.786751	0.254831
Q8NB46	ANKRD52	-0.484368	-0.831792	0.785986	0.254831
Q76M96-2	CCDC80	-0.462938	-0.803294	0.789846	0.254831
P02792	FTL	-0.458397	-0.798747	0.78985	0.254831
P49842	STK19	-0.436386	-0.773609	0.791563	0.254831
Q9Y244	POMP	-0.397372	-0.729398	0.79442	0.254831
O00507	USP9Y	-0.367858	-0.70065	0.793998	0.254831
P10646	TFPI	-0.351677	-0.687248	0.79247	0.254831
Q53EZ4	CEP55	-0.345659	-0.68143	0.79236	0.254831
P28702-3	RXRB	-0.327151	-0.659343	0.794328	0.254831
Q9H300	PARL	-0.29358	-0.634692	0.789433	0.254831
P62633-2	CNBP	-0.290248	-0.634733	0.787589	0.254831
Q7L1T6	CYB5R4	-0.257437	-0.603737	0.786599	0.254831
Q8N2G6	ZCCHC24	-0.251578	-0.590786	0.790476	0.254831
Q9UFW8	CGGBP1	-0.22409	-0.570138	0.786736	0.254831
P61916	NPC2	-0.202301	-0.550011	0.785831	0.254831
Q9NTJ4-4	MAN2C1	-0.199598	-0.545434	0.786852	0.254831
Q7Z7A3	CTU1	-0.197651	-0.543757	0.786705	0.254831
Q8N0X7	SPG20	-0.194143	-0.52564	0.794711	0.254831
Q9Y2E5	MAN2B2	-0.189596	-0.525254	0.792423	0.254831
Q9UKA4	AKAP11	-0.134491	-0.475835	0.789306	0.254831
Q8WXI9	GATAD2B	-0.11878	-0.465966	0.786116	0.254831
Q7L273	KCTD9	-0.0851048	-0.428411	0.788233	0.254831
Q9NXE4-4	SMPD4	-0.0748119	-0.418308	0.788129	0.254831
Q9NVN8	GNL3L	-0.0747337	-0.42209	0.786023	0.254831
Q9NU22	MDN1	-0.0703997	-0.41554	0.787231	0.254831
Q9NV31	IMP3	-0.0617319	-0.406199	0.787599	0.254831
Q9H6R4	NOL6	-0.0485211	-0.385947	0.791452	0.254831
Q96PU5	NEDD4L	-0.0371767	-0.382306	0.787237	0.254831
P61457	PCBD1	-0.0324173	-0.375136	0.788554	0.254831
Q96EY4	TMA16	-0.0291145	-0.369649	0.789749	0.254831
Q8IWS0	PHF6	-0.0225268	-0.364724	0.788839	0.254831
Q14978-3	NOLC1	-0.0034644	-0.335351	0.794497	0.254831
O60508	CDC40	-0.00289178	-0.347301	0.78763	0.254831
Q9NTM9	CUTC	0.000264581	-0.344463	0.787456	0.254831
Q15714	TSC22D1	0.0169595	-0.328988	0.786791	0.254831
P04075	ALDOA	0.0242742	-0.313606	0.791203	0.254831
Q8TB72	PUM2	0.0439186	-0.295783	0.790205	0.254831
Q15274	QPRT	0.051017	-0.286637	0.791327	0.254831
Q52LA3	LIN52	0.0687802	-0.279117	0.785729	0.254831
Q71RC2-4	LARP4	0.0688449	-0.277016	0.786838	0.254831
Q9UMX0	UBQLN1	0.0727108	-0.261393	0.793277	0.254831
P15848	ARSB	0.0731267	-0.275735	0.785203	0.254831
Q8N6G5	CSGALNACT2	0.0792152	-0.254121	0.793699	0.254831
Q9P2C4	TMEM181	0.0805769	-0.264519	0.787256	0.254831
O75362	ZNF217	0.0832526	-0.25933	0.788629	0.254831
Q92621	NUP205	0.0863965	-0.258773	0.787216	0.254831
Q5T6F2	UBAP2	0.0878382	-0.254775	0.788611	0.254831
O75694	NUP155	0.0991403	-0.233393	0.794141	0.254831
Q7L9L4-2	MOB1B	0.111503	-0.236958	0.785421	0.254831
Q9ULX6	AKAP8L	0.11807	-0.220676	0.790728	0.254831
Q9ULM3	YEATS2	0.119283	-0.215959	0.792651	0.254831
Q8NBN3	TMEM87A	0.12211	-0.225388	0.785946	0.254831
Q99807	COQ7	0.127134	-0.207583	0.792939	0.254831
Q9BZE4	GTPBP4	0.129336	-0.208644	0.791148	0.254831
Q9H7B2	RPF2	0.136799	-0.205702	0.788673	0.254831
O95104	SCAF4	0.148727	-0.198829	0.785915	0.254831
Q13347	EIF3I	0.164671	-0.174767	0.790349	0.254831
Q02127	DHODH	0.174846	-0.169639	0.787589	0.254831
P49454	CENPF	0.175455	-0.156572	0.794419	0.254831
Q7Z3D4	LYSMD3	0.179605	-0.155789	0.792568	0.254831
Q9BTX1	NDC1	0.179629	-0.16218	0.789052	0.254831
Q08AD1	CAMSAP2	0.187889	-0.154563	0.7887	0.254831
Q70CQ2	USP34	0.19355	-0.138204	0.79457	0.254831
Q86U44	METTL3	0.19515	-0.142228	0.791479	0.254831
[truncated: 5,465 more rows]

## Sheet: FIG3B
Term	Genes	Fold Enrichment	Benjamini	-log10
BOTH DOWN >2
KW-0424~Laminin EGF-like domain	P55268, Q15773, Q16363	15.9868	0.0416143	1.38076
IPR003645:Follistatin-like, N-terminal	Q12841, O94813, P09486	46.1226	0.0348243	1.45812
MOTIF:Cell attachment site	P12110, P12109, Q99715	17.7843	0.0302878	1.51873
KW-0433~Leucine-rich repeat	O75094, Q9Y546, Q7Z7L7, Q8N6Y2, P07585, O94813, P51884	6.30467	0.00333286	2.47718
KW-0654~Proteoglycan	P35052, P07585, Q99715, P05067, P51884	18.5647	0.000631182	3.19985
IPR001791:Laminin G domain	O75094, P20908, P12107, O94813, P35442, Q99715, Q16363	21.5239	0.000122	3.91364
KW-0272~Extracellular matrix	P02452, P02461, P23142, P55268, P05997, P12109, P20908, P12107, P51884, P12110, P08123, P02458, P07585, Q16610, P09486, Q99715, Q16363	16.4493	2.31601e-14	13.6353
KW-0964~Secreted	P02452, Q12841, P55268, Q9Y287, O94964, P51884, O75094, Q16270, O76061, O00391, P17948, P08123, Q9UI42, Q8N6Y2, Q16610, P01034, P01033, P07711, P02461, P23142, P05997, P12109, P48740, P20908, P12107, Q9NZV1, P35052, P19438, P12110, Q9NRN5, P02458, O94813, P07585, P09486, Q99715, P05067, Q15773, Q15113, Q16363	8.69976	1.95302e-25	24.7093
MVA DOWN <1.25 VACV down >2
KW-0399~Innate immunity	P09913, Q12851, Q13325, P09914, O14879	9.43064	0.0270149	1.5684
GO:0018108~peptidyl-tyrosine phosphorylation	P54753, P54764, P29323, P16591, Q12805	28.3226	0.0048182	2.31711
MVA DOWN >2 VACV down <1.25
KW-0325~Glycoprotein	P07602, Q13214, Q8TF40, O15460, O75326, P35555, O75762, P35658, O00300, P35556, P00749, Q99985, Q02818, P01137, Q9GZX9, Q7Z4N8, Q13822, Q495W5, P37198, O14773, Q7Z3B4, Q9BVL2, P61812, P49746, Q9NZJ5	2.02391	0.0110045	1.95843
KW-0906~Nuclear pore complex	P37198, Q9HC62, Q99567, Q53GS7, Q7Z3B4, Q9BVL2, P35658, O60318	12.8259	6.18995e-05	4.20831

## Sheet: FIG3D
Uniprot-l	Gene Symbol	Avg log2(FC HFFF 12h)	Avg log2(FC THP 12h)	Ratio THP:HFFF 12h	Ratio THP:HFFF 12h Significance A
Q9UI95	MAD2L2	5.64386	1.09358	0.0426807	5.59901e-96
Q66K89	E4F1	-0.245948	5.64386	59.2936	4.39191e-57
Q14135-4	VGLL4	-1.23011	-3.73014	0.176772	1.57849e-21
P57682	KLF3	-0.719125	-2.73216	0.247752	2.00631e-14
Q9Y6B2	EID1	0.071895	-1.77889	0.277242	2.15477e-12
P16035	TIMP2	-1.39111	1.17708	5.93062	8.00626e-12
O75362	ZNF217	-0.218773	-2.00446	0.290038	1.26244e-11
Q96M86	DNHD1	1.54069	-0.224293	0.294231	2.18694e-11
Q99650	OSMR	-0.0982459	-1.83987	0.299033	4.03384e-11
Q9Y6W6	DUSP10	1.2959	-0.418566	0.304715	8.13737e-11
P35869	AHR	-2.6588	-0.230546	5.38241	9.78554e-11
Q9BYX7	POTEKP	-2.05549	0.359477	5.33307	1.23255e-10
Q5TEA3	C20orf194	-1.61261	0.788769	5.28308	1.55872e-10
Q7Z2W4-3	ZC3HAV1	-2.20761	0.193333	5.28147	1.57056e-10
Q15025	TNIP1	0.0437458	-1.54957	0.33141	1.63473e-09
P86452	ZBED6	-0.0759829	-1.61445	0.34425	5.92553e-09
Q9BYH8	NFKBIZ	3.06159	5.09332	4.08896	5.73583e-08
P01344-3	IGF2	-0.166382	1.85111	4.0488	7.07004e-08
Q96PM9	ZNF385A	-0.671892	-2.09137	0.373848	8.33895e-08
P10643	C7	-0.134169	1.85143	3.96027	1.12395e-07
Q9P2K6	KLHL42	0.556141	-0.834318	0.381443	1.54047e-07
P18146	EGR1	0.153279	-1.23485	0.382059	1.61731e-07
Q6P1M9	ARMCX5	-1.81652	0.142328	3.88753	1.64921e-07
Q8N157	AHI1	1.11662	-0.245283	0.389068	2.7848e-07
Q9BXJ4-3	C1QTNF3	-0.038677	1.87562	3.76929	3.09091e-07
Q9BT92	TCHP	-2.84329	-0.930922	3.76426	3.17508e-07
P08910	ABHD2	-2.25658	-3.57698	0.400423	6.44782e-07
O15417	TNRC18	-2.27402	-0.494818	3.43236	1.9136e-06
P00734	F2	0.212745	1.94491	3.32227	3.50797e-06
Q12766	HMGXB3	0.221905	-1.00784	0.426394	3.70246e-06
Q8N567	ZCCHC9	-0.699331	-1.92099	0.428789	4.30169e-06
Q9NR33	POLE4	-0.0557819	-1.26519	0.432446	5.39131e-06
Q14201-2	BTG3	-1.95312	-0.283506	3.18129	7.67772e-06
Q0D2I5-5	IFFO1	-3.61335	-1.94485	3.17883	7.78393e-06
Q4W5G0	TIGD2	-0.269828	1.37154	3.11962	1.0842e-05
Q04756	HGFAC	-0.390558	1.24387	3.10464	1.17926e-05
Q9P2N6	KANSL3	-0.303289	1.26113	2.95758	2.70273e-05
P52747	ZNF143	0.657084	-0.437445	0.468289	4.03212e-05
P49796	RGS3	0.32694	-0.765449	0.468984	4.17868e-05
Q13115	DUSP4	-0.00846637	-1.09945	0.469441	4.27771e-05
Q15043-3	SLC39A14	-0.0592473	-1.14991	0.469545	4.30038e-05
Q9NXE8	CWC25	-0.0237104	-1.11383	0.469722	4.33944e-05
P38398-7	BRCA1	-0.121248	1.3475	2.76782	7.96527e-05
Q9UGL1-2	KDM5B	-1.74101	-0.294764	2.72499	0.000101812
Q92685	ALG3	-1.19473	0.23172	2.68784	0.000126009
Q9NPA3	MID1IP1	-2.76875	-3.78629	0.493959	0.000139809
P35226	BMI1	-1.75542	-0.339276	2.66871	0.000140657
Q15582	TGFBI	-0.254463	1.15193	2.65073	0.00015598
Q9C0B9	ZCCHC2	-0.0277535	-1.02507	0.50093	0.000191109
Q06481	APLP2	-1.52058	-2.51307	0.502612	0.00020577
Q9GZU3	TMEM39B	0.678782	-0.307998	0.504603	0.000224418
Q9Y2V0	C15orf41	-1.37639	-0.0104273	2.57748	0.000237885
Q9UIL1	SCOC	0.139241	-0.82096	0.513985	0.000334194
Q14687	GSE1	-0.222046	-1.18154	0.514237	0.000337698
Q15361	TTF1	-1.45828	-0.12808	2.51437	0.00034246
P56937	HSD17B7	1.15305	0.216647	0.522534	0.00047334
Q86WX3	RPS19BP1	-0.460376	-1.39631	0.522704	0.00047657
Q7Z4F1	LRP10	-0.460295	-1.38736	0.525928	0.00054147
O75173	ADAMTS4	0.0612794	1.33478	2.41747	0.000599882
Q5THK1	PRR14L	-0.697958	-1.6157	0.529336	0.000618434
Q9UMF0	ICAM5	0.102409	-0.814928	0.529486	0.000622022
Q8N142	ADSSL1	0.312993	-0.595689	0.532672	0.000702951
Q9H999	PANK3	-0.495311	-1.40379	0.532746	0.000704943
P17544	ATF7	0.00593259	-0.900447	0.533522	0.00072607
Q9Y605	MRFAP1	-0.850406	-1.75539	0.534038	0.000740414
Q9NQX7	ITM2C	-1.03111	-1.90312	0.546387	0.00116677
P23025	XPA	-0.768297	-1.63562	0.548162	0.00124297
Q14520	HABP2	0.484472	1.6798	2.28998	0.00125541
Q9Y597	KCTD3	-1.95678	-0.767831	2.27987	0.00133109
O96011	PEX11B	-0.739087	0.436292	2.25852	0.00150623
Q9NYA1-2	SPHK1	0.115349	-0.722549	0.559458	0.00183782
Q99523	SORT1	0.161672	-0.675071	0.559906	0.00186576
Q9Y4F5	CEP170B	0.32341	-0.508384	0.56183	0.00199007
Q9UGY1	NOL12	-1.71858	-0.576973	2.20627	0.00203814
Q8NEY8-2	PPHLN1	-1.23309	-0.120372	2.16253	0.00262458
Q13761-2	RUNX3	0.0478671	-0.760014	0.57122	0.00270491
Q13127	REST	-1.5323	-2.33761	0.572237	0.00279415
Q6PL18	ATAD2	-1.91281	-0.808136	2.1505	0.00281346
Q2NL68	PROSER3	-0.550108	-1.35284	0.573264	0.00288679
Q9Y2B1	TMEM5	0.475157	-0.321389	0.575726	0.00311978
P42575	CASP2	-0.590726	-1.38072	0.578345	0.00338517
Q14CW9-2	ATXN7L3	-0.0569015	-0.838803	0.5816	0.00374155
Q6PK18-2	OGFOD3	-0.360103	0.694141	2.07663	0.00430736
Q5SQN1	SNAP47	-0.778738	0.265151	2.06178	0.00469156
Q96DT5	DNAH11	0.791201	1.8331	2.05894	0.00476879
Q8IZL2	MAML2	-0.593084	-1.34827	0.592468	0.00517251
Q96N64	PWWP2A	-0.0127766	-0.767413	0.592696	0.0052069
Q96AD5	PNPLA2	-0.179822	-0.931154	0.594055	0.00541593
Q8TBE0	BAHD1	-0.256507	-1.00004	0.597276	0.00593979
P52657	GTF2A2	0.525972	-0.216759	0.597607	0.00599592
Q9UBQ0	VPS29	-0.105574	-0.847148	0.598086	0.00607805
Q6W2J9	BCOR	-1.03649	-1.77755	0.598299	0.0061148
P54098	POLG	-1.07407	-0.0678187	2.00868	0.00636359
Q13952-3	NFYC	-0.0644232	-0.800694	0.600289	0.00646779
P00973-3	OAS1	0.314659	-0.411348	0.604575	0.00728641
P36021	SLC16A2	0.459037	-0.264469	0.605624	0.00749945
Q96LT9	RNPC3	0.0639273	1.04934	1.97988	0.00750381
Q9HC62	SENP2	-1.33191	-0.359574	1.96202	0.00830996
Q13472	TOP3A	0.661079	-0.040274	0.614995	0.00964445
Q8NCF5	NFATC2IP	-0.0606009	-0.756831	0.617183	0.0102124
Q96NM4-2	TOX2	-0.601081	-1.29271	0.619153	0.0107474
P22692	IGFBP4	-0.542416	0.394079	1.91387	0.0109312
O00468	AGRN	-0.429583	-1.11423	0.62216	0.0116082
Q3MII6	TBC1D25	0.0505916	-0.623602	0.626682	0.0130094
P13674	P4HA1	-0.393888	0.518292	1.88189	0.0131048
Q96MG8	PCMTD1	-0.410227	0.49998	1.87931	0.0132969
O95147	DUSP14	-0.266934	-0.934605	0.629522	0.0139581
Q14207	NPAT	0.0589352	-0.607542	0.630043	0.0141383
Q9NS93	TM7SF3	0.0736511	-0.590303	0.631146	0.0145255
O60239	SH3BP5	-0.0306564	-0.691551	0.632486	0.0150079
P61968	LMO4	-0.651766	-1.31117	0.633138	0.0152474
Q9Y2H1	STK38L	0.033802	-0.601073	0.643997	0.0197125
Q9H3L0	MMADHC	-2.86212	-2.00732	1.80851	0.0198098
P28065	PSMB9	0.0150717	0.862597	1.79941	0.020845
P28328	PEX2	-0.658282	0.1857	1.795	0.0213659
P28562	DUSP1	1.28366	2.11556	1.78003	0.0232277
Q2M2Z5	KIZ	-0.364401	-0.979574	0.652852	0.0240867
O15525	MAFG	-0.359192	-0.973811	0.653102	0.024221
Q5JWR5	DOPEY1	0.277859	-0.328525	0.656841	0.0262949
Q9BRT3	MIEN1	-0.0743736	-0.680678	0.656877	0.0263159
Q6P1X6	C8orf82	-0.510653	0.302538	1.75709	0.0263892
Q96G25-2	MED8	-0.184349	-0.790335	0.657022	0.0263991
Q5VTB9	RNF220	-0.197775	-0.803284	0.657239	0.026524
P06241	FYN	-0.570835	0.24033	1.75463	0.0267529
Q86VK4-5	ZNF410	-0.33986	-0.944384	0.657688	0.026784
Q14106	TOB2	-2.2721	-2.8719	0.659843	0.0280608
Q8IYL3	C1orf174	-0.283146	-0.880131	0.661134	0.0288484
Q5T7W7	TSTD2	-0.792781	-1.38779	0.662039	0.0294104
Q495W5	FUT11	-1.48223	-0.690315	1.73138	0.030429
Q9UIK4-2	DAPK2	-0.514131	0.275548	1.72869	0.0308838
Q86UT6	NLRX1	-0.560234	0.226741	1.72545	0.0314405
Q9UBY8	CLN8	0.226999	-0.359211	0.66609	0.0320349
Q96NB3	ZNF830	0.124086	-0.461088	0.666569	0.032357
Q8WTS1	ABHD5	-0.849729	-0.067659	1.7196	0.0324725
Q9UQ90	SPG7	-0.468665	0.312113	1.71806	0.0327492
Q5VVJ2	MYSM1	0.298614	-0.284188	0.667666	0.0331041
Q6UWU4-2	C6orf89	-1.15591	-0.378789	1.7137	0.0335438
Q969H6	POP5	-0.437999	0.334667	1.70842	0.0345324
Q6N021	TET2	0.444214	-0.132619	0.670434	0.0350492
Q9BXS4	TMEM59	-0.453117	-1.0278	0.671435	0.0357749
P12277	CKB	0.185731	-0.388299	0.671738	0.0359964
O75925-2	PIAS1	-0.28231	-0.85388	0.672884	0.036845
Q8WYQ9-2	ZCCHC14	-0.382759	-0.95232	0.673822	0.0375513
P0DMM9-3	SULT1A3	0.359976	-0.207116	0.674976	0.0384338
Q15119	PDK2	-0.684827	0.0706567	1.6882	0.0385849
P28676	GCA	-0.376141	0.377849	1.68645	0.0389557
Q712K3	UBE2R2	0.0273605	-0.537654	0.675949	0.0391907
Q9NYA4	MTMR4	-0.651726	-1.21373	0.677363	0.0403114
Q92618	ZNF516	-0.0173362	-0.579237	0.677409	0.0403486
P52429	DGKE	0.609791	0.0487387	0.677808	0.0406693
Q96GV9	C5orf30	-0.533603	-1.08965	0.680163	0.0426041
P49760	CLK2	-1.16493	-0.426671	1.66817	0.043045
Q9Y4D1	DAAM1	0.454565	-0.0953087	0.68308	0.045097
Q7Z5L2	R3HCC1L	-0.490228	0.239272	1.65806	0.045477
Q76L83	ASXL2	-0.618198	-1.16622	0.683955	0.0458665
P25054	APC	0.00295835	-0.544463	0.684242	0.046121
O96006	ZBED1	0.148476	-0.396498	0.685404	0.0471625
Q9UNQ0	ABCG2	-0.0616218	0.661918	1.65123	0.0471965
Q96GX2	ATXN7L3B	-0.433864	-0.977998	0.685803	0.0475242
Q16877	PFKFB4	-0.684621	0.0364842	1.64844	0.0479146
Q96BY9	SARAF	-2.29214	-1.57127	1.64818	0.0479826
Q8TF68	ZNF384	0.299578	-0.243113	0.68649	0.0481518
Q92664	GTF3A	-0.0817763	-0.622668	0.687346	0.0489432
Q9H334	FOXP1	-0.347589	-0.880985	0.690926	0.0523604
Q9NYV6	RRN3	-0.920057	-0.214542	1.63073	0.0527329
Q8N2W9	PIAS4	-1.46877	-1.99444	0.694637	0.0560891
Q96CW6	SLC7A6OS	0.352577	-0.171714	0.695301	0.0567776
Q86X95	CIR1	-1.21159	-0.52306	1.61164	0.0584372
Q8WUX2	CHAC2	0.174202	-0.340419	0.699977	0.0618037
Q5FWF4	ZRANB3	-0.143874	-0.656486	0.700952	0.0628925
Q86Y38	XYLT1	-0.327127	-0.839597	0.701021	0.0629699
Q5SYE7	NHSL1	-0.0944411	-0.60557	0.701673	0.0637065
O00748	CES2	-0.374841	0.29859	1.59486	0.0639285
O14734	ACOT8	-0.0280904	0.640949	1.59001	0.0656038
O43164	PJA2	-3.12228	-2.45482	1.58827	0.0662177
Q6ZN55-2	ZNF574	-0.351485	-0.858009	0.703916	0.0662897
Q9NXR1	NDE1	-0.0684242	-0.574252	0.704256	0.0666883
Q9BVV7	TIMM21	-0.392499	0.270199	1.58304	0.0680866
Q9H300	PARL	-0.372742	0.287629	1.58049	0.0690165
Q9UPS8-3	ANKRD26	-0.277012	0.382734	1.5798	0.0692683
P55199	ELL	0.155844	-0.340617	0.708844	0.0722369
Q15038	DAZAP2	-1.66516	-2.15924	0.710014	0.0737052
Q9H875	PRKRIP1	0.237785	-0.251765	0.712247	0.0765688
P78314-4	SH3BP2	-0.280756	-0.768414	0.713182	0.0777909
O15217	GSTA4	-0.321501	0.317982	1.55777	0.0778417
Q14667	KIAA0100	0.55906	0.072186	0.71357	0.0783019
Q9UBI9	HECA	-0.483029	-0.969185	0.713925	0.0787725
P48307	TFPI2	-0.00406215	0.631832	1.5539	0.079447
Q14677	CLINT1	-0.116189	-0.601127	0.714528	0.0795753
P53778	MAPK12	0.0284711	-0.456068	0.714726	0.0798404
Q9BTE6	AARSD1	-0.545431	0.0890989	1.55243	0.0800639
Q13232	NME3	-0.50415	0.127037	1.54884	0.0815927
O95164	UBL3	-0.118141	0.50836	1.54382	0.0837757
Q9BVL4	SELO	-0.10161	0.524814	1.54373	0.0838116
Q9NWS6	FAM118A	-0.116027	-0.594011	0.71798	0.0842904
Q9H0W8	SMG9	-0.013994	-0.491798	0.71807	0.0844151
Q9Y5R8	TRAPPC1	-0.687367	-0.0622497	1.54234	0.084429
Q9BV68-2	RNF126	0.168836	-0.308775	0.718166	0.0845497
[truncated: 6,386 more rows]

## Sheet: FIG3E
Term	Genes	Fold Enrichment	Benjamini pVALUE
[truncated: 16 more rows]

[truncated: 21 more sheets: FIG4B, FIG4D, FIG4E, FIG4F, FIG5A, FIG5C, FIG5D, S1C, S2A, S2B, S3A, S3B, S4B, S5A, S6B, S7A, S7B, S8A, S8D, S9A …]
